# Supplementary material for: Longitudinal analysis within one hospital in sub-Saharan Africa over 20 years reveals repeated replacements of dominant clones of Klebsiella pneumoniae and stresses the importance to include temporal patterns for vaccine design considerations
Source: Genome Med. 2024 May 6;16:67. doi: 10.1186/s13073-024-01342-3 (PMC11073982; doi:10.1186/s13073-024-01342-3)
Supplement: Supplementary file 2 — Additional file 2: Supplementary tables Table S1-Table S6 as worksheets in one xls file. [file 13073_2024_1342_MOESM2_ESM.xlsx]

## Sheet: TableS1
reference	strain	SampleAcc	LaneAcc	SupplierName	StudyAccession	species	species_match	contig_count	N50	largest_contig	total_size	ambiguous_bases	QC_warnings	ST	virulence_score	resistance_score	num_resistance_classes	num_resistance_genes	Yersiniabactin	YbST	Colibactin	CbST	Aerobactin	AbST	Salmochelin	SmST	RmpADC	RmST	rmpA2	wzi	K_locus	AGly_acquired	Col_acquired	Fcyn_acquired	Flq_acquired	Gly_acquired	MLS_acquired	Phe_acquired	Rif_acquired	Sul_acquired	Tet_acquired	Tgc_acquired	Tmt_acquired	Bla_acquired	Bla_inhR_acquired	Bla_ESBL_acquired	Bla_ESBL_inhR_acquired	Bla_Carb_acquired	Bla_chr
Musicha et al	15966_8#21	ERS668986	ERR926371	BKQ79K_2	ERP009326	Klebsiella pneumoniae	strong	52	350097	669893	5379195	yes (9439)	ambiguous_bases	ST609-1LV	0	0	0	0	-	0	-	0	-	0	-	0	-	0	-	wzi177	KL125 (KL114)	-	-	-	-	-	-	-	-	-	-	-	-	-	-	-	-	-	SHV-1^
Musicha et al	15966_8#57	ERS669023	ERR926407	4604	ERP009326	Klebsiella pneumoniae	strong	76	294799	598541	5879774	yes (5190)	ambiguous_bases	ST14	3	0	6	8	-	0	-	0	iuc 1	1-1LV	-	0	-	0	rmpA2_8-60%	wzi2	KL2 (KL30)	aac(3)-IIa.v1;aadA4.v1*;strB.v1	-	-	-	-	-	catA1^	-	sul2*	tet(D)*	-	dfrA21*	TEM-1D.v1^	-	-	-	-	SHV-1^
Musicha et al	15966_8#86	ERS669059	ERR926436	BKQ2ZY	ERP009326	Klebsiella pneumoniae	strong	48	390704	900899	5453581	yes (6143)	ambiguous_bases	ST37	1	0	5	10	ybt 15; ICEKp11	273-2LV	-	0	-	0	-	0	-	0	-	wzi14	KL14	aadA2^;aadA5;strA.v1^;strB.v1	-	-	-	-	mphA	-	-	sul1;sul2	tet(A).v1*	-	dfrA12;dfrA17	-	-	-	-	-	SHV-11.v1^
Musicha et al	15966_8#87	ERS669060	ERR926437	522B	ERP009326	Klebsiella pneumoniae	strong	55	292753	1227660	5766474	yes (3295)	ambiguous_bases	ST17	3	0	6	9	-	0	-	0	iuc 1	1-1LV	-	0	-	0	rmpA2_8-60%	wzi360	KL122	aac(3)-IIa.v1;strA.v1^;strB.v1	-	-	-	-	-	catA1^	-	sul1;sul2	tet(D)	-	dfrA5	TEM-1D.v1^	-	-	-	-	SHV-1^
Musicha et al	15966_8#88	ERS669061	ERR926438	B1874	ERP009326	Klebsiella variicola subsp. variicola	strong	37	347270	649376	5490924	yes (3539)	ambiguous_bases	ST1139-3LV	0	0	0	0	-	0	-	0	-	0	-	0	-	0	-	-	-	-	-	-	-	-	-	-	-	-	-	-	-	-	-	-	-	-	LEN-9
Musicha et al	15966_8#89	ERS669062	ERR926439	1011136	ERP009326	Klebsiella pneumoniae	strong	51	216739	860832	5317672	yes (2954)	ambiguous_bases	ST4073	0	0	3	3	-	0	-	0	-	0	-	0	-	0	-	wzi5	KL5	aadA^	-	-	-	-	-	-	-	sul1	tet(B).v2*	-	-	-	-	-	-	-	SHV-37
Musicha et al	15966_8#93	ERS669066	ERR926443	BKQ3KY	ERP009326	Klebsiella pneumoniae	strong	28	369848	1441986	5126380	yes (2825)	ambiguous_bases	ST106-1LV	0	1	1	1	-	0	-	0	-	0	-	0	-	0	-	wzi547	KL?	-	-	-	-	-	-	-	-	-	-	-	-	-	-	SHV-1* +165R	-	-	-
Musicha et al	16228_1#11	ERS669081	ERR971957	13	ERP009326	Klebsiella quasipneumoniae subsp. similipneumoniae	strong	69	434141	742928	5404431	yes (1062)	ambiguous_bases	ST5721	0	0	6	7	-	0	-	0	-	0	-	0	-	0	-	-	-	strA.v1^;strB.v1	-	-	-	-	-	catII.2*	-	sul2	tet(D)	-	dfrA14.v2*	TEM-1D.v1^	-	-	-	-	OKP-B-19^
Musicha et al	16228_1#13	ERS669084	ERR971959	D25597	ERP009326	Klebsiella pneumoniae	strong	77	315621	526438	5883009	yes (3421)	ambiguous_bases	ST14	3	0	6	8	-	0	-	0	iuc 1	1-1LV	-	0	-	0	rmpA2_8-60%	wzi2	KL2 (KL30)	aac(3)-IIa.v1;aadA4.v1*;strB.v1	-	-	-	-	-	catA1^	-	sul2*	tet(D)*	-	dfrA21*	TEM-1D.v1^	-	-	-	-	SHV-1^
Musicha et al	16228_1#14	ERS669085	ERR971960	3712	ERP009326	Klebsiella pneumoniae	strong	53	379353	800198	5707917	yes (3741)	ambiguous_bases	ST48	3	0	5	7	-	0	-	0	iuc 1	1-1LV	-	0	-	0	rmpA2_8-60%	wzi62	KL62	aac(3)-IIa.v1;strA.v1^;strB.v1	-	-	-	-	-	catA1^	-	sul2^	tet(D)	-	-	TEM-1D.v1^	-	-	-	-	SHV-11.v1^
Musicha et al	16228_1#15	ERS669086	ERR971961	8407	ERP009326	Klebsiella pneumoniae	strong	47	358949	880320	5374896	yes (5015)	ambiguous_bases	ST1425-1LV	0	0	6	7	-	0	-	0	-	0	-	0	-	0	-	wzi108	KL118	aadA2^	-	-	-	-	mphA	catII.2*	-	sul1;sul2	tet(D)	-	dfrA12	-	-	-	-	-	SHV-11.v1^
Musicha et al	16228_1#18	ERS669090	ERR971964	776	ERP009326	Klebsiella pneumoniae	strong	70	384848	1652811	5719931	yes (5254)	ambiguous_bases	ST664	0	0	6	10	-	0	-	0	-	0	-	0	-	0	-	wzi62	KL62	aac(3)-IIa.v1;strA.v1;strB.v1	-	-	-	-	-	floR.v2*	-	sul1;sul2	tet(A).v2;tet(D)	-	dfrA5	SCO-1	-	-	-	-	SHV-11.v1^
Musicha et al	16228_1#19	ERS669099	ERR971965	D32265	ERP009326	Klebsiella pneumoniae	strong	30	342703	1337411	5379430	yes (4208)	ambiguous_bases	ST45	1	0	5	6	ybt 10; ICEKp4	78	-	0	-	0	-	0	-	0	-	wzi101	KL24	strA.v1*;strB.v1*	-	-	-	-	-	catII.2*	-	sul2	-	-	dfrA14.v2*	TEM-1D.v1^	-	-	-	-	SHV-1
Musicha et al	16228_1#21	ERS669103	ERR971967	A44754	ERP009326	Klebsiella pneumoniae	strong	69	357732	582979	5491510	yes (11481)	ambiguous_bases	ST161-1LV	0	0	6	9	-	0	-	0	-	0	-	0	-	0	-	wzi202	KL127 (KL155)	aac(3)-IIa.v1;strA.v1;strB.v1	-	-	-	-	mphA	catA1*	-	sul2	-	-	dfrA5	SCO-1;TEM-1D.v1^	-	-	-	-	SHV-11.v1^
Musicha et al	16228_1#26	ERS669116	ERR971972	D47091	ERP009326	Klebsiella pneumoniae	strong	110	237328	1239745	5738423	yes (8388)	ambiguous_bases	ST4228-1LV	0	1	8	19	-	0	-	0	-	0	-	0	-	0	-	wzi74	KL103	aac(3)-IId^;aac(6')-Ib-cr.v2;aadA2^;aadA^;strA.v1^;strB.v1	-	-	-	-	mphA	CatB4.v1?;catA1*;catII.2*	-	sul1^;sul2	tet(A).v1;tet(B).v2*	-	dfrA12;dfrA15.v2	OXA-1;TEM-1D.v1^	-	CTX-M-15	-	-	SHV-11.v1^
Musicha et al	16228_1#28	ERS669120	ERR971974	C28	ERP009326	Klebsiella pneumoniae	strong	55	370889	858574	5546990	yes (3806)	ambiguous_bases	ST101-1LV	1	1	6	8	ybt 6; ICEKp5	63	-	0	-	0	-	0	-	0	-	wzi29	KL106	aac(3)-IId^;strA.v1*;strB.v1*	-	-	qnrB1.v1	-	-	-	-	sul2	-	-	dfrA14.v2*	TEM-1D.v1^	-	CTX-M-15	-	-	SHV-1^
Musicha et al	16228_1#29	ERS669123	ERR971975	C21	ERP009326	Klebsiella pneumoniae	strong	121	139068	289183	5554961	yes (5095)	ambiguous_bases	ST3119	0	1	7	13	-	0	-	0	-	0	-	0	-	0	-	wzi458	KL?	aac(3)-IIa.v1^;aac(6')-Ib-cr.v2;aadA*;strA.v1^;strB.v1	-	-	qnrB1.v2^	-	-	CatB4.v1?;catA1*?	-	sul2	-	-	dfrA14.v2*	OXA-1;TEM-1D.v1^	-	CTX-M-15	-	-	-
Musicha et al	16228_1#2	ERS669070	ERR971948	D36068	ERP009326	Klebsiella pneumoniae	strong	69	360830	1107217	5717347	yes (3656)	ambiguous_bases	ST664	0	0	6	11	-	0	-	0	-	0	-	0	-	0	-	wzi62	KL62	aac(3)-IIa.v1;strA.v1;strB.v1	-	-	-	-	-	floR.v2*	-	sul1;sul2	tet(A).v2;tet(D)	-	dfrA5	SCO-1;TEM-1D.v1^	-	-	-	-	SHV-11.v1^
Musicha et al	16228_1#30	ERS669124	ERR971976	A28	ERP009326	Klebsiella pneumoniae	strong	36	429016	800318	5536257	yes (5073)	ambiguous_bases	ST14-1LV	0	1	6	8	-	0	-	0	-	0	-	0	-	0	-	wzi2	KL2 (KL30)	aac(3)-IId^;strA.v1^;strB.v1	-	-	-	-	-	catII.2*	-	sul2	-	-	dfrA30*	TEM-1D.v1^	-	CTX-M-15	-	-	SHV-28.v1^
Musicha et al	16228_1#31	ERS669126	ERR971977	C18	ERP009326	Klebsiella pneumoniae	strong	127	228115	535828	5671080	yes (3818)	ambiguous_bases	ST39	0	1	7	8	-	0	-	0	-	0	-	0	-	0	-	wzi83	KL23	aac(3)-IId^	-	-	-	-	-	catA1^;catII.2*	-	sul2	tet(D)	-	dfrA30*	TEM-1D.v1^	-	CTX-M-15	-	-	-
Musicha et al	16228_1#32	ERS669127	ERR971978	C24b	ERP009326	Klebsiella pneumoniae	strong	66	338467	540374	5663163	yes (6189)	ambiguous_bases	ST107	1	1	7	10	ybt 10; ICEKp4	89-3LV	-	0	-	0	-	0	-	0	-	wzi235	KL10	aac(3)-IId^;strA.v1;strB.v1	-	-	-	-	mphA	catII.2*	-	sul2	-	-	dfrA14.v2*;dfrA30*	TEM-1D.v1^	-	CTX-M-15	-	-	SHV-11.v1^
Musicha et al	16228_1#34	ERS669131	ERR971980	1007011	ERP009326	Klebsiella pneumoniae	strong	75	247449	711751	5669749	yes (4450)	ambiguous_bases	ST15	0	1	9	17	-	0	-	0	-	0	-	0	-	0	-	wzi151	KL48	aac(3)-IId^;aac(6')-Ib-cr.v2;aadA2^;aph3-Ia.v1^;strA.v1^;strB.v1	-	-	-	-	mphA	CatB4.v1;catA1^;catII.2*	-	sul1;sul2	tet(B).v2*	-	dfrA12	OXA-1;TEM-1D.v1^	-	CTX-M-15	-	-	SHV-28.v1^
Musicha et al	16228_1#36	ERS669134	ERR971982	1023547	ERP009326	Klebsiella pneumoniae	strong	95	330737	803872	5813138	yes (10054)	ambiguous_bases	ST14	0	1	8	12	-	0	-	0	-	0	-	0	-	0	-	wzi2	KL2 (KL30)	aac(3)-IId^;aadA*	-	-	-	-	ereA2	CatB4.v1?;catII.2*	arr-2	sul1;sul2	-	-	dfrA5	OXA-1;TEM-1D.v1^	-	CTX-M-15	-	-	SHV-28.v1^
Musicha et al	16228_1#38	ERS669141	ERR971984	BKQ2KD	ERP009326	Klebsiella pneumoniae	strong	75	204883	594620	5539695	yes (4952)	ambiguous_bases	ST307	0	1	8	12	-	0	-	0	-	0	-	0	-	0	-	wzi173	KL102 (KL149,KL155)	aac(3)-IIa.v1;aac(6')-Ib-cr.v2;aadA16*;strA.v1*;strB.v1*	-	-	-	-	-	catII.2*	arr-3	sul1;sul2	-	-	dfrA27	TEM-1D.v1^	-	CTX-M-15	-	-	SHV-28.v1^
Musicha et al	16228_1#39	ERS669143	ERR971985	D50395	ERP009326	Klebsiella pneumoniae	strong	84	247706	1021727	5616469	yes (6670)	ambiguous_bases	ST198	0	1	7	11	-	0	-	0	-	0	-	0	-	0	-	wzi85	KL30	aac(3)-IId^;strA.v1^;strB.v1	-	-	-	-	-	catA1^;catII.2*	-	sul2*	tet(A).v1	-	dfrA30*;dfrA8	TEM-1D.v1^	-	CTX-M-15	-	-	SHV-77^
Musicha et al	16228_1#3	ERS669071	ERR971949	D41222	ERP009326	Klebsiella pneumoniae	strong	80	294511	573001	5686157	yes (5237)	ambiguous_bases	ST478	0	1	6	6	-	0	-	0	-	0	-	0	-	0	-	wzi86	KL125	aac(3)-IId^	-	-	-	-	-	catII.2*	-	sul2	-	-	dfrA30*	TEM-1D.v1^	-	CTX-M-15	-	-	SHV-1
Musicha et al	16228_1#40	ERS669145	ERR971986	D25466	ERP009326	Klebsiella pneumoniae	strong	56	318246	711183	5548538	yes (3907)	ambiguous_bases	ST15	0	1	8	11	-	0	-	0	-	0	-	0	-	0	-	wzi24	KL24 (KL54,KL55)	aac(3)-IId^;aac(6')-Ib'.v1*;aadA*;strB.v1	-	-	-	-	-	catII.2*	-	sul2	tet(D)	-	dfrA14.v2*	OXA-9.v1;TEM-1D.v1^	-	SHV-12	-	-	-
Musicha et al	16228_1#47	ERS669056	ERR971993	A4	ERP009326	Klebsiella pneumoniae	strong	73	253789	685169	5739948	yes (5962)	ambiguous_bases	ST307	0	1	9	18	-	0	-	0	-	0	-	0	-	0	-	wzi173	KL102 (KL149,KL155)	aac(3)-IId^;aac(6')-Ib-cr.v2;aadA2^;aph3-Ia.v1^;strA.v1^;strB.v1	-	-	-	-	mphA	CatB4.v1?;catII.2*	-	sul1;sul2	tet(B).v2*;tet(D)	-	dfrA12;dfrA14.v2*	OXA-1;TEM-1D.v1^	-	CTX-M-15	-	-	SHV-28.v1^
Musicha et al	16228_1#4	ERS669072	ERR971950	BHD3XR	ERP009326	Klebsiella variicola subsp. variicola	strong	26	708913	1050286	5455292	yes (6282)	ambiguous_bases	ST1023-1LV	0	0	0	0	-	0	-	0	-	0	-	0	-	0	-	wzi20	KL20	-	-	-	-	-	-	-	-	-	-	-	-	-	-	-	-	-	LEN-13*
Musicha et al	16228_1#50	ERS669078	ERR971996	C32	ERP009326	Klebsiella pneumoniae	strong	86	368203	736117	5512052	yes (12043)	ambiguous_bases	ST101-1LV	0	1	6	6	-	0	-	0	-	0	-	0	-	0	-	wzi137	KL17	aac(3)-IId^	-	-	-	-	-	catII.2*	-	sul2	-	-	dfrA30*	TEM-1D.v1^	-	CTX-M-15	-	-	SHV-1^
Musicha et al	16228_1#51	ERS669080	ERR971997	3208	ERP009326	Klebsiella pneumoniae	strong	67	289266	900036	5745021	yes (6483)	ambiguous_bases	ST48	4	0	6	8	ybt 10; ICEKp4	386-1LV	-	0	iuc 1	1-1LV	-	0	-	0	rmpA2_3-47%	wzi62	KL62	aac(3)-IIa.v1;strA.v1*;strB.v1*	-	-	-	-	-	catII.2*	-	sul2	tet(D)	-	dfrA14.v2*	TEM-1D.v1^	-	-	-	-	SHV-11.v1^
Musicha et al	16228_1#52	ERS669082	ERR971998	D5105	ERP009326	Klebsiella pneumoniae	strong	166	149809	504243	5956644	yes (3389)	ambiguous_bases	ST73	4	0	7	10	ybt 5; ICEKp6 (truncated)	10-1LV	-	0	iuc 1	1-1LV	-	0	-	0	rmpA2_8*	wzi133	KL25	aac(3)-IIa.v1;aadA4.v1*;aph3-Ia.v1^;strA.v1^;strB.v1	-	-	-	-	-	catA1^	-	sul2*	tet(D)	-	dfrA21*	TEM-1D.v1^	-	-	-	-	SHV-1^
Musicha et al	16228_1#53	ERS669088	ERR971999	D37100	ERP009326	Klebsiella pneumoniae	strong	86	220575	443885	5372427	yes (5473)	ambiguous_bases	ST297	0	0	5	6	-	0	-	0	-	0	-	0	-	0	-	wzi10	KL10	strA.v1*;strB.v1*	-	-	-	-	-	catII.2*	-	sul2	tet(D)	-	dfrA14.v2*	-	-	-	-	-	SHV-133*
Musicha et al	16228_1#54	ERS669091	ERR972000	D4743	ERP009326	Klebsiella quasipneumoniae subsp. similipneumoniae	strong	32	408125	729718	5359651	yes (3910)	ambiguous_bases	ST2558	0	0	0	0	-	0	-	0	-	0	-	0	-	0	-	wzi525	KL?	-	-	-	-	-	-	-	-	-	-	-	-	-	-	-	-	-	OKP-B-6^
Musicha et al	16228_1#55	ERS669092	ERR972001	D25884	ERP009326	Klebsiella pneumoniae	strong	120	133451	374291	5822050	yes (8358)	ambiguous_bases	ST3132	0	0	1	2	-	0	-	0	-	0	-	0	-	0	-	wzi267	KL24 (KL142)	strA.v1;strB.v1	-	-	-	-	-	-	-	-	-	-	-	-	-	-	-	-	SHV-1^
Musicha et al	16228_1#56	ERS669093	ERR972002	8193	ERP009326	Klebsiella pneumoniae	strong	57	296288	522454	5890457	yes (7368)	ambiguous_bases	ST14	3	0	4	8	-	0	-	0	iuc 1	1-1LV	-	0	-	0	rmpA2_8-60%	wzi2	KL2 (KL30)	aac(3)-IIa.v1;aadA*;sat-2;strA.v1;strB.v1	-	-	-	-	-	catA1^	-	-	-	-	dfrA1.v1	TEM-1D.v1^	-	-	-	-	SHV-28.v1^
Musicha et al	16228_1#57	ERS669094	ERR972003	A45755	ERP009326	Klebsiella pneumoniae	strong	47	380971	709238	5393714	yes (3081)	ambiguous_bases	ST231	1	1	8	12	ybt 13; ICEKp2	464-1LV	-	0	-	0	-	0	-	0	-	wzi104	KL51	aac(3)-IId^;aac(6')-Ib'.v1;aadA*;strA.v1*;strB.v1*	-	-	-	-	-	catII.2*	-	sul2*	tet(D)	-	dfrA14.v2*	TEM-1D.v1^	-	CTX-M-15;SHV-12	-	-	-
Musicha et al	16228_1#58	ERS669095	ERR972004	D4888	ERP009326	Klebsiella pneumoniae	strong	77	349059	857880	5484926	yes (7450)	ambiguous_bases	ST25	0	0	6	7	-	0	-	0	-	0	-	0	-	0	-	wzi72	KL2	strA.v1^;strB.v1	-	-	-	-	-	catII.2*	-	sul2	tet(D)	-	dfrA14.v2*	TEM-1D.v1^	-	-	-	-	SHV-11.v1^
Musicha et al	16228_1#59	ERS669096	ERR972005	D35263	ERP009326	Klebsiella pneumoniae	strong	75	366159	1463787	5719197	yes (7702)	ambiguous_bases	ST664	0	0	6	10	-	0	-	0	-	0	-	0	-	0	-	wzi62	KL62	aac(3)-IIa.v1;strA.v1;strB.v1	-	-	-	-	-	floR.v2*	-	sul1;sul2	tet(A).v2;tet(D)	-	dfrA5	SCO-1	-	-	-	-	SHV-11.v1^
Musicha et al	16228_1#5	ERS669073	ERR971951	BKR2U6	ERP009326	Klebsiella pneumoniae	strong	65	209424	500379	5588368	yes (5132)	ambiguous_bases	ST340	0	1	9	17	-	0	-	0	-	0	-	0	-	0	-	wzi50	KL15 (KL17,KL51,KL52)	aac(3)-IIa.v1^;aac(6')-Ib-cr.v2;aadA*;aadA2	-	-	qnrS1	-	-	catII.2*;cmlA5	arr-2	sul1;sul2	tet(D)	-	dfrA14.v2*	LAP-2;OXA-1;OXA-10;TEM-1D.v1^	-	CTX-M-15	-	-	SHV-11.v1
Musicha et al	16228_1#60	ERS669097	ERR972006	B10140	ERP009326	Klebsiella pneumoniae	strong	238	35793	208514	5230653	yes (200828)	ambiguous_bases	ST881	0	0	0	0	-	0	-	0	-	0	-	0	-	0	-	wzi72	KL2	-	-	-	-	-	-	-	-	-	-	-	-	-	-	-	-	-	-
Musicha et al	16228_1#61	ERS669098	ERR972007	C1408	ERP009326	Klebsiella pneumoniae	strong	47	363091	804926	5499864	yes (4580)	ambiguous_bases	ST218	3	0	6	6	-	0	-	0	iuc 1	1	iro 1	1	rmp 1; KpVP-1 (incomplete)	26-1LV	rmpA2_8-60%	wzi77	KL?	aac(3)-IId^	-	-	-	-	-	catII.2*	-	sul2	tet(D)	-	dfrA30*	TEM-1D.v1^	-	-	-	-	SHV-1^
Musicha et al	16228_1#63	ERS669102	ERR972009	D44912	ERP009326	Klebsiella pneumoniae	strong	39	352062	633663	5532322	yes (5942)	ambiguous_bases	ST14	0	1	6	8	-	0	-	0	-	0	-	0	-	0	-	wzi2	KL2 (KL30)	aac(3)-IId^;strA.v1^;strB.v1	-	-	-	-	-	catII.2*	-	sul2	-	-	dfrA30*	TEM-1D.v1^	-	CTX-M-15	-	-	SHV-28.v1^
Musicha et al	16228_1#64	ERS669104	ERR972010	A28005	ERP009326	Klebsiella pneumoniae	strong	61	350528	820539	5701202	yes (13537)	ambiguous_bases	ST268	5	0	5	7	ybt 0; ICEKp10	580	clb 3	13-1LV	iuc 1	78	iro 1 (incomplete)	1-1LV	rmp 1; KpVP-1 (incomplete)	26-1LV	rmpA2_2*-47%	wzi95	KL20	aac(3)-IIa.v1;strB.v1	-	-	-	-	-	catA1*	-	sul1;sul2	-	-	dfrA5	TEM-1D.v1^	-	-	-	-	SHV-11.v1^
Musicha et al	16228_1#65	ERS669105	ERR972011	D30014	ERP009326	Klebsiella pneumoniae	strong	70	374774	727819	5577609	yes (11093)	ambiguous_bases	ST560	0	0	7	9	-	0	-	0	-	0	-	0	-	0	-	wzi9	KL9	aac(3)-IIa.v1;aadA1.v1^	-	-	-	-	mphA	catA1*	-	sul1	tet(D)	-	dfrA1.v2;dfrA15.v2	-	TEM-34	-	-	-	-
Musicha et al	16228_1#66	ERS669106	ERR972012	D46208	ERP009326	Klebsiella pneumoniae	strong	58	370178	771594	5420352	yes (3785)	ambiguous_bases	ST4	0	1	7	9	-	0	-	0	-	0	-	0	-	0	-	wzi13	KL13	aac(3)-IId^;strA.v1^;strB.v1	-	-	qnrB1.v1	-	-	catII.2*	-	sul2	-	-	dfrA14.v2*	TEM-1D.v1^	-	SHV-12	-	-	-
Musicha et al	16228_1#67	ERS669108	ERR972013	D40443	ERP009326	Klebsiella pneumoniae	strong	91	362938	867442	5816385	yes (12256)	ambiguous_bases	ST664	0	0	6	8	-	0	-	0	-	0	-	0	-	0	-	wzi396	KL?	aac(3)-IId^;strA.v1;strB.v1	-	-	qnrB1.v1	-	-	catII.2*	-	sul2	-	-	dfrA14.v2*	TEM-1D.v1^	-	-	-	-	SHV-11.v1^
Musicha et al	16228_1#68	ERS669109	ERR972014	D42680	ERP009326	Klebsiella pneumoniae	strong	162	150900	500714	5818448	yes (11095)	ambiguous_bases	ST1128-1LV	0	0	6	8	-	0	-	0	-	0	-	0	-	0	-	wzi386	KL?	aac(3)-IId^;strA.v1^;strB.v1	-	-	qnrB1.v1	-	-	catII.2*	-	sul2	-	-	dfrA14.v2*	TEM-1D.v1^	-	-	-	-	SHV-1
Musicha et al	16228_1#69	ERS669110	ERR972015	D40180	ERP009326	Klebsiella pneumoniae	strong	66	245404	803249	5553852	yes (21084)	ambiguous_bases	ST34	0	0	6	8	-	0	-	0	-	0	-	0	-	0	-	wzi114	KL30 (KL2, KL8, KL111)	aac(3)-IIa.v1;aadA2^	-	-	-	-	mphA	catII.2*	-	sul1;sul2	-	-	dfrA12*	TEM-1D.v1^	-	-	-	-	SHV-26*
Musicha et al	16228_1#6	ERS669074	ERR971952	A40483	ERP009326	Klebsiella pneumoniae	strong	158	370900	771204	5663446	yes (13464)	ambiguous_bases	ST101	1	1	7	12	ybt 9; ICEKp3	183	-	0	-	0	-	0	-	0	-	wzi137	KL17	aac(3)-IIa.v1^;aac(6')-Ib'.v1;aadA*;aph3-Ia.v1^;strA.v1;strB.v1	-	-	-	-	-	catII.2*	-	sul2	-	-	dfrA14.v2*	OXA-9.v1;TEM-1D.v1^	-	CTX-M-15	-	-	SHV-1^
Musicha et al	16228_1#70	ERS669111	ERR972016	D3538	ERP009326	Klebsiella pneumoniae	strong	116	199660	845842	5974058	yes (6152)	ambiguous_bases	ST14	3	0	5	9	-	0	-	0	iuc 1	1-1LV	-	0	-	0	rmpA2_8-60%	wzi2	KL2 (KL30)	aac(3)-IIa.v1;aadA*;sat-2;strA.v1;strB.v1*	-	-	-	-	-	catA1^	-	sul2	-	-	dfrA1.v1	TEM-1D.v1^	-	-	-	-	SHV-28.v1^
Musicha et al	16228_1#71	ERS669112	ERR972017	D29665	ERP009326	Klebsiella pneumoniae	strong	74	253093	534450	5869136	yes (4002)	ambiguous_bases	ST14	3	0	6	8	-	0	-	0	iuc 1	1-1LV	-	0	-	0	rmpA2_8-60%	wzi2	KL2 (KL30)	aac(3)-IIa.v1;aadA4.v1*;strB.v1	-	-	-	-	-	catA1^	-	sul2*	tet(D)*	-	dfrA21*	TEM-1D.v1^	-	-	-	-	SHV-1^
Musicha et al	16228_1#72	ERS669117	ERR972018	D47244	ERP009326	Klebsiella pneumoniae	strong	44	407611	1160644	5463963	yes (4028)	ambiguous_bases	ST276-2LV	0	0	7	9	-	0	-	0	-	0	-	0	-	0	-	-	-	aac(3)-IIa.v1;aadA2^	-	-	-	-	mphA	catII.2*	-	sul1;sul2	tet(A).v1	-	dfrA12	TEM-1D.v1^	-	-	-	-	SHV-1*
Musicha et al	16228_1#73	ERS669118	ERR972019	D51871	ERP009326	Klebsiella pneumoniae	strong	112	368469	1153967	5561367	yes (5098)	ambiguous_bases	ST101	0	1	6	9	-	0	-	0	-	0	-	0	-	0	-	wzi137	KL17	aac(3)-IId^;strA.v1;strB.v1	-	-	-	-	-	catII.2*	-	sul2	-	-	dfrA14.v2*;dfrA30*	TEM-1D.v1^	-	CTX-M-15	-	-	SHV-1^
Musicha et al	16228_1#74	ERS669121	ERR972020	C24a	ERP009326	Klebsiella pneumoniae	strong	55	337278	584650	5589840	yes (12730)	ambiguous_bases	ST15	1	1	4	3	ybt 10; ICEKp4	28	-	0	-	0	-	0	-	0	-	wzi24	KL24 (KL54,KL55)	aac(3)-IId^	-	-	-	-	-	-	-	-	-	-	dfrA30*	-	-	CTX-M-15	-	-	SHV-28.v1^
Musicha et al	16228_1#75	ERS669122	ERR972021	C23	ERP009326	Klebsiella quasipneumoniae subsp. similipneumoniae	strong	83	608990	1573860	5671159	yes (7531)	ambiguous_bases	ST334-1LV	0	1	9	17	-	0	-	0	-	0	-	0	-	0	-	wzi337	KL103	aac(3)-IId^;aac(6')-Ib-cr.v2;aadA2^;aph3-Ia.v1^;strA.v1^;strB.v1	-	-	qnrB1.v2^	-	mphA	CatB4.v1?;catII.2*	-	sul1;sul2	tet(B).v2*	-	dfrA12	OXA-1;TEM-1D.v1^	-	CTX-M-15	-	-	OKP-B-17?
Musicha et al	16228_1#76	ERS669125	ERR972022	C35	ERP009326	Klebsiella pneumoniae	strong	118	114482	266242	5474345	yes (4047)	ambiguous_bases	ST1916	0	1	6	6	-	0	-	0	-	0	-	0	-	0	-	wzi27	KL27	aac(3)-IId^	-	-	-	-	-	catII.2*	-	sul2	-	-	dfrA30*	TEM-1D.v1^	-	CTX-M-15	-	-	SHV-1^
Musicha et al	16228_1#77	ERS669129	ERR972023	A43903	ERP009326	Klebsiella pneumoniae	strong	61	320117	540626	5687055	yes (7606)	ambiguous_bases	ST268	5	0	5	8	ybt 0; ICEKp10	580	clb 3	13-1LV	iuc 1	78	iro 1	1	rmp 1; KpVP-1 (incomplete)	26-1LV	rmpA2_2*-47%	wzi95	KL20	aac(3)-IIa.v1;strA.v1;strB.v1	-	-	-	-	-	catA1*	-	sul1;sul2	-	-	dfrA5	TEM-1D.v1^	-	-	-	-	SHV-11.v1^
Musicha et al	16228_1#78	ERS669130	ERR972024	D51871	ERP009326	Klebsiella pneumoniae	strong	146	463273	688724	5542232	yes (3669)	ambiguous_bases	ST101	0	1	6	9	-	0	-	0	-	0	-	0	-	0	-	wzi137	KL17	aac(3)-IId^;strA.v1;strB.v1	-	-	-	-	-	catII.2*	-	sul2	-	-	dfrA14.v2*;dfrA30*	TEM-1D.v1^	-	CTX-M-15	-	-	SHV-1^
Musicha et al	16228_1#79	ERS669132	ERR972025	1022430	ERP009326	Klebsiella pneumoniae	strong	106	372167	802134	5815543	yes (7226)	ambiguous_bases	ST14	0	1	9	16	-	0	-	0	-	0	-	0	-	0	-	wzi2	KL2 (KL30)	aac(3)-IIa.v1^	-	-	qnrS1	-	ereA2	CatB4.v1?;catII.2*;cmlA5	arr-2	sul1;sul2	-	-	dfrA14.v2*;dfrA5	LAP-2;OXA-1;OXA-10;TEM-1D.v1^	-	CTX-M-15	-	-	SHV-28.v1^
Musicha et al	16228_1#7	ERS669075	ERR971953	6	ERP009326	Klebsiella pneumoniae	strong	64	410144	1245943	5469129	yes (7174)	ambiguous_bases	ST111-1LV	0	0	2	3	-	0	-	0	-	0	-	0	-	0	-	wzi63	KL63	strA.v1;strB.v1	-	-	-	-	-	-	-	sul2	-	-	-	-	-	-	-	-	SHV-11.v1^
Musicha et al	16228_1#80	ERS669135	ERR972026	D39172	ERP009326	Klebsiella pneumoniae	strong	123	188592	568606	5844814	yes (7104)	ambiguous_bases	ST14	0	1	8	14	-	0	-	0	-	0	-	0	-	0	-	wzi2	KL2 (KL30)	aac(3)-IIa.v1;aadA*;aph(3')-Ia;strA.v1^;strB.v1	-	-	-	-	-	cmlA5;floR.v2*	arr-2	sul1;sul2	tet(A).v2	-	dfrA23	OXA-10	-	TEM-63^	-	-	SHV-1^
Musicha et al	16228_1#81	ERS669136	ERR972027	D49363	ERP009326	Klebsiella pneumoniae	strong	51	350489	767271	5549172	yes (9514)	ambiguous_bases	ST48	1	1	9	16	ybt 14; ICEKp5	135-4LV	-	0	-	0	-	0	-	0	-	wzi62	KL62	aac(3)-IId^;aac(6')-Ib-cr.v2;aadA2^;strA.v1^;strB.v1	-	-	-	-	mphA	CatB4.v1?;catA1^;catII.2*	-	sul1;sul2^	tet(A).v1	-	dfrA30*	OXA-1;TEM-1D.v1^	-	CTX-M-15	-	-	SHV-1^
Musicha et al	16228_1#82	ERS669137	ERR972028	D30074	ERP009326	Klebsiella pneumoniae	strong	67	269920	783555	5435740	yes (3984)	ambiguous_bases	ST20	0	0	2	2	-	0	-	0	-	0	-	0	-	0	-	wzi24	KL24 (KL54,KL55)	aadA4.v1*	-	-	-	-	-	-	-	sul1	-	-	-	-	-	-	-	-	SHV-187
Musicha et al	16228_1#83	ERS669139	ERR972029	10038396	ERP009326	Klebsiella pneumoniae	strong	76	226058	381279	5597331	yes (7608)	ambiguous_bases	ST218-1LV	3	1	8	16	-	0	-	0	iuc 1	1-1LV	iro 1	1-1LV	rmp 1; KpVP-1 (incomplete)	26-1LV	rmpA2_8*-60%	wzi77	KL?	aac(3)-IId^;aadA*;strA.v1^;strB.v1	-	-	-	-	-	catII.2*;cmlA5;floR.v2*	arr-2	sul1;sul2	tet(A).v2	-	dfrA23;dfrA30*	OXA-10;TEM-1D.v1^	-	CTX-M-15	-	-	SHV-1^
Musicha et al	16228_1#84	ERS669140	ERR972030	D53369	ERP009326	Klebsiella pneumoniae	strong	140	174183	553751	5759202	yes (6279)	ambiguous_bases	ST14	0	1	6	10	-	0	-	0	-	0	-	0	-	0	-	wzi16	KL16 (KL143)	aac(3)-IId^;strA.v1;strB.v1	-	-	-	-	-	catA1*;catII.2*	-	sul2	-	-	dfrA14.v2*;dfrA30*	TEM-1D.v1^	-	CTX-M-15	-	-	SHV-28.v1^
Musicha et al	16228_1#85	ERS669142	ERR972031	1027734	ERP009326	Klebsiella pneumoniae	strong	75	275484	847867	5538550	yes (7490)	ambiguous_bases	ST896	1	1	9	17	ybt 14; ICEKp5	354-2LV	-	0	-	0	-	0	-	0	-	wzi59	KL3	aac(6')-Ib-cr.v2;aadA*;strA.v1^;strB.v1	-	-	qnrS1	-	mphA	catA1^;catII.2*;cmlA5	arr-2	-	tet(A).v1^	-	dfrA14.v2*	LAP-2;OXA-1;OXA-10;TEM-1D.v1^	-	CTX-M-15	-	-	SHV-11.v1^
Musicha et al	16228_1#8	ERS669076	ERR971954	BKQAV6	ERP009326	Klebsiella pneumoniae	strong	57	272986	716440	5538236	yes (5085)	ambiguous_bases	ST372	0	1	6	6	-	0	-	0	-	0	-	0	-	0	-	wzi43	KL43	aac(3)-IId^	-	-	-	-	-	catII.2*	-	sul2	-	-	dfrA30*	TEM-1D.v1^	-	CTX-M-15	-	-	SHV-26
Musicha et al	16228_1#9	ERS669077	ERR971955	A44810	ERP009326	Klebsiella pneumoniae	strong	26	420628	1664798	5206046	yes (4454)	ambiguous_bases	ST18	0	0	3	3	-	0	-	0	-	0	-	0	-	0	-	wzi82	KL23 (KL18, KL38)	-	-	-	-	-	-	catII.2*	-	sul2	tet(D)	-	-	-	-	-	-	-	SHV-11.v1^
Cornick et al 2021	22072_1#101	ERS1530960	ERR2497242	BKQA5H	ERP021324	Klebsiella pneumoniae	strong	47	335838	738105	5546062	yes (1567)	ambiguous_bases	ST372	0	1	6	6	-	0	-	0	-	0	-	0	-	0	-	wzi43	KL43	aac(3)-IId^	-	-	-	-	-	catII.2*	-	sul2	-	-	dfrA30*	TEM-1D.v1^	-	CTX-M-15	-	-	SHV-26
Cornick et al 2021	22072_1#102	ERS1530961	ERR2497243	BKQA1N	ERP021324	Klebsiella pneumoniae	strong	51	341694	716671	5546896	yes (397)	ambiguous_bases	ST372	0	1	6	6	-	0	-	0	-	0	-	0	-	0	-	wzi43	KL43	aac(3)-IId^	-	-	-	-	-	catII.2*	-	sul2	-	-	dfrA30*	TEM-1D.v1^	-	CTX-M-15	-	-	SHV-26
Cornick et al 2021	22072_1#103	ERS1530962	ERR2497244	BKQAAF	ERP021324	Klebsiella pneumoniae	strong	70	209486	390634	5588876	yes (74)	ambiguous_bases	ST340	0	1	9	15	-	0	-	0	-	0	-	0	-	0	-	wzi50	KL15 (KL17,KL51,KL52)	aac(3)-IIa.v1;aac(6')-Ib-cr.v2;aadA*;aadA2	-	-	-	-	-	catII.2*;cmlA5	arr-2	sul1;sul2	tet(D)	-	dfrA14.v2*	OXA-1;OXA-10;TEM-1D.v1^	-	CTX-M-15	-	-	SHV-11.v1
Cornick et al 2021	22072_1#105	ERS1530964	ERR2497246	BKR3YZ	ERP021324	Klebsiella pneumoniae	strong	70	209643	619445	5593787	yes (547)	ambiguous_bases	ST340	0	1	9	15	-	0	-	0	-	0	-	0	-	0	-	wzi50	KL15 (KL17,KL51,KL52)	aac(3)-IIa.v1;aac(6')-Ib-cr.v2;aadA*;aadA2	-	-	-	-	-	catII.2*;cmlA5	arr-2	sul1;sul2	tet(D)	-	dfrA14.v2*	OXA-1;OXA-10;TEM-1D.v1^	-	CTX-M-15	-	-	SHV-11.v1
Cornick et al 2021	22072_1#106	ERS1530965	ERR2497247	BKR484	ERP021324	Klebsiella pneumoniae	strong	114	118063	530053	5733325	yes (720)	ambiguous_bases	ST702-1LV	0	1	7	11	-	0	-	0	-	0	-	0	-	0	-	wzi342	KL109	aac(3)-IIa.v1^;aac(3)-IId^;aph3-Ia.v1^;strA.v1^;strB.v1	-	-	-	-	-	catII.2*	-	sul2*	tet(B).v2*	-	dfrA30*	TEM-1D.v1^	-	CTX-M-15	-	-	SHV-11.v1^
Cornick et al 2021	22072_1#107	ERS1530966	ERR2497248	BKQAHA	ERP021324	Klebsiella pneumoniae	strong	70	270618	448948	5595058	yes (519)	ambiguous_bases	ST340	0	1	9	15	-	0	-	0	-	0	-	0	-	0	-	wzi50	KL15 (KL17,KL51,KL52)	aac(3)-IIa.v1^;aac(6')-Ib-cr.v2;aadA*;aadA2	-	-	-	-	-	catII.2*;cmlA5	arr-2	sul1;sul2	tet(D)	-	dfrA14.v2*	OXA-1;OXA-10;TEM-1D.v1^	-	CTX-M-15	-	-	SHV-11.v1
Cornick et al 2021	22072_1#110	ERS1530969	ERR2497251	BKQALI	ERP021324	Klebsiella pneumoniae	strong	112	244288	390617	5626094	yes (3672)	ambiguous_bases	ST340	0	1	9	15	-	0	-	0	-	0	-	0	-	0	-	wzi50	KL15 (KL17,KL51,KL52)	aac(3)-IIa.v1;aac(6')-Ib-cr.v2;aadA*;aadA2	-	-	-	-	-	catII.2*;cmlA5	arr-2	sul1;sul2	tet(D)	-	dfrA14.v2*	OXA-1;OXA-10;TEM-1D.v1^	-	CTX-M-15	-	-	SHV-11.v1
Cornick et al 2021	22072_1#111	ERS1530970	ERR2497252	BKQAWA	ERP021324	Klebsiella pneumoniae	strong	69	244140	448257	5588916	yes (34)	ambiguous_bases	ST340	0	1	9	15	-	0	-	0	-	0	-	0	-	0	-	wzi50	KL15 (KL17,KL51,KL52)	aac(3)-IIa.v1;aac(6')-Ib-cr.v2;aadA*;aadA2	-	-	-	-	-	catII.2*;cmlA5	arr-2	sul1;sul2	tet(D)	-	dfrA14.v2*	OXA-1;OXA-10;TEM-1D.v1^	-	CTX-M-15	-	-	SHV-11.v1
Cornick et al 2021	22072_1#112	ERS1530971	ERR2497253	BKQAQE	ERP021324	Klebsiella pneumoniae	strong	70	270003	390605	5587477	yes (52)	ambiguous_bases	ST340	0	1	9	15	-	0	-	0	-	0	-	0	-	0	-	wzi50	KL15 (KL17,KL51,KL52)	aac(3)-IIa.v1;aac(6')-Ib-cr.v2;aadA*;aadA2	-	-	-	-	-	catII.2*;cmlA5	arr-2	sul1;sul2	tet(D)	-	dfrA14.v2*	OXA-1;OXA-10;TEM-1D.v1^	-	CTX-M-15	-	-	SHV-11.v1
Cornick et al 2021	22072_1#113	ERS1530972	ERR2497254	BKQAQS	ERP021324	Klebsiella pneumoniae	strong	117	179565	496713	5764061	yes (1241)	ambiguous_bases	ST14	0	1	8	19	-	0	-	0	-	0	-	0	-	0	-	wzi16	KL16 (KL143)	aac(3)-IIa.v1^;aac(3)-IId^;aac(6')-Ib-cr.v2;aadA2^;aph3-Ia.v1^;strA.v1^;strB.v1	-	-	-	-	mphA	CatB4.v1;catA1*;catII.2*	-	sul1;sul2	tet(D)	-	dfrA12;dfrA5	OXA-1;TEM-1D.v1^	-	CTX-M-15	-	-	SHV-28.v1^
Cornick et al 2021	22072_1#114	ERS1530973	ERR2497255	BKQB1V	ERP021324	Klebsiella pneumoniae	strong	67	269550	447932	5589426	yes (686)	ambiguous_bases	ST340	0	1	9	15	-	0	-	0	-	0	-	0	-	0	-	wzi50	KL15 (KL17,KL51,KL52)	aac(3)-IIa.v1;aac(6')-Ib-cr.v2;aadA*;aadA2	-	-	-	-	-	catII.2*;cmlA5	arr-2	sul1;sul2	tet(D)	-	dfrA14.v2*	OXA-1;OXA-10;TEM-1D.v1^	-	CTX-M-15	-	-	SHV-11.v1
Cornick et al 2021	22072_1#117	ERS1530976	ERR2497258	BKQC1Y	ERP021324	Klebsiella pneumoniae	strong	112	161556	654408	5763940	yes (1886)	ambiguous_bases	ST985-1LV	0	1	7	9	-	0	-	0	-	0	-	0	-	0	-	wzi39	KL39 (KL13)	aac(3)-IIa.v1^;strA.v1^;strB.v1	-	-	qnrB1.v2^	-	-	catA1*?	-	sul2	-	-	dfrA14.v2*	TEM-1D.v1^	-	CTX-M-15	-	-	SHV-187
Cornick et al 2021	22072_1#119	ERS1530978	ERR2497260	BKQDNF	ERP021324	Klebsiella pneumoniae	strong	70	241052	391838	5587834	yes (736)	ambiguous_bases	ST340	0	1	9	15	-	0	-	0	-	0	-	0	-	0	-	wzi50	KL15 (KL17,KL51,KL52)	aac(3)-IIa.v1;aac(6')-Ib-cr.v2;aadA*;aadA2	-	-	-	-	-	catII.2*;cmlA5	arr-2	sul1;sul2	tet(D)	-	dfrA14.v2*	OXA-1;OXA-10;TEM-1D.v1^	-	CTX-M-15	-	-	SHV-11.v1
Cornick et al 2021	22072_1#120	ERS1530980	ERR2497261	BKQDLY	ERP021324	Klebsiella pneumoniae	strong	78	209502	390633	5590023	yes (2)	ambiguous_bases	ST340	0	1	9	15	-	0	-	0	-	0	-	0	-	0	-	wzi50	KL15 (KL17,KL51,KL52)	aac(3)-IIa.v1;aac(6')-Ib-cr.v2;aadA*;aadA2	-	-	-	-	-	catII.2*;cmlA5	arr-2	sul1;sul2	tet(D)	-	dfrA14.v2*	OXA-1;OXA-10;TEM-1D.v1^	-	CTX-M-15	-	-	SHV-11.v1
Cornick et al 2021	22072_1#121	ERS1530981	ERR2497262	BKQE4W	ERP021324	Klebsiella pneumoniae	strong	70	241169	447925	5587888	yes (21)	ambiguous_bases	ST340	0	1	9	15	-	0	-	0	-	0	-	0	-	0	-	wzi50	KL15 (KL17,KL51,KL52)	aac(3)-IIa.v1;aac(6')-Ib-cr.v2;aadA*;aadA2	-	-	-	-	-	catII.2*;cmlA5	arr-2	sul1;sul2	tet(D)	-	dfrA14.v2*	OXA-1;OXA-10;TEM-1D.v1^	-	CTX-M-15	-	-	SHV-11.v1
Cornick et al 2021	22072_1#122	ERS1530982	ERR2497263	BKQDS9	ERP021324	Klebsiella pneumoniae	strong	68	270124	588494	5592177	yes (584)	ambiguous_bases	ST340	0	1	9	15	-	0	-	0	-	0	-	0	-	0	-	wzi50	KL15 (KL17,KL51,KL52)	aac(3)-IIa.v1;aac(6')-Ib-cr.v2;aadA*;aadA2	-	-	-	-	-	catII.2*;cmlA5	arr-2	sul1;sul2	tet(D)	-	dfrA14.v2*	OXA-1;OXA-10;TEM-1D.v1^	-	CTX-M-15	-	-	SHV-11.v1
Cornick et al 2021	22072_1#123	ERS1530983	ERR2497264	BHA90E	ERP021324	Klebsiella pneumoniae	strong	70	270426	390556	5629033	yes (879)	ambiguous_bases	ST340	0	1	9	16	-	0	-	0	-	0	-	0	-	0	-	wzi50	KL15 (KL17,KL51,KL52)	aac(3)-IIa.v1;aac(6')-Ib-cr.v2;aadA*;aadA2	-	-	-	-	-	catII.2*;cmlA5	arr-2	sul1;sul2	tet(D)	-	dfrA14.v2*	OXA-1;OXA-10;TEM-1D.v1^	-	CTX-M-15;SHV-12^	-	-	-
Cornick et al 2021	22072_1#124	ERS1530984	ERR2497265	BKQEVS	ERP021324	Klebsiella variicola subsp. variicola	strong	28	707853	1325663	5545761	yes (88)	ambiguous_bases	ST1208-1LV	0	0	0	0	-	0	-	0	-	0	-	0	-	0	-	wzi251	KL16	-	-	-	-	-	-	-	-	-	-	-	-	-	-	-	-	-	LEN-9
Cornick et al 2021	22072_1#125	ERS1530985	ERR2497266	BKQEX4	ERP021324	Klebsiella pneumoniae	strong	69	241126	720297	5635160	yes (90)	ambiguous_bases	ST340	0	1	9	16	-	0	-	0	-	0	-	0	-	0	-	wzi50	KL15 (KL17,KL51,KL52)	aac(3)-IIa.v1;aac(6')-Ib-cr.v2;aadA*;aadA2	-	-	-	-	-	catII.2*;cmlA5	arr-2	sul1;sul2	tet(D)	-	dfrA14.v2*	OXA-1;OXA-10;TEM-1D.v1^	-	CTX-M-15;SHV-12	-	-	SHV-11.v1
Cornick et al 2021	22072_1#126	ERS1530986	ERR2497267	BKQFDC	ERP021324	Klebsiella pneumoniae	strong	85	876430	2193388	5837533	yes (3905)	ambiguous_bases	ST391	1	1	7	12	ybt 14; ICEKp5	526	-	0	-	0	-	0	-	0	-	wzi554	KL?	aac(3)-IId^;strA.v1^;strB.v1	-	-	-	-	ereA2;mphA	catII.2*	-	sul1;sul2^	-	-	dfrA14.v2*;dfrA5	TEM-1D.v1^	-	CTX-M-15	-	-	SHV-11.v1^
Cornick et al 2021	22072_1#127	ERS1530987	ERR2497268	BKQF9P	ERP021324	Klebsiella pneumoniae	strong	103	741120	1446360	5821731	yes (1586)	ambiguous_bases	ST391	1	1	8	13	ybt 14; ICEKp5	526	-	0	-	0	-	0	-	0	-	wzi554	KL?	aac(3)-IId^;strA.v1^;strB.v1	-	-	-	-	ereA2;mphA	catII.2*	arr-2	sul1;sul2?	-	-	dfrA14.v2*;dfrA5	TEM-1D.v1^	-	CTX-M-15	-	-	SHV-11.v1^
Cornick et al 2021	22072_1#128	ERS1530988	ERR2497269	BKQG9B	ERP021324	Klebsiella pneumoniae	strong	25	399378	1102810	5170742	yes (389)	ambiguous_bases	ST2439	0	0	0	0	-	0	-	0	-	0	-	0	-	0	-	wzi40	KL3	-	-	-	-	-	-	-	-	-	-	-	-	-	-	-	-	-	SHV-38
Cornick et al 2021	22072_1#129	ERS1530989	ERR2497270	BKQHUU	ERP021324	Klebsiella pneumoniae	strong	67	209507	390619	5639583	yes (446)	ambiguous_bases	ST340	0	1	9	15	-	0	-	0	-	0	-	0	-	0	-	wzi50	KL15 (KL17,KL51,KL52)	aac(3)-IIa.v1;aac(6')-Ib-cr.v2;aadA*;aadA2	-	-	-	-	-	catII.2*;cmlA5	arr-2	sul1;sul2	tet(D)	-	dfrA14.v2*	OXA-1;OXA-10;TEM-1D.v1^	-	CTX-M-15	-	-	SHV-11.v1
Cornick et al 2021	22072_1#130	ERS1530990	ERR2497271	BKQIZF	ERP021324	Klebsiella pneumoniae	strong	76	301732	827222	5810899	yes (3268)	ambiguous_bases	ST14	0	1	6	9	-	0	-	0	-	0	-	0	-	0	-	wzi2	KL2 (KL30)	aac(3)-IId^;aadA1.v1^	-	-	-	-	-	catA1^;catII.2*	-	sul1;sul2	-	-	dfrA1.v2	TEM-1D.v1^	-	CTX-M-15	-	-	SHV-28.v1^
Cornick et al 2021	22072_1#131	ERS1530992	ERR2497272	BKQJ0V	ERP021324	Klebsiella pneumoniae	strong	259	61574	257654	5776951	yes (9434)	ambiguous_bases	ST14	0	1	6	9	-	0	-	0	-	0	-	0	-	0	-	wzi2	KL2 (KL30)	aac(3)-IId^;aadA1.v1^	-	-	-	-	-	catA1^;catII.2*	-	sul1;sul2	-	-	dfrA1.v2	TEM-1D.v1^	-	CTX-M-15	-	-	SHV-28.v1^
Cornick et al 2021	22072_1#132	ERS1530995	ERR2497273	BKQJKP	ERP021324	Klebsiella pneumoniae	strong	78	351333	897882	5828585	yes (1383)	ambiguous_bases	ST14	0	1	6	9	-	0	-	0	-	0	-	0	-	0	-	wzi2	KL2 (KL30)	aac(3)-IId^;aadA1.v1^	-	-	-	-	-	catA1^;catII.2*	-	sul1;sul2	-	-	dfrA1.v2	TEM-1D.v1^	-	CTX-M-15	-	-	SHV-28.v1^
Cornick et al 2021	22072_1#134	ERS1530997	ERR2497275	BKR6QH	ERP021324	Klebsiella pneumoniae	strong	73	345719	575158	5814635	yes (1627)	ambiguous_bases	ST14	0	1	6	9	-	0	-	0	-	0	-	0	-	0	-	wzi2	KL2 (KL30)	aac(3)-IId^;aadA1.v1^	-	-	-	-	-	catA1^;catII.2*	-	sul1;sul2	-	-	dfrA1.v2	TEM-1D.v1^	-	CTX-M-15	-	-	SHV-28.v1^
Cornick et al 2021	22072_1#135	ERS1530998	ERR2497276	BKR70W	ERP021324	Klebsiella pneumoniae	strong	45	514666	932372	5492566	yes (2)	ambiguous_bases	ST17	0	1	6	6	-	0	-	0	-	0	-	0	-	0	-	wzi141	KL25	aac(3)-IId^	-	-	-	-	-	catII.2*	-	sul2	-	-	dfrA30*	TEM-1D.v1^	-	CTX-M-15	-	-	SHV-11.v1^
Cornick et al 2021	22072_1#136	ERS1531000	ERR2497277	BKQLEH	ERP021324	Klebsiella pneumoniae	strong	121	204287	467886	5750396	yes (1224)	ambiguous_bases	ST2793	0	1	8	15	-	0	-	0	-	0	-	0	-	0	-	wzi306	KL55	aac(3)-IId^;aac(6')-Ib-cr.v2;aadA2;strA.v1^;strB.v1	-	-	-	-	mphA	CatB4.v1;catII.2*	-	sul1;sul2	tet(B).v2*	-	dfrA12	OXA-1;TEM-1D.v1^	-	CTX-M-15	-	-	SHV-157^
Cornick et al 2021	22072_1#137	ERS1531001	ERR2497278	BKQL5G	ERP021324	Klebsiella pneumoniae	strong	46	370920	723678	5565996	yes (10)	ambiguous_bases	ST17	1	1	7	8	ybt 16; ICEKp12	277	-	0	-	0	-	0	-	0	-	wzi141	KL25	aac(3)-IIa.v1;strA.v1*	-	-	-	-	-	catII.2*	-	sul2*	tet(D)	-	dfrA14.v2*	TEM-1D.v1^	-	CTX-M-15	-	-	SHV-11.v1^
Cornick et al 2021	22072_1#138	ERS1531002	ERR2497279	BKQLIV	ERP021324	Klebsiella pneumoniae	strong	92	353435	696034	5598634	yes (840)	ambiguous_bases	ST36	0	1	4	5	-	0	-	0	-	0	-	0	-	0	-	wzi173	KL102 (KL149,KL155)	aac(3)-IIa.v1	-	-	-	-	-	-	-	sul1?	-	-	dfrA14.v2*;dfrA7	-	-	SHV-2A^	-	-	-
Cornick et al 2021	22072_1#139	ERS1531003	ERR2497280	BKQM8H	ERP021324	Klebsiella pneumoniae	strong	89	368456	1110604	5830674	yes (819)	ambiguous_bases	ST14	0	1	6	9	-	0	-	0	-	0	-	0	-	0	-	wzi2	KL2 (KL30)	aac(3)-IId^;aadA1.v1^	-	-	-	-	-	catA1^;catII.2*	-	sul1;sul2	-	-	dfrA1.v2	TEM-1D.v1^	-	CTX-M-15	-	-	SHV-28.v1^
Cornick et al 2021	22072_1#140	ERS1531007	ERR2497281	BKQEBK	ERP021324	Klebsiella quasipneumoniae subsp. quasipneumoniae	strong	107	167518	386465	5796057	yes (253)	ambiguous_bases	ST2824	0	0	0	0	-	0	-	0	-	0	-	0	-	0	-	-	-	-	-	-	-	-	-	-	-	-	-	-	-	-	-	-	-	-	OKP-A-3*
Cornick et al 2021	22072_1#142	ERS1531009	ERR2497283	BKQ3XJ	ERP021324	Klebsiella pneumoniae	strong	72	240942	448224	5661348	yes (314)	ambiguous_bases	ST340	0	1	9	17	-	0	-	0	-	0	-	0	-	0	-	wzi50	KL15 (KL17,KL51,KL52)	aac(3)-IIa.v1;aac(6')-Ib-cr.v2;aadA*;aadA2	-	-	qnrS1	-	-	catII.2*;cmlA5	arr-2	sul1;sul2	tet(D)	-	dfrA14.v2*	LAP-2;OXA-1;OXA-10;TEM-1D.v1^	-	CTX-M-15	-	-	SHV-11.v1
Cornick et al 2021	22072_1#143	ERS1531011	ERR2497284	BKQ40Y	ERP021324	Klebsiella pneumoniae	strong	70	319318	833549	5787680	yes (1363)	ambiguous_bases	ST268	5	1	6	6	ybt 0; ICEKp10	580-1LV	clb 3	13-1LV	iuc 1	78	iro 1	1	rmp 1; KpVP-1 (incomplete)	26-1LV	rmpA2_8*	-	-	aac(3)-IId^	-	-	-	-	-	catII.2*	-	sul2	-	-	dfrA30*	TEM-1D.v1^	-	CTX-M-15	-	-	SHV-11.v1^
Cornick et al 2021	22072_1#145	ERS1531014	ERR2497286	BKQHYU	ERP021324	Klebsiella pneumoniae	strong	131	363507	703441	5571261	yes (430)	ambiguous_bases	ST4	1	1	6	11	ybt 10; ICEKp4	386	-	0	-	0	-	0	-	0	-	wzi62	KL62	aac(3)-IId^;strA.v1^;strB.v1	-	-	-	-	-	catA1^;catII.2*	-	sul1;sul2*	-	-	dfrA30*;dfrA7	TEM-1D.v1^	-	CTX-M-15	-	-	SHV-69*
Cornick et al 2021	22072_1#146	ERS1531015	ERR2497287	BKR469	ERP021324	Klebsiella pneumoniae	strong	54	425060	1375593	5716009	yes (1394)	ambiguous_bases	ST348	1	0	6	6	ybt 14; ICEKp5 (truncated)	417-6LV	-	0	-	0	-	0	-	0	-	wzi94	KL62	aac(3)-IId^	-	-	-	-	mphA	catII.2*	-	sul2	-	-	dfrA14.v2*	TEM-1D.v1^	-	-	-	-	SHV-11.v1^
Cornick et al 2021	22072_1#147	ERS1531017	ERR2497288	BKQM1T	ERP021324	Klebsiella pneumoniae	strong	163	103312	261960	5793907	yes (8800)	ambiguous_bases	ST14	0	1	6	8	-	0	-	0	-	0	-	0	-	0	-	wzi2	KL2 (KL30)	aac(3)-IId^;aadA1.v1^	-	-	-	-	-	catA1^	-	sul1;sul2	-	-	dfrA1.v2	TEM-1D.v1^	-	CTX-M-15	-	-	SHV-28.v1^
Cornick et al 2021	22072_1#149	ERS1531019	ERR2497290	BKR1VU	ERP021324	Klebsiella pneumoniae	strong	161	135773	432104	5640863	yes (3055)	ambiguous_bases	ST1552	1	1	7	11	ybt 10; ICEKp4	383-1LV	-	0	-	0	-	0	-	0	-	wzi119	KL24	aac(3)-IIa.v1;aadA*	-	-	-	-	-	catA1^;catII.2*;cmlA5	arr-2	sul2	-	-	dfrA14.v2*	OXA-10;TEM-1D.v1^	-	CTX-M-15	-	-	SHV-11.v1^
Cornick et al 2021	22072_1#153	ERS1531024	ERR2497294	BKR69Z	ERP021324	Klebsiella pneumoniae	strong	35	379438	983062	5422220	yes (564)	ambiguous_bases	ST307	1	1	7	8	ybt 9; ICEKp3	183-1LV	-	0	-	0	-	0	-	0	-	wzi173	KL102 (KL149,KL155)	strA.v1*;strB.v1*	-	-	-	-	-	catII.2*	-	sul2	tet(D)	-	dfrA14.v2*	CMY-4.v1	-	CTX-M-15	-	-	SHV-28.v1^
Cornick et al 2021	22072_1#154	ERS1531027	ERR2497295	BKQH4F	ERP021324	Klebsiella pneumoniae	strong	46	579519	1488959	5429552	yes (33)	ambiguous_bases	ST307	1	1	7	9	ybt 9; ICEKp3	183	-	0	-	0	-	0	-	0	-	wzi173	KL102 (KL149,KL155)	aac(3)-IIa.v1;strA.v1*;strB.v1*	-	-	-	-	-	catII.2*	-	sul2	tet(D)	-	dfrA14.v2*	TEM-1D.v1^	-	CTX-M-15	-	-	SHV-28.v1^
Cornick et al 2021	22072_1#155	ERS1531028	ERR2497296	BKR5UR	ERP021324	Klebsiella pneumoniae	strong	75	216941	717012	5608748	yes (109)	ambiguous_bases	ST54	0	1	7	7	-	0	-	0	-	0	-	0	-	0	-	wzi14	KL14	aac(3)-IId^	-	-	-	-	-	catA1*	-	sul2	tet(D)	-	dfrA30*	TEM-1D.v1^	-	CTX-M-15	-	-	SHV-11.v1^
Cornick et al 2021	22072_1#156	ERS1531030	ERR2497297	BKQMP9	ERP021324	Klebsiella pneumoniae	strong	463	30489	102344	5714706	yes (17263)	ambiguous_bases	ST14-1LV	0	1	6	8	-	0	-	0	-	0	-	0	-	0	-	wzi2	KL2 (KL30)	aac(3)-IId^;aadA1.v1^	-	-	-	-	-	catA1*?	-	sul1;sul2	-	-	dfrA1.v2	TEM-1D.v1^	-	CTX-M-15	-	-	SHV-28.v1^
Cornick et al 2021	22072_1#157	ERS1531033	ERR2497298	BKQHP9	ERP021324	Klebsiella pneumoniae	strong	31	462773	1315848	5424278	yes (2)	ambiguous_bases	ST307	1	1	7	9	ybt 9; ICEKp3	183	-	0	-	0	-	0	-	0	-	wzi173	KL102 (KL149,KL155)	aac(3)-IIa.v1;strA.v1*;strB.v1*	-	-	-	-	-	catII.2*	-	sul2	tet(D)	-	dfrA14.v2*	TEM-1D.v1^	-	CTX-M-15	-	-	SHV-28.v1^
Cornick et al 2021	22072_1#160	ERS1531036	ERR2497301	BKQJP5	ERP021324	Klebsiella pneumoniae	strong	62	190586	470421	5306868	yes (115)	ambiguous_bases	ST297	0	0	0	0	-	0	-	0	-	0	-	0	-	0	-	wzi475	KL?	-	-	-	-	-	-	-	-	-	-	-	-	-	-	-	-	-	SHV-133*
Cornick et al 2021	22072_1#161	ERS1531037	ERR2497302	1030259	ERP021324	Klebsiella quasipneumoniae subsp. similipneumoniae	strong	110	192174	420470	5858259	yes (5)	ambiguous_bases	ST2144	0	1	9	17	-	0	-	0	-	0	-	0	-	0	-	wzi328	KL64	aac(3)-IId^;aac(6')-Ib-cr.v2;aadA2^;aph3-Ia.v1^;strA.v1^;strB.v1	-	-	qnrB1.v2^	-	mphA	CatB4.v1;catII.2*	-	sul1;sul2	tet(B).v2*	-	dfrA12	OXA-1;TEM-1D.v1^	-	CTX-M-15	-	-	OKP-B-1*
Cornick et al 2021	22072_1#162	ERS1531038	ERR2497303	BKR6LU	ERP021324	Klebsiella pneumoniae	strong	62	269362	517971	5441821	yes (166)	ambiguous_bases	ST340	0	1	9	17	-	0	-	0	-	0	-	0	-	0	-	wzi50	KL15 (KL17,KL51,KL52)	aac(3)-IIa.v1;aac(6')-Ib-cr.v2;aadA*;aadA2	-	-	qnrS1	-	-	catII.2*;cmlA5	arr-2	sul1;sul2	tet(D)	-	dfrA14.v2*	LAP-2;OXA-1;OXA-10;TEM-1D.v1^	-	CTX-M-15	-	-	SHV-11.v1
Cornick et al 2021	22072_1#163	ERS1531039	ERR2497304	BKQFA8	ERP021324	Klebsiella pneumoniae	strong	162	385800	649521	5645993	yes (2326)	ambiguous_bases	ST268	1	1	5	8	ybt 10; ICEKp4	481	-	0	-	0	-	0	-	0	-	wzi95	KL20	aac(3)-IId^;aadA2	-	-	-	-	-	-	-	sul1;sul2	-	-	dfrA16.v2;dfrA30*	TEM-1D.v1^	-	CTX-M-15	-	-	SHV-11.v1^
Cornick et al 2021	22072_1#164	ERS1531040	ERR2497305	BKQ2QU	ERP021324	Klebsiella pneumoniae	strong	63	458742	1423580	5535607	yes (173)	ambiguous_bases	ST874	0	1	9	17	-	0	-	0	-	0	-	0	-	0	-	wzi222	KL45	aac(3)-IIa.v1^;aac(6')-Ib-cr.v2;aadA*;strA.v1^;strB.v1	-	-	qnrS1	-	mphA	catII.2*;cmlA5	arr-2	sul2?	-	-	dfrA14.v2*	LAP-2;OXA-1;OXA-10;TEM-1D.v1^	-	CTX-M-15	-	-	SHV-25
Cornick et al 2021	22072_1#165	ERS1531041	ERR2497306	BHABFY	ERP021324	Klebsiella pneumoniae	strong	45	309756	691434	5557032	yes (58)	ambiguous_bases	ST14	0	0	5	7	-	0	-	0	-	0	-	0	-	0	-	wzi16	KL16 (KL143)	aph3-Ia.v1^;strA.v1^;strB.v1	-	-	-	-	mphA	-	-	sul2*	-	-	dfrA14.v2*	TEM-1D.v1^	-	-	-	-	SHV-28.v1^
Cornick et al 2021	22072_1#166	ERS1531042	ERR2497307	BKQJN2	ERP021324	Klebsiella pneumoniae	strong	98	249464	716205	5741622	yes (975)	ambiguous_bases	ST372	0	1	8	14	-	0	-	0	-	0	-	0	-	0	-	wzi43	KL43	aac(3)-IId^;aac(6')-Ib-cr.v2;strA.v1^;strB.v1	-	-	qnrB1.v2^	-	-	CatB4.v1;catII.2*	-	sul2	tet(A).v1	-	dfrA14.v2*;dfrA30*	OXA-1;TEM-1D.v1^	-	CTX-M-15	-	-	SHV-26
Cornick et al 2021	22072_1#167	ERS1531043	ERR2497308	BKQA3G	ERP021324	Klebsiella pneumoniae	strong	47	453552	1285136	5548176	yes (745)	ambiguous_bases	ST372	0	1	6	6	-	0	-	0	-	0	-	0	-	0	-	wzi43	KL43	aac(3)-IId^	-	-	-	-	-	catII.2*	-	sul2	-	-	dfrA30*	TEM-1D.v1^	-	CTX-M-15	-	-	SHV-26
Cornick et al 2021	22072_1#168	ERS1531044	ERR2497309	BKQ3UG	ERP021324	Klebsiella pneumoniae	strong	93	368129	742963	5580984	yes (377)	ambiguous_bases	ST36	1	1	9	16	ybt 14; ICEKp5	151	-	0	-	0	-	0	-	0	-	wzi299	KL51	aac(3)-IIa.v1^;aac(6')-Ib-cr.v2;aadA*;strB.v1	-	-	qnrS1	-	-	CatB4.v1?;catII.2*;cmlA5	arr-2	sul2	tet(A).v1^	-	dfrA14.v2	LAP-2;OXA-1;OXA-10	-	CTX-M-15	-	-	SHV-11.v1^
Cornick et al 2021	22072_1#169	ERS1531045	ERR2497310	BKR3EU	ERP021324	Klebsiella pneumoniae	strong	52	356389	678719	5484464	yes (22)	ambiguous_bases	ST499-1LV	0	0	4	6	-	0	-	0	-	0	-	0	-	0	-	-	-	-	-	-	qnrS1	-	-	-	-	sul1;sul2	-	-	dfrA14.v2*;dfrA5	TEM-1D.v1^	-	-	-	-	SHV-1
Cornick et al 2021	22072_1#237	ERS1531126	ERR2497378	BKQ3KH	ERP021324	Klebsiella pneumoniae	strong	49	786218	1495727	5563362	yes (34)	ambiguous_bases	ST17	0	0	6	11	-	0	-	0	-	0	-	0	-	0	-	wzi368	KL134	aac(3)-IIa.v1;aadA2^;strA.v1^	-	-	-	-	mphA	catA1^;catII.2*	-	sul1;sul2*	-	-	dfrA12;dfrA14.v2*	TEM-1D.v1^	-	-	-	-	SHV-11.v1^
Cornick et al 2021	22072_1#239	ERS1531128	ERR2497380	BKR24T	ERP021324	Klebsiella pneumoniae	strong	66	270616	449915	5488209	yes (417)	ambiguous_bases	ST340	0	1	9	17	-	0	-	0	-	0	-	0	-	0	-	wzi50	KL15 (KL17,KL51,KL52)	aac(3)-IIa.v1;aac(6')-Ib-cr.v2;aadA*;aadA2	-	-	qnrS1	-	-	catII.2*;cmlA5	arr-2	sul1;sul2	tet(D)	-	dfrA14.v2*	LAP-2;OXA-1;OXA-10;TEM-1D.v1^	-	CTX-M-15	-	-	SHV-11.v1
Cornick et al 2021	22072_1#240	ERS1531129	ERR2497381	BKR2A9	ERP021324	Klebsiella pneumoniae	strong	62	298835	463704	5444311	yes (299)	ambiguous_bases	ST152	1	1	7	13	ybt 10; ICEKp4	325-1LV	-	0	-	0	-	0	-	0	-	wzi110	KL149	aac(6')-Ib-cr.v2;aadA1.v1^;aadA16*;aph3-Ia.v1^;strA.v1^;strB.v1	-	-	-	-	-	-	arr-3	sul1;sul2	-	-	dfrA1.v2;dfrA27	TEM-1D.v1^	-	CTX-M-15	-	-	SHV-1^
Cornick et al 2021	22072_1#241	ERS1531130	ERR2497382	BKQ4DM	ERP021324	Klebsiella pneumoniae	strong	78	200481	378894	5600484	yes (10)	ambiguous_bases	ST218	3	1	7	10	-	0	-	0	iuc 1	1-1LV	iro 1	1-1LV	rmp 1; KpVP-1	26	rmpA2_8*-60%	wzi77	KL?	aac(3)-IId^;strA.v1^;strB.v1	-	-	-	-	-	catII.2*;floR.v2*	-	sul2	tet(A).v2	-	dfrA30*	TEM-1D.v1^	-	CTX-M-15	-	-	SHV-1^
Cornick et al 2021	22072_1#243	ERS1531132	ERR2497384	BKQM93	ERP021324	Klebsiella pneumoniae	strong	207	79019	247923	5795712	yes (6261)	ambiguous_bases	ST14	0	1	6	8	-	0	-	0	-	0	-	0	-	0	-	wzi2	KL2 (KL30)	aac(3)-IId^;aadA1.v1^	-	-	-	-	-	catA1^	-	sul1;sul2	-	-	dfrA1.v2	TEM-1D.v1^	-	CTX-M-15	-	-	SHV-28.v1^
Cornick et al 2021	22072_1#246	ERS1531135	ERR2497387	BKQ51X	ERP021324	Klebsiella variicola subsp. variicola	strong	21	1090274	1777349	5594687	yes (28)	ambiguous_bases	ST5032	1	0	0	0	ybt 18; ICEKp15	400-3LV	-	0	-	0	-	0	-	0	-	wzi53	KL53	-	-	-	-	-	-	-	-	-	-	-	-	-	-	-	-	-	LEN-2^
Cornick et al 2021	22072_1#247	ERS1531136	ERR2497388	BKQ72E	ERP021324	Klebsiella pneumoniae	strong	91	290462	586402	5574263	yes (2703)	ambiguous_bases	ST1799	0	1	7	14	-	0	-	0	-	0	-	0	-	0	-	-	-	aac(3)-IId^;aadA*;strA.v1^;strB.v1	-	-	-	-	-	catII.2*;cmlA5	arr-2	sul1?	-	-	dfrA14.v2*;dfrA30*;dfrA7	OXA-10;TEM-1D.v1^	-	CTX-M-15	-	-	SHV-28.v1^
Cornick et al 2021	22072_1#248	ERS1531137	ERR2497389	BKQ5GP	ERP021324	Klebsiella pneumoniae	strong	42	442992	901538	5302464	yes (38)	ambiguous_bases	ST499-1LV	0	0	3	3	-	0	-	0	-	0	-	0	-	0	-	-	-	strB.v1	-	-	-	-	-	-	-	sul2	-	-	dfrA14.v2	-	-	-	-	-	SHV-1
Cornick et al 2021	22072_1#249	ERS1531138	ERR2497390	1034103	ERP021324	Klebsiella pneumoniae	strong	43	407554	1047938	5450991	yes (24)	ambiguous_bases	ST111	0	0	0	0	-	0	-	0	-	0	-	0	-	0	-	wzi73	KL104	-	-	-	-	-	-	-	-	-	-	-	-	-	-	-	-	-	SHV-11.v1^
Cornick et al 2021	22072_1#250	ERS1531140	ERR2497391	BKQ737	ERP021324	Klebsiella variicola subsp. variicola	strong	25	643993	1392820	5503898	yes (124)	ambiguous_bases	ST4314-3LV	0	0	0	0	-	0	-	0	-	0	-	0	-	0	-	-	-	-	-	-	-	-	-	-	-	-	-	-	-	-	-	-	-	-	LEN-7*
Cornick et al 2021	22072_1#94	ERS1521635	ERR2497235	1037040	ERP021324	Klebsiella pneumoniae	strong	65	516532	964356	5836292	yes (68)	ambiguous_bases	ST14	0	1	8	12	-	0	-	0	-	0	-	0	-	0	-	wzi2	KL2 (KL30)	aac(3)-IIa.v1^;aac(6')-Ib-cr.v1^;aadA*	-	-	-	-	ereA2	CatB4.v1?	arr-2	sul1;sul2	-	-	dfrA5	OXA-1;TEM-1D.v1^	-	CTX-M-15	-	-	SHV-28.v1^
Cornick et al 2021	22072_1#95	ERS1530953	ERR2497236	BKR14E	ERP021324	Klebsiella pneumoniae	strong	45	500811	1337226	5649133	yes (338)	ambiguous_bases	ST14	0	1	8	12	-	0	-	0	-	0	-	0	-	0	-	wzi2	KL2 (KL30)	aac(3)-IIa.v1^;aac(6')-Ib-cr.v2;aadA*	-	-	-	-	ereA2	CatB4.v1?	arr-2	sul1;sul2	-	-	dfrA5	OXA-1;TEM-1D.v1^	-	CTX-M-15	-	-	SHV-28.v1^
Cornick et al 2021	22072_1#96	ERS1530954	ERR2497237	BKR1XK	ERP021324	Klebsiella pneumoniae	strong	63	240939	610427	5597084	yes (230)	ambiguous_bases	ST340	0	1	9	17	-	0	-	0	-	0	-	0	-	0	-	wzi50	KL15 (KL17,KL51,KL52)	aac(3)-IIa.v1^;aac(6')-Ib-cr.v2;aadA*;aadA2	-	-	qnrS1	-	-	catII.2*;cmlA5	arr-2	sul1;sul2	tet(D)	-	dfrA14.v2*	LAP-2;OXA-1;OXA-10;TEM-1D.v1^	-	CTX-M-15	-	-	SHV-11.v1
Cornick et al 2021	22072_1#97	ERS1530955	ERR2497238	BKR33N	ERP021324	Klebsiella pneumoniae	strong	96	149016	522333	5467915	yes (5215)	ambiguous_bases	ST1801	0	1	8	11	-	0	-	0	-	0	-	0	-	0	-	wzi433	KL35	aac(3)-IIa.v1^;aac(6')-Ib-cr.v2;strA.v1^;strB.v1	-	-	qnrB1.v2^	-	-	CatB4.v1	-	sul2	tet(A).v1	-	dfrA14.v2*	TEM-1D.v1^	-	CTX-M-15	-	-	SHV-11.v1^
Cornick et al 2021	22072_1#98	ERS1530956	ERR2497239	BKR3KY	ERP021324	Klebsiella pneumoniae	strong	34	758393	1439949	5149042	yes (120)	ambiguous_bases	ST106-1LV	0	1	3	3	-	0	-	0	-	0	-	0	-	0	-	wzi547	KL?	strA.v1^	-	-	-	-	-	-	-	sul2	-	-	-	-	-	SHV-1* +165R	-	-	-
Cornick et al 2021	22072_1#99	ERS1530957	ERR2497240	BKQ9UV	ERP021324	Klebsiella pneumoniae	strong	46	368947	1061461	5546406	yes (198)	ambiguous_bases	ST372	0	1	6	6	-	0	-	0	-	0	-	0	-	0	-	wzi43	KL43	aac(3)-IId^	-	-	-	-	-	catII.2*	-	sul2	-	-	dfrA30*	TEM-1D.v1^	-	CTX-M-15	-	-	SHV-26
Lester et al 2022	30602_7#11	ERS3502226	ERR4504245	CES13Y_0519_1	ERP115360	Klebsiella pneumoniae	strong	27	514665	851215	5386970	yes (157)	ambiguous_bases	ST17	0	0	0	0	-	0	-	0	-	0	-	0	-	0	-	wzi88	KL157	-	-	-	-	-	-	-	-	-	-	-	-	-	-	-	-	-	SHV-11.v1^
Lester et al 2022	30602_7#138	ERS3502276	ERR4504309	CES12P_0519_1	ERP115360	Klebsiella pneumoniae	strong	48	479278	1157062	5649253	yes (1228)	ambiguous_bases	ST1552	0	1	8	13	-	0	-	0	-	0	-	0	-	0	-	wzi119	KL24	aac(3)-IIa.v1;aadA1.v1^;strA.v1^;strB.v1	-	-	qnrB1.v2^	-	-	catA1^	-	sul1;sul2	tet(A).v1	-	dfrA1.v2;dfrA14.v2*	TEM-1D.v1^	-	CTX-M-15	-	-	SHV-11.v1^
Lester et al 2022	30602_7#14	ERS3502227	ERR4504247	CES13M_0519_1	ERP115360	Klebsiella pneumoniae	strong	34	408198	732356	5543022	yes (1089)	ambiguous_bases	ST35	0	1	6	6	-	0	-	0	-	0	-	0	-	0	-	wzi85	KL30	aac(3)-IId^	-	-	-	-	-	catII.2*	-	sul2	-	-	dfrA30*	TEM-1D.v1^	-	CTX-M-15	-	-	SHV-33*
Lester et al 2022	30602_7#154	ERS3502280	ERR4504317	CES12I_0519_1	ERP115360	Klebsiella pneumoniae	strong	33	443632	1297507	5335851	yes (145)	ambiguous_bases	ST3435	0	1	7	11	-	0	-	0	-	0	-	0	-	0	-	wzi202	KL127 (KL155)	aac(6')-Ib-cr.v2;aph3-Ia.v1^;strA.v1^;strB.v1	-	-	qnrB1.v2^	-	-	CatB4.v1	-	sul2	-	-	dfrA14.v2*	OXA-1*;TEM-1D.v1^	-	CTX-M-15	-	-	SHV-168^
Lester et al 2022	30602_7#158	ERS3502281	ERR4504319	CES12J_0519_1	ERP115360	Klebsiella pneumoniae	strong	42	792021	1326626	5454019	yes (944)	ambiguous_bases	ST323	0	1	7	11	-	0	-	0	-	0	-	0	-	0	-	wzi262	KL21	aac(3)-IIa.v1^;aac(6')-Ib-cr.v2;strA.v1^;strB.v1	-	-	qnrB1.v2^	-	-	CatB4.v1	-	sul2	-	-	dfrA14.v2*	OXA-1;TEM-1D.v1^	-	CTX-M-15	-	-	SHV-1^
Lester et al 2022	30602_7#162	ERS3502282	ERR4504321	CES12M_0519_1	ERP115360	Klebsiella pneumoniae	strong	64	380354	732340	5699130	yes (741)	ambiguous_bases	ST35	0	1	7	11	-	0	-	0	-	0	-	0	-	0	-	wzi85	KL30	aac(3)-IId^;aph3-Ia.v1^;strA.v1^;strB.v1	-	-	-	-	mphA	catII.2*	-	sul2*	-	-	dfrA14.v2*;dfrA30*	TEM-1D.v1^	-	CTX-M-15	-	-	SHV-33*
Lester et al 2022	30602_7#182	ERS3502287	ERR4504331	CES12S_0519_1	ERP115360	Klebsiella pneumoniae	strong	47	427776	1158257	5650233	yes (1043)	ambiguous_bases	ST1552	0	1	8	13	-	0	-	0	-	0	-	0	-	0	-	wzi119	KL24	aac(3)-IIa.v1;aadA1.v1^;strA.v1^;strB.v1	-	-	qnrB1.v2^	-	-	catA1^	-	sul1;sul2	tet(A).v1	-	dfrA1.v2;dfrA14.v2*	TEM-1D.v1^	-	CTX-M-15	-	-	SHV-11.v1^
Lester et al 2022	30602_7#185	ERS3502192	ERR4504332	CES17I_0519_1	ERP115360	Klebsiella pneumoniae	strong	56	540223	954625	5613716	yes (395)	ambiguous_bases	ST4073	0	1	9	19	-	0	-	0	-	0	-	0	-	0	-	wzi5	KL5	aac(3)-IIa.v1^;aac(6')-Ib'.v1;strA.v1;strB.v1	-	-	qnrS1	-	-	CatB4.v1;catII.2*;cmlA5	arr-2	sul1;sul2	tet(A).v1	-	dfrA1.v2;dfrA14.v2*	LAP-2;OXA-1;OXA-10;TEM-1D.v1^	-	CTX-M-15	-	-	SHV-37
Lester et al 2022	30602_7#190	ERS3502289	ERR4504335	CES12X_0519_1	ERP115360	Klebsiella pneumoniae	strong	43	430223	923486	5412082	yes (857)	ambiguous_bases	ST1427	0	1	8	12	-	0	-	0	-	0	-	0	-	0	-	-	-	aac(3)-IIa.v1^;aac(6')-Ib-cr.v2;strA.v1^;strB.v1	-	-	qnrB1.v2^	-	-	CatB4.v1	-	sul2	tet(A).v1	-	dfrA14.v2*	OXA-1;TEM-1D.v1^	-	CTX-M-15	-	-	SHV-11.v1^
Lester et al 2022	30602_7#218	ERS3502200	ERR4504348	CES17V_0519_1	ERP115360	Klebsiella pneumoniae	strong	45	413440	1062841	5588510	yes (827)	ambiguous_bases	ST14	1	1	8	13	ybt 9; ICEKp3	183-2LV	-	0	-	0	-	0	-	0	-	wzi2	KL2 (KL30)	aac(3)-IIa.v1^;aac(6')-Ib-cr.v2;aadA*	-	-	qnrB1.v2^	-	-	CatB4.v1;catII.2*;cmlA5	arr-2	sul2	-	-	dfrA14.v2*	OXA-1;OXA-10	-	CTX-M-15	-	-	SHV-28.v1^
Lester et al 2022	30602_7#256	ERS3502311	ERR4504366	CES158_0519_1	ERP115360	Klebsiella pneumoniae	strong	46	524259	1025135	5581972	yes (979)	ambiguous_bases	ST607	1	1	8	12	ybt 14; ICEKp5	135-3LV	-	0	-	0	-	0	-	0	-	wzi133	KL25	aac(3)-IIa.v1;aac(6')-Ib-cr.v2;aadA16*;strB.v1*	-	-	-	-	-	catII.2*	arr-3	sul1;sul2	tet(D)	-	dfrA27	TEM-1D.v1^	-	CTX-M-15	-	-	SHV-1^
Lester et al 2022	30602_7#272	ERS3502315	ERR4504377	CES15K_0519_1	ERP115360	Klebsiella pneumoniae	strong	142	334797	836262	5596466	yes (877)	ambiguous_bases	ST39	1	1	8	14	ybt 16; ICEKp12	277	-	0	-	0	-	0	-	0	-	wzi83	KL23	aac(3)-IIa.v1;aac(6')-Ib-cr.v2;aadA16*;strA.v1*;strB.v1*?	-	-	-	-	-	catA1^;catII.2*	arr-3	sul1;sul2	tet(D)	-	dfrA27	TEM-1D.v1^	-	CTX-M-15	-	-	SHV-11.v1^
Lester et al 2022	30602_7#296	ERS3502321	ERR4504394	CES15T_0519_1	ERP115360	Klebsiella pneumoniae	strong	41	366630	791518	5679261	yes (141)	ambiguous_bases	ST39	1	1	7	11	ybt 16; ICEKp12	294	-	0	-	0	-	0	-	0	-	wzi2	KL2 (KL30)	aac(3)-IIa.v1^;aac(6')-Ib-cr.v2;strA.v1^;strB.v1	-	-	-	-	-	CatB4.v1	-	sul2	tet(A).v1	-	dfrA14.v2*	OXA-1;TEM-1D.v1^	-	CTX-M-15	-	-	SHV-11.v1^
Lester et al 2022	30602_7#300	ERS3502322	ERR4504397	CES15S_0519_1	ERP115360	Klebsiella pneumoniae	strong	41	378132	1137491	5557196	yes (73)	ambiguous_bases	ST307	0	1	8	12	-	0	-	0	-	0	-	0	-	0	-	wzi173	KL102 (KL149,KL155)	aac(3)-IIa.v1^;aac(6')-Ib-cr.v2;strA.v1^;strB.v1	-	-	qnrB1.v2^	-	-	CatB4.v1	-	sul2	tet(A).v1	-	dfrA14.v2*	OXA-1;TEM-1D.v1^	-	CTX-M-15	-	-	SHV-28.v1^
Lester et al 2022	30602_7#373	ERS3502342	ERR4504450	CES16B_0519_1	ERP115360	Klebsiella pneumoniae	strong	61	380848	732454	5557553	yes (746)	ambiguous_bases	ST35	0	1	6	9	-	0	-	0	-	0	-	0	-	0	-	wzi85	KL30	aac(3)-IIa.v1^;aac(3)-IId^;aac(6')-Ib'.v1;aadA*	-	-	-	-	-	catII.2*	-	sul2	-	-	dfrA30*	TEM-1D.v1^	-	CTX-M-15	-	-	SHV-33*
Lester et al 2022	30602_7#46	ERS3502254	ERR4504264	CES13Z_0519_1	ERP115360	Klebsiella pneumoniae	strong	54	372259	583707	5653220	yes (524)	ambiguous_bases	ST39	0	1	7	12	-	0	-	0	-	0	-	0	-	0	-	wzi62	KL62	aac(3)-IId^;aph3-Ia.v1^;strA.v1^;strB.v1	-	-	-	-	-	catA1^	-	sul1;sul2*	tet(A).v1	-	dfrA30*;dfrA7	TEM-1D.v1^	-	CTX-M-15	-	-	SHV-11.v1^
Lester et al 2022	30602_7#49	ERS3502255	ERR4504266	CES141_0519_1	ERP115360	Klebsiella pneumoniae	strong	56	295170	1018743	5517377	yes (337)	ambiguous_bases	ST17	1	1	7	8	ybt 16; ICEKp12	277	-	0	-	0	-	0	-	0	-	wzi141	KL25	aac(3)-IIa.v1;strA.v1*	-	-	-	-	-	catII.2*	-	sul2*	tet(D)	-	dfrA14.v2*	TEM-1D.v1^	-	CTX-M-15	-	-	SHV-11.v1^
Lester et al 2022	36195_1#104	ERS5122592	ERR8574838	CES1B1	ERP115360	Klebsiella pneumoniae	strong	33	325710	1184606	5540811	yes (325)	ambiguous_bases	ST307	1	1	6	8	ybt 9; ICEKp3	187	-	0	-	0	-	0	-	0	-	wzi173	KL102 (KL149,KL155)	aac(3)-IIa.v1^;strA.v1^;strB.v1	-	-	qnrB1.v2^	-	-	-	-	sul2	-	-	dfrA14.v2*	TEM-1D.v1^	-	CTX-M-15	-	-	SHV-28.v1^
Lester et al 2022	36195_1#105	ERS5122415	ERR8574839	CES12W	ERP115360	Klebsiella pneumoniae	strong	47	356029	1165746	5649767	yes (1272)	ambiguous_bases	ST1552	0	1	8	13	-	0	-	0	-	0	-	0	-	0	-	wzi119	KL24	aac(3)-IIa.v1;aadA1.v1^;strA.v1^;strB.v1	-	-	qnrB1.v2^	-	-	catA1^	-	sul1;sul2	tet(A).v1	-	dfrA1.v2;dfrA14.v2*	TEM-1D.v1^	-	CTX-M-15	-	-	SHV-11.v1^
Lester et al 2022	36195_1#111	ERS5122596	ERR8574843	CES13U	ERP115360	Klebsiella pneumoniae	strong	1468	380835	1197059	6231767	yes (5013)	ambiguous_bases	ST256	0	0	0	0	-	0	-	0	-	0	-	0	-	0	-	wzi209	KL47	-	-	-	-	-	-	-	-	-	-	-	-	-	-	-	-	-	SHV-11.v1^
Lester et al 2022	36195_1#11	ERS5122407	ERR8574768	CES17K	ERP115360	Klebsiella pneumoniae	strong	69	371155	1004133	5781294	yes (1347)	ambiguous_bases	ST4	0	1	7	15	-	0	-	0	-	0	-	0	-	0	-	wzi13	KL13	aac(3)-IIa.v1;aac(6')-Ib-cr.v2;aadA^;strA.v1;strB.v1*	-	-	qnrS1	-	-	CatB4.v1;catA1*	-	sul1^;sul2	-	-	dfrA15.v2	OXA-1;SCO-1;TEM-1D.v1^	-	CTX-M-15	-	-	SHV-11.v1^
Lester et al 2022	36195_1#126	ERS5122604	ERR8574855	CES1BH	ERP115360	Klebsiella pneumoniae	strong	38	428831	764926	5784117	yes (83)	ambiguous_bases	ST22	0	1	6	7	-	0	-	0	-	0	-	0	-	0	-	wzi9	KL9	aac(3)-IIa.v1;aadA^	-	-	-	-	-	-	-	sul1^	tet(A).v1	-	dfrA15.v2	TEM-1D.v1^	-	CTX-M-15	-	-	SHV-1^
Lester et al 2022	36195_1#131	ERS5122606	ERR8574858	CES1A1	ERP115360	Klebsiella pneumoniae	strong	76	184577	471784	5620277	yes (1)	ambiguous_bases	ST25	1	1	9	14	ybt 14; ICEKp5	145-2LV	-	0	-	0	-	0	-	0	-	wzi72	KL2	aac(3)-IIa.v1^;aac(6')-Ib-cr.v2;aph3-Ia.v1^;strA.v1^;strB.v1	-	-	qnrB1.v2^	-	mphA	CatB4.v1	-	sul2	tet(A).v1	-	dfrA14.v2*	OXA-1;TEM-1D.v1^	-	CTX-M-15	-	-	SHV-11.v1^
Lester et al 2022	36195_1#140	ERS5122610	ERR8574865	CES140	ERP115360	Klebsiella pneumoniae	strong	24	552582	2055047	5372317	yes (577)	ambiguous_bases	ST48	1	1	3	5	ybt 10; ICEKp4	481-4LV	-	0	-	0	-	0	-	0	-	wzi62	KL62	aac(3)-IIa.v1;strA.v1^;strB.v1	-	-	-	-	-	-	-	-	-	-	-	TEM-1D.v1^	-	CTX-M-15	-	-	SHV-11.v1^
Lester et al 2022	36195_1#146	ERS5122432	ERR8574869	CES12G	ERP115360	Klebsiella pneumoniae	strong	47	423104	1156886	5649662	yes (829)	ambiguous_bases	ST1552	0	1	8	13	-	0	-	0	-	0	-	0	-	0	-	wzi119	KL24	aac(3)-IIa.v1;aadA1.v1^;strA.v1*;strB.v1	-	-	qnrB1.v2^	-	-	catA1^	-	sul1;sul2	tet(A).v1	-	dfrA1.v2;dfrA14.v2*	TEM-1D.v1^	-	CTX-M-15	-	-	SHV-11.v1^
Lester et al 2022	36195_1#150	ERS5297832	ERR8574872	CES1C7	ERP115360	Klebsiella pneumoniae	strong	356	350851	797354	5661402	yes (1763)	ambiguous_bases	ST45	1	2	7	12	ybt 10; ICEKp4	78	-	0	-	0	-	0	-	0	-	wzi50	KL15 (KL17,KL51,KL52)	aph(3')-VI;strA.v1*;strB.v1	-	-	-	-	mphA	-	-	sul1;sul2*	tet(A).v1	-	dfrA14.v2*;dfrA19*	CARB-2.v1^;TEM-1D.v1^	-	-	-	NDM-1	SHV-1
Lester et al 2022	36195_1#153	ERS5122436	ERR8574875	CES1BW	ERP115360	Klebsiella pneumoniae	strong	39	426678	1300589	5404761	yes (226)	ambiguous_bases	ST1427	0	1	7	8	-	0	-	0	-	0	-	0	-	0	-	-	-	strA.v1^;strB.v1	-	-	qnrB1.v2^	-	-	-	-	sul2	tet(A).v1	-	dfrA14.v2*	TEM-1D.v1^	-	CTX-M-15	-	-	SHV-11.v1^
Lester et al 2022	36195_1#155	ERS5122619	ERR8574877	CES1AD	ERP115360	Klebsiella pneumoniae	strong	26	1462438	2019748	5484351	yes (809)	ambiguous_bases	ST14	1	1	8	12	ybt 10; ICEKp4	78	-	0	-	0	-	0	-	0	-	wzi16	KL16 (KL143)	aac(3)-IIa.v1^;aac(6')-Ib-cr.v2;strA.v1^;strB.v1	-	-	qnrB1.v2^	-	-	CatB4.v1	-	sul2	tet(A).v1	-	dfrA14.v2*	OXA-1;TEM-1D.v1^	-	CTX-M-15	-	-	SHV-28.v1^
Lester et al 2022	36195_1#16	ERS5122341	ERR8574772	CES192	ERP115360	Klebsiella pneumoniae	strong	44	519279	1209347	5563796	yes (403)	ambiguous_bases	ST147	1	1	8	16	ybt 16; ICEKp12	280	-	0	-	0	-	0	-	0	-	wzi64	KL64	aac(3)-IIa.v1^;aac(6')-Ib-cr.v2;aadA2^;strA.v1;strB.v1	-	-	qnrS1	-	mphA	CatB4.v1;catA1^;catII.2*	-	sul1;sul2	-	-	dfrA12	OXA-1;TEM-1D.v1^	-	CTX-M-15	-	-	SHV-11.v1^
Lester et al 2022	36195_1#186	ERS5122448	ERR8574899	CES17S	ERP115360	Klebsiella pneumoniae	strong	31	424594	915044	5322813	yes (181)	ambiguous_bases	ST584	0	1	7	11	-	0	-	0	-	0	-	0	-	0	-	wzi9	KL9	aac(3)-IIa.v1^;aac(6')-Ib-cr.v2;strA.v1^;strB.v1	-	-	qnrB1.v2^	-	-	CatB4.v1	-	sul2	-	-	dfrA14.v2*	OXA-1;TEM-1D.v1^	-	CTX-M-15	-	-	SHV-168^
Lester et al 2022	36195_1#189	ERS5122450	ERR8574902	CES18Q	ERP115360	Klebsiella pneumoniae	strong	47	413438	1063231	5588348	yes (482)	ambiguous_bases	ST14	1	1	8	13	ybt 9; ICEKp3	183-2LV	-	0	-	0	-	0	-	0	-	wzi2	KL2 (KL30)	aac(3)-IIa.v1^;aac(6')-Ib-cr.v2;aadA*	-	-	qnrB1.v2^	-	-	CatB4.v1;catII.2*;cmlA5	arr-2	sul2	-	-	dfrA14.v2*	OXA-1;OXA-10	-	CTX-M-15	-	-	SHV-28.v1^
Lester et al 2022	36195_1#208	ERS5122459	ERR8574916	CES1C0	ERP115360	Klebsiella pneumoniae	strong	60	391089	729895	5611933	no	-	ST29	1	1	6	9	ybt 13; ICEKp2	303-2LV	-	0	-	0	-	0	-	0	-	wzi19	KL19	aac(3)-IIa.v1^;aac(6')-Ib-cr.v2;strA.v1^;strB.v1^	-	-	-	-	-	CatB4.v1	-	sul2	-	-	dfrA14.v2*	TEM-1D.v1^	-	CTX-M-15	-	-	SHV-187
Lester et al 2022	36195_1#217	ERS5122471	ERR8574923	CES14M	ERP115360	Klebsiella pneumoniae	strong	40	416466	873827	5425582	yes (569)	ambiguous_bases	ST17	1	1	5	5	ybt 9; ICEKp3	183	-	0	-	0	-	0	-	0	-	wzi141	KL25	aac(3)-IId^	-	-	-	-	-	-	-	sul2	-	-	dfrA30*	TEM-1D.v1^	-	CTX-M-15	-	-	SHV-11.v1^
Lester et al 2022	36195_1#222	ERS5122473	ERR8574926	CES196	ERP115360	Klebsiella pneumoniae	strong	63	412580	1063225	5597513	yes (625)	ambiguous_bases	ST14	1	1	8	13	ybt 9; ICEKp3	183-2LV	-	0	-	0	-	0	-	0	-	wzi2	KL2 (KL30)	aac(3)-IIa.v1^;aac(6')-Ib-cr.v2;aadA*	-	-	qnrB1.v2^	-	-	CatB4.v1;catII.2*;cmlA5	arr-2	sul2	-	-	dfrA14.v2*	OXA-1;OXA-10	-	CTX-M-15	-	-	SHV-28.v1^
Lester et al 2022	36195_1#225	ERS5122475	ERR8574929	CES19R	ERP115360	Klebsiella pneumoniae	strong	34	465939	927788	5424466	yes (95)	ambiguous_bases	ST3328	0	1	6	10	-	0	-	0	-	0	-	0	-	0	-	wzi149	KL62	aac(3)-IIa.v1;aadA^;strB.v1	-	-	-	-	-	-	-	sul1^;sul2	tet(A).v1	-	dfrA14.v2;dfrA15.v2	TEM-1D.v1^	-	CTX-M-15	-	-	SHV-1*
Lester et al 2022	36195_1#246	ERS5122482	ERR8574944	CES148	ERP115360	Klebsiella pneumoniae	strong	38	372050	738124	5645047	yes (417)	ambiguous_bases	ST39	0	1	7	12	-	0	-	0	-	0	-	0	-	0	-	wzi62	KL62	aac(3)-IId^;aph3-Ia.v1^;strA.v1^;strB.v1	-	-	-	-	-	catA1^	-	sul1;sul2*?	tet(A).v1	-	dfrA30*;dfrA7	TEM-1D.v1^	-	CTX-M-15	-	-	SHV-11.v1^
Lester et al 2022	36195_1#254	ERS5122699	ERR8574951	CES19L	ERP115360	Klebsiella pneumoniae	strong	28	577917	1512557	5656603	yes (619)	ambiguous_bases	ST3559	0	1	8	12	-	0	-	0	-	0	-	0	-	0	-	wzi187	KL27	aac(3)-IIa.v1^;aac(6')-Ib-cr.v2;strA.v1^;strB.v1	-	-	qnrB1.v2^	-	-	CatB4.v1	-	sul2	tet(A).v1	-	dfrA14.v2*	OXA-1;TEM-1D.v1^	-	CTX-M-15	-	-	SHV-11.v1^
Lester et al 2022	36195_1#25	ERS5297830	ERR8574779	CES15W	ERP115360	Klebsiella pneumoniae	strong	84	287864	551838	5620600	yes (1)	ambiguous_bases	ST25	0	1	7	15	-	0	-	0	-	0	-	0	-	0	-	wzi72	KL2	aac(3)-IIa.v1^;aac(6')-Ib-cr.v2;strA.v1;strB.v1	-	-	qnrS1	-	-	CatB4.v1;catA1*	-	sul1;sul2	-	-	dfrA14.v2*;dfrA15.v2	LAP-2;OXA-1;TEM-1D.v1^	-	CTX-M-15	-	-	SHV-11.v1^
Lester et al 2022	36195_1#261	ERS5122487	ERR8574956	CES19N	ERP115360	Klebsiella pneumoniae	strong	41	327481	806266	5678781	yes (76)	ambiguous_bases	ST39	1	1	7	11	ybt 16; ICEKp12	294	-	0	-	0	-	0	-	0	-	wzi2	KL2 (KL30)	aac(3)-IIa.v1^;aac(6')-Ib-cr.v2;strA.v1^;strB.v1	-	-	-	-	-	CatB4.v1	-	sul2	tet(A).v1	-	dfrA14.v2*	OXA-1;TEM-1D.v1^	-	CTX-M-15	-	-	SHV-11.v1^
Lester et al 2022	36195_1#266	ERS5122489	ERR8574959	CES1AW	ERP115360	Klebsiella pneumoniae	strong	53	375680	840260	5678206	yes (1200)	ambiguous_bases	ST607	1	1	8	14	ybt 14; ICEKp5	135-3LV	-	0	-	0	-	0	-	0	-	wzi133	KL25	aac(3)-IIa.v1;aac(6')-Ib-cr.v2;aadA16*;strA.v1*;strB.v1*	-	-	qnrB6^	-	-	catII.2*	arr-3	sul1;sul1?;sul2	-	-	dfrA27	TEM-1D.v1^	-	CTX-M-15	-	-	SHV-1^
Lester et al 2022	36195_1#284	ERS5122501	ERR8574977	CES19F	ERP115360	Klebsiella pneumoniae	strong	48	294635	715272	5499614	yes (674)	ambiguous_bases	ST15	1	1	7	10	ybt 9; ICEKp3	174-1LV	-	0	-	0	-	0	-	0	-	wzi93	KL112	aac(3)-IIa.v1^;aac(6')-Ib-cr.v2;strA.v1^;strB.v1	-	-	-	-	-	CatB4.v1	-	sul2	-	-	dfrA14.v2*	OXA-1;TEM-1D.v1^	-	CTX-M-15	-	-	SHV-28.v1^
Lester et al 2022	36195_1#287	ERS5122330	ERR8574978	CES18U	ERP115360	Klebsiella pneumoniae	strong	171	178385	373312	5504447	yes (694)	ambiguous_bases	ST152	1	0	9	14	ybt 10; ICEKp4	325	-	0	-	0	-	0	-	0	-	wzi110	KL149	aac(3)-IIa.v1^;aac(6')-Ib-cr.v2;aadA16*	-	-	qnrB6^;qnrD1	-	mphA	CatB4.v1;catA1^	arr-3	sul1;sul1	tet(D)	-	dfrA27	OXA-1	-	-	-	-	SHV-1^
Lester et al 2022	36195_1#308	ERS5122349	ERR8574992	CES15A	ERP115360	Klebsiella pneumoniae	strong	42	469512	1381619	5418964	yes (443)	ambiguous_bases	ST48	1	1	7	12	ybt 10; ICEKp4	481-4LV	-	0	-	0	-	0	-	0	-	wzi62	KL62	aac(3)-IIa.v1;aadA2^;aph3-Ia.v1^;strA.v1^;strB.v1	-	-	-	-	mphA	catII.2*	-	sul1;sul2^	-	-	dfrA12	TEM-1D.v1^	-	CTX-M-15	-	-	SHV-11.v1^
Lester et al 2022	36195_1#30	ERS5122361	ERR8574782	CES198	ERP115360	Klebsiella pneumoniae	strong	44	444824	1063785	5588482	yes (395)	ambiguous_bases	ST14	1	1	8	13	ybt 9; ICEKp3	183-2LV	-	0	-	0	-	0	-	0	-	wzi2	KL2 (KL30)	aac(3)-IIa.v1^;aac(6')-Ib-cr.v2;aadA*	-	-	qnrB1.v2^	-	-	CatB4.v1;catII.2*;cmlA5	arr-2	sul2	-	-	dfrA14.v2*	OXA-1;OXA-10	-	CTX-M-15	-	-	SHV-28.v1^
Lester et al 2022	36195_1#311	ERS5122517	ERR8574995	CES1AC	ERP115360	Klebsiella pneumoniae	strong	71	341889	716411	5633180	yes (719)	ambiguous_bases	ST372	0	1	7	11	-	0	-	0	-	0	-	0	-	0	-	wzi43	KL43	aac(3)-IIa.v1^;aac(3)-IId^;aac(6')-Ib'.v1;aadA*	-	-	-	-	-	CatB4.v1;catII.2*	-	sul2	-	-	dfrA30*	OXA-1;TEM-1D.v1^	-	CTX-M-15	-	-	SHV-26
Lester et al 2022	36195_1#315	ERS5122519	ERR8574997	CES10K	ERP115360	Klebsiella pneumoniae	strong	51	350286	735233	5518509	yes (11)	ambiguous_bases	ST101	0	1	7	9	-	0	-	0	-	0	-	0	-	0	-	wzi137	KL17	aac(3)-IId^;strA.v1*;strB.v1*	-	-	qnrS1	-	-	-	-	sul2	tet(D)	-	dfrA14.v2*	TEM-1D.v1^	-	CTX-M-15	-	-	SHV-1^
Lester et al 2022	36195_1#320	ERS5122363	ERR8575000	CES16F	ERP115360	Klebsiella pneumoniae	strong	57	429752	766020	5702246	yes (884)	ambiguous_bases	ST35	0	1	7	11	-	0	-	0	-	0	-	0	-	0	-	wzi85	KL30	aac(3)-IId^;aph3-Ia.v1^;strA.v1^;strB.v1	-	-	-	-	mphA	catII.2*	-	sul2	-	-	dfrA14.v2*;dfrA30*	TEM-1D.v1^	-	CTX-M-15	-	-	SHV-33*
Lester et al 2022	36195_1#32	ERS5122427	ERR8574784	CES17N	ERP115360	Klebsiella pneumoniae	strong	39	416392	873827	5480835	yes (307)	ambiguous_bases	ST17	1	1	5	5	ybt 9; ICEKp3	183	-	0	-	0	-	0	-	0	-	wzi141	KL25	aac(3)-IId^	-	-	-	-	-	-	-	sul2	-	-	dfrA30*	TEM-1D.v1^	-	CTX-M-15	-	-	SHV-11.v1^
Lester et al 2022	36195_1#339	ERS5122380	ERR8575012	CES17H	ERP115360	Klebsiella pneumoniae	strong	57	267872	490342	5568488	yes (338)	ambiguous_bases	ST20	0	1	5	5	-	0	-	0	-	0	-	0	-	0	-	wzi84	KL28	aac(3)-IId^	-	-	-	-	-	-	-	sul2	-	-	dfrA30*	TEM-1D.v1^	-	CTX-M-15	-	-	SHV-187
Lester et al 2022	36195_1#343	ERS5122540	ERR8575014	CES1AP	ERP115360	Klebsiella pneumoniae	strong	48	631446	1184793	5352632	no	-	ST307	1	0	1	0	ybt 9; ICEKp3	187	-	0	-	0	-	0	-	0	-	wzi173	KL102 (KL149,KL155)	-	-	-	-	-	-	-	-	-	-	-	-	-	-	-	-	-	SHV-28.v1^
Lester et al 2022	36195_1#34	ERS5122554	ERR8574786	CES18X	ERP115360	Klebsiella pneumoniae	strong	57	370374	656507	5794709	yes (1321)	ambiguous_bases	ST607	1	1	9	15	ybt 14; ICEKp5	135-3LV	-	0	-	0	-	0	-	0	-	wzi133	KL25	aac(3)-IIa.v1;aac(6')-Ib-cr.v2;aadA16*;strA.v1*;strB.v1	-	-	qnrB6^	-	-	catII.2*	arr-3	sul1;sul1?;sul2	tet(D)	-	dfrA27	TEM-1D.v1^	-	CTX-M-15	-	-	SHV-1*
Lester et al 2022	36195_1#38	ERS5122364	ERR8574788	CES12R	ERP115360	Klebsiella pneumoniae	strong	47	356686	1158324	5648952	yes (965)	ambiguous_bases	ST1552	0	1	8	13	-	0	-	0	-	0	-	0	-	0	-	wzi119	KL24	aac(3)-IIa.v1;aadA1.v1^;strA.v1^;strB.v1	-	-	qnrB1.v2^	-	-	catA1^	-	sul1;sul2	tet(A).v1	-	dfrA1.v2;dfrA14.v2*	TEM-1D.v1^	-	CTX-M-15	-	-	SHV-11.v1^
Lester et al 2022	36195_1#42	ERS5122562	ERR8574792	CES1B3	ERP115360	Klebsiella pneumoniae	strong	107	374350	1170434	5599449	yes (726)	ambiguous_bases	ST307	1	1	6	8	ybt 9; ICEKp3	187	-	0	-	0	-	0	-	0	-	wzi173	KL102 (KL149,KL155)	aac(3)-IIa.v1^;strA.v1^;strB.v1	-	-	qnrB1.v2^	-	-	-	-	sul2	-	-	dfrA14.v2*	TEM-1D.v1^	-	CTX-M-15	-	-	SHV-28.v1^
Lester et al 2022	36195_1#46	ERS5122372	ERR8574794	CES197	ERP115360	Klebsiella pneumoniae	strong	50	439042	1064196	5606130	yes (660)	ambiguous_bases	ST14	1	1	8	13	ybt 9; ICEKp3	183-2LV	-	0	-	0	-	0	-	0	-	wzi2	KL2 (KL30)	aac(3)-IIa.v1^;aac(6')-Ib-cr.v2;aadA*	-	-	qnrB1.v2^	-	-	CatB4.v1;catII.2*;cmlA5	arr-2	sul2	-	-	dfrA14.v2*	OXA-1;OXA-10	-	CTX-M-15	-	-	SHV-28.v1^
Lester et al 2022	36195_1#47	ERS5122564	ERR8574795	CES1A9	ERP115360	Klebsiella pneumoniae	strong	29	469641	1686739	5599578	yes (75)	ambiguous_bases	ST391	0	1	7	8	-	0	-	0	-	0	-	0	-	0	-	wzi554	KL?	aac(3)-IId^	-	-	-	-	mphA	catII.2*	-	sul2	-	-	dfrA14.v2*;dfrA30*	TEM-1D.v1^	-	CTX-M-15	-	-	SHV-11.v1^
Lester et al 2022	36195_1#55	ERS5122463	ERR8574801	CES18R	ERP115360	Klebsiella pneumoniae	strong	57	445207	1063230	5596819	yes (609)	ambiguous_bases	ST14	1	1	8	13	ybt 9; ICEKp3	183-2LV	-	0	-	0	-	0	-	0	-	wzi2	KL2 (KL30)	aac(3)-IIa.v1^;aac(6')-Ib-cr.v2;aadA*	-	-	qnrB1.v2^	-	-	CatB4.v1;catII.2*;cmlA5	arr-2	sul2	-	-	dfrA14.v2*	OXA-1;OXA-10	-	CTX-M-15	-	-	SHV-28.v1^
Lester et al 2022	36195_1#61	ERS5122387	ERR8574806	CES16P	ERP115360	Klebsiella pneumoniae	strong	65	350484	732238	5701853	yes (741)	ambiguous_bases	ST35	0	1	7	11	-	0	-	0	-	0	-	0	-	0	-	wzi85	KL30	aac(3)-IId^;aph3-Ia.v1^;strA.v1^;strB.v1	-	-	-	-	mphA	catII.2*	-	sul2*?	-	-	dfrA14.v2*;dfrA30*	TEM-1D.v1^	-	CTX-M-15	-	-	SHV-33*
Lester et al 2022	36195_1#66	ERS5122391	ERR8574809	CES12Y	ERP115360	Klebsiella pneumoniae	strong	52	422938	1454225	5648815	yes (1284)	ambiguous_bases	ST1552	0	1	8	13	-	0	-	0	-	0	-	0	-	0	-	wzi119	KL24	aac(3)-IIa.v1;aadA1.v1^;strA.v1^;strB.v1	-	-	qnrB1.v2^	-	-	catA1^	-	sul1;sul2	tet(A).v1	-	dfrA1.v2;dfrA14.v2*	TEM-1D.v1^	-	CTX-M-15	-	-	SHV-11.v1^
Lester et al 2022	36195_1#69	ERS5122393	ERR8574812	CES14C	ERP115360	Klebsiella pneumoniae	strong	50	360200	1181575	5677667	yes (11)	ambiguous_bases	ST307	1	0	7	8	ybt 9; ICEKp3	187	-	0	-	0	-	0	-	0	-	wzi173	KL102 (KL149,KL155)	aac(3)-IIa.v1;aadA2^	-	-	-	-	mphA	catII.2*	-	sul1;sul2	-	-	dfrA12	TEM-1D.v1^	-	-	-	-	SHV-28.v1^
Lester et al 2022	36195_1#70	ERS5122503	ERR8574813	CES1AX	ERP115360	Klebsiella pneumoniae	strong	34	415116	1389378	5441119	yes (183)	ambiguous_bases	ST307	1	1	8	12	ybt 9; ICEKp3	187-1LV	-	0	-	0	-	0	-	0	-	wzi173	KL102 (KL149,KL155)	aac(3)-IIa.v1^;aac(6')-Ib-cr.v2;strA.v1^;strB.v1	-	-	qnrB1.v2^	-	-	CatB4.v1	-	sul2	tet(A).v1	-	dfrA14.v2*	OXA-1;TEM-1D.v1^	-	CTX-M-15	-	-	SHV-28.v1^
Lester et al 2022	36195_1#76	ERS5122580	ERR8574817	CES1A8	ERP115360	Klebsiella pneumoniae	strong	51	318972	542062	5432185	yes (209)	ambiguous_bases	ST36	0	0	1	2	-	0	-	0	-	0	-	0	-	0	-	wzi173	KL102 (KL149,KL155)	strA.v1;strB.v1	-	-	-	-	-	-	-	-	-	-	-	-	-	-	-	-	SHV-11.v1^
Lester et al 2022	36195_1#80	ERS5122403	ERR8574820	CES16Q	ERP115360	Klebsiella pneumoniae	strong	62	350919	767387	5514181	yes (97)	ambiguous_bases	ST35	0	1	6	6	-	0	-	0	-	0	-	0	-	0	-	-	-	aac(3)-IId^	-	-	-	-	-	catA1^	-	sul2	-	-	dfrA30*	TEM-1D.v1^	-	CTX-M-15	-	-	SHV-33*
this study	42070_1#101	ERS7985662	ERR12058277	BKQNAX	ERP126322	Klebsiella pneumoniae	strong	64	230973	460967	5632603	yes (336)	ambiguous_bases	ST39	1	1	6	6	ybt 14; ICEKp5	151	-	0	-	0	-	0	-	0	-	wzi452	KL149	aac(3)-IId^	-	-	-	-	-	catII.2*	-	sul2	-	-	dfrA30*	TEM-1D.v1^	-	CTX-M-15	-	-	SHV-11.v1^
this study	42070_1#102	ERS7985617	ERR12058278	CAA8T3	ERP126322	Klebsiella pneumoniae	strong	83	279353	756666	5550846	no	-	ST20	0	1	6	6	-	0	-	0	-	0	-	0	-	0	-	wzi84	KL28	aac(3)-IId^	-	-	-	-	-	catII.2*	-	sul2	-	-	dfrA30*	TEM-1D.v1^	-	CTX-M-15	-	-	SHV-187
this study	42070_1#103	ERS7985661	ERR12058279	BKQNB5	ERP126322	Klebsiella pneumoniae	strong	68	381889	751204	5800841	yes (1611)	ambiguous_bases	ST14	0	1	6	9	-	0	-	0	-	0	-	0	-	0	-	wzi2	KL2 (KL30)	aac(3)-IId^;aadA1.v1^	-	-	-	-	-	catA1^;catII.2*	-	sul1;sul2	-	-	dfrA1.v2	TEM-1D.v1^	-	CTX-M-15	-	-	SHV-28.v1^
this study	42070_1#105	ERS7985663	ERR12058281	BKQRJ3	ERP126322	Klebsiella pneumoniae	strong	34	482660	759488	5593622	yes (737)	ambiguous_bases	ST86	4	1	5	5	ybt 9; ICEKp3 (truncated)	202-1LV	-	0	iuc 1	1	iro 1	1	rmp 1; KpVP-1	26	rmpA2_9*	wzi2	KL2 (KL30)	aac(3)-IId^	-	-	-	-	-	-	-	sul2	-	-	dfrA30*	TEM-1D.v1^	-	CTX-M-15	-	-	SHV-1^
this study	42070_1#106	ERS7985619	ERR12058282	CAA8RR	ERP126322	Klebsiella pneumoniae	strong	37	462158	991942	5435044	no	-	ST307	1	1	8	12	ybt 9; ICEKp3	187	-	0	-	0	-	0	-	0	-	wzi173	KL102 (KL149,KL155)	aac(3)-IIa.v1^;aac(6')-Ib-cr.v2;strA.v1^;strB.v1	-	-	qnrB1.v2^	-	-	CatB4.v1	-	sul2	tet(A).v1	-	dfrA14.v2*	OXA-1;TEM-1D.v1^	-	CTX-M-15	-	-	SHV-28.v1^
this study	42070_1#107	ERS7985665	ERR12058283	BHAF37	ERP126322	Klebsiella pneumoniae	strong	65	318733	478344	5766176	yes (230)	ambiguous_bases	ST268	5	1	6	6	ybt 0; ICEKp10	580-3LV	clb 3	13-1LV	iuc 1	78	iro 1	1	rmp 1; KpVP-1	26-1LV	rmpA2_2*-47%	wzi95	KL20	aac(3)-IId^	-	-	-	-	-	catII.2*	-	sul2	-	-	dfrA30*	TEM-1D.v1^	-	CTX-M-15	-	-	SHV-11.v1^
this study	42070_1#108	ERS7985620	ERR12058284	CAA8QR	ERP126322	Klebsiella pneumoniae	strong	44	339422	611321	5681627	yes (601)	ambiguous_bases	ST39	1	1	7	11	ybt 16; ICEKp12	294	-	0	-	0	-	0	-	0	-	wzi2	KL2 (KL30)	aac(3)-IIa.v1^;aac(6')-Ib-cr.v2;strA.v1^;strB.v1	-	-	-	-	-	CatB4.v1	-	sul2	tet(A).v1	-	dfrA14.v2*	OXA-1;TEM-1D.v1^	-	CTX-M-15	-	-	SHV-11.v1^
this study	42070_1#109	ERS7985667	ERR12058285	BKQTJ6	ERP126322	Klebsiella pneumoniae	strong	71	193148	508890	5619355	yes (300)	ambiguous_bases	ST25	1	1	9	14	ybt 14; ICEKp5	145-2LV	-	0	-	0	-	0	-	0	-	wzi72	KL2	aac(3)-IIa.v1^;aac(6')-Ib-cr.v2;aph3-Ia.v1^;strA.v1^;strB.v1	-	-	qnrB1.v2^	-	mphA	CatB4.v1	-	sul2	tet(A).v1	-	dfrA14.v2*	OXA-1;TEM-1D.v1^	-	CTX-M-15	-	-	SHV-11.v1^
this study	42070_1#110	ERS7985621	ERR12058286	CAA8QG	ERP126322	Klebsiella pneumoniae	strong	40	339882	611331	5680286	yes (62)	ambiguous_bases	ST39	1	1	7	11	ybt 16; ICEKp12	294	-	0	-	0	-	0	-	0	-	wzi2	KL2 (KL30)	aac(3)-IIa.v1^;aac(6')-Ib-cr.v2;strA.v1^;strB.v1	-	-	-	-	-	CatB4.v1	-	sul2	tet(A).v1	-	dfrA14.v2*	OXA-1;TEM-1D.v1^	-	CTX-M-15	-	-	SHV-11.v1^
this study	42070_1#111	ERS7985664	ERR12058287	BKQQZP	ERP126322	Klebsiella pneumoniae	strong	40	1337917	1488633	5425844	yes (948)	ambiguous_bases	ST4283	0	1	6	7	-	0	-	0	-	0	-	0	-	0	-	wzi451	KL?	strA.v1^;strB.v1	-	-	qnrB1.v2^	-	-	-	-	sul2	-	-	dfrA14.v2*	TEM-1D.v1^	-	CTX-M-15	-	-	SHV-32
this study	42070_1#112	ERS7985622	ERR12058288	CAA8P6	ERP126322	Klebsiella pneumoniae	strong	42	339623	611352	5680578	yes (76)	ambiguous_bases	ST39	1	1	7	11	ybt 16; ICEKp12	294	-	0	-	0	-	0	-	0	-	wzi2	KL2 (KL30)	aac(3)-IIa.v1^;aac(6')-Ib-cr.v2;strA.v1^;strB.v1	-	-	-	-	-	CatB4.v1	-	sul2	tet(A).v1	-	dfrA14.v2*	OXA-1;TEM-1D.v1^	-	CTX-M-15	-	-	SHV-11.v1^
this study	42070_1#113	ERS7985838	ERR12058289	CAA6NF	ERP126322	Klebsiella pneumoniae	strong	81	301289	706239	5696188	yes (1376)	ambiguous_bases	ST14	0	1	10	15	-	0	-	0	-	0	-	0	-	0	-	wzi16	KL16 (KL143)	aac(3)-IIa.v1^;aac(6')-Ib-cr.v1^;aadA*?	-	-	qnrS1	-	mphA	catII.2*;cmlA5	arr-2	sul2	tet(A).v1^	-	dfrA14.v2*	LAP-2;OXA-10;TEM-1D.v1^	-	CTX-M-15	-	-	SHV-28.v1^
this study	42070_1#115	ERS7985839	ERR12058291	CAA6MM	ERP126322	Klebsiella pneumoniae	strong	58	324570	545329	5677063	yes (883)	ambiguous_bases	ST39	1	1	7	11	ybt 16; ICEKp12	294	-	0	-	0	-	0	-	0	-	wzi2	KL2 (KL30)	aac(3)-IIa.v1^;aac(6')-Ib-cr.v2;strA.v1^;strB.v1	-	-	-	-	-	CatB4.v1	-	sul2	tet(A).v1	-	dfrA14.v2*	OXA-1;TEM-1D.v1^	-	CTX-M-15	-	-	SHV-11.v1^
this study	42070_1#116	ERS7986005	ERR12058292	CAA6T9	ERP126322	Klebsiella pneumoniae	strong	46	315277	474767	5677262	yes (251)	ambiguous_bases	ST39	1	1	7	11	ybt 16; ICEKp12	294	-	0	-	0	-	0	-	0	-	wzi2	KL2 (KL30)	aac(3)-IIa.v1^;aac(6')-Ib-cr.v2;strA.v1^;strB.v1	-	-	-	-	-	CatB4.v1	-	sul2	tet(A).v1	-	dfrA14.v2*	OXA-1;TEM-1D.v1^	-	CTX-M-15	-	-	SHV-11.v1^
this study	42070_1#117	ERS7985840	ERR12058293	CAA6MC	ERP126322	Klebsiella quasipneumoniae subsp. similipneumoniae	strong	48	363728	1031384	5361806	yes (207)	ambiguous_bases	ST5013	0	0	3	4	-	0	-	0	-	0	-	0	-	0	-	-	-	aac(3)-IIa.v1	-	-	-	-	-	-	-	sul2	-	-	-	SCO-1;TEM-1D.v1^	-	-	-	-	OKP-B-6?
this study	42070_1#118	ERS7986006	ERR12058294	CAA6S1	ERP126322	Klebsiella pneumoniae	strong	61	277596	725169	5644701	yes (577)	ambiguous_bases	ST15	1	1	8	12	ybt 10; ICEKp4	17	-	0	-	0	-	0	-	0	-	wzi93	KL112	aac(3)-IIa.v1^;aac(6')-Ib-cr.v2;strA.v1^;strB.v1	-	-	qnrB1.v2^	-	-	CatB4.v1	-	sul2	tet(A).v1	-	dfrA14.v2*	OXA-1*;TEM-1D.v1^	-	CTX-M-15	-	-	SHV-28.v1^
this study	42070_1#119	ERS7985841	ERR12058295	CAA6MA	ERP126322	Klebsiella pneumoniae	strong	76	312078	706239	5757446	yes (1380)	ambiguous_bases	ST14	0	1	10	14	-	0	-	0	-	0	-	0	-	0	-	wzi16	KL16 (KL143)	aac(3)-IIa.v1^;aadA*	-	-	qnrS1	-	mphA	catII.2*;cmlA5	arr-2	sul2	tet(A).v1^	-	dfrA14.v2*	LAP-2;OXA-10;TEM-1D.v1^	-	CTX-M-15	-	-	SHV-28.v1^
this study	42070_1#11	ERS7985640	ERR12058191	BKQN55	ERP126322	Klebsiella pneumoniae	strong	41	421151	759763	5595013	yes (730)	ambiguous_bases	ST86	4	1	5	5	ybt 9; ICEKp3 (truncated)	202-1LV	-	0	iuc 1	1	iro 1	1	rmp 1; KpVP-1	26	rmpA2_9*-48%	wzi2	KL2 (KL30)	aac(3)-IId^	-	-	-	-	-	-	-	sul2	-	-	dfrA30*	TEM-1D.v1^	-	CTX-M-15	-	-	SHV-1^
this study	42070_1#120	ERS7986007	ERR12058296	CAA6R6	ERP126322	Klebsiella pneumoniae	strong	45	254033	611275	5677650	yes (340)	ambiguous_bases	ST39	1	1	7	11	ybt 16; ICEKp12	294	-	0	-	0	-	0	-	0	-	wzi2	KL2 (KL30)	aac(3)-IIa.v1^;aac(6')-Ib-cr.v2;strA.v1^;strB.v1	-	-	-	-	-	CatB4.v1	-	sul2	tet(A).v1	-	dfrA14.v2*	OXA-1;TEM-1D.v1^	-	CTX-M-15	-	-	SHV-11.v1^
this study	42070_1#121	ERS7985842	ERR12058297	BKREGJ	ERP126322	Klebsiella pneumoniae	strong	39	324669	697927	5678546	yes (565)	ambiguous_bases	ST39	1	1	7	11	ybt 16; ICEKp12	294	-	0	-	0	-	0	-	0	-	wzi2	KL2 (KL30)	aac(3)-IIa.v1^;aac(6')-Ib-cr.v2;strA.v1^;strB.v1	-	-	-	-	-	CatB4.v1	-	sul2	tet(A).v1	-	dfrA14.v2*	OXA-1;TEM-1D.v1^	-	CTX-M-15	-	-	SHV-11.v1^
this study	42070_1#122	ERS7986008	ERR12058298	CAA6HA	ERP126322	Klebsiella pneumoniae	strong	48	262829	453639	5678388	yes (339)	ambiguous_bases	ST39	1	1	7	11	ybt 16; ICEKp12	294-1LV	-	0	-	0	-	0	-	0	-	wzi2	KL2 (KL30)	aac(3)-IIa.v1^;aac(6')-Ib-cr.v2;strA.v1^;strB.v1	-	-	-	-	-	CatB4.v1	-	sul2	tet(A).v1	-	dfrA14.v2*	OXA-1;TEM-1D.v1^	-	CTX-M-15	-	-	SHV-11.v1^
this study	42070_1#123	ERS7985843	ERR12058299	CAA6DA	ERP126322	Klebsiella pneumoniae	strong	45	345497	611312	5679733	yes (269)	ambiguous_bases	ST39	1	1	7	11	ybt 16; ICEKp12	294	-	0	-	0	-	0	-	0	-	wzi2	KL2 (KL30)	aac(3)-IIa.v1^;aac(6')-Ib-cr.v2;strA.v1^;strB.v1	-	-	-	-	-	CatB4.v1	-	sul2	tet(A).v1	-	dfrA14.v2*	OXA-1;TEM-1D.v1^	-	CTX-M-15	-	-	SHV-11.v1^
this study	42070_1#124	ERS7986010	ERR12058300	CAA6QV	ERP126322	Klebsiella pneumoniae	strong	40	375424	683524	5679679	yes (340)	ambiguous_bases	ST39	1	1	7	11	ybt 16; ICEKp12	294	-	0	-	0	-	0	-	0	-	wzi2	KL2 (KL30)	aac(3)-IIa.v1^;aac(6')-Ib-cr.v2;strA.v1^;strB.v1	-	-	-	-	-	CatB4.v1	-	sul2	tet(A).v1	-	dfrA14.v2*	OXA-1;TEM-1D.v1^	-	CTX-M-15	-	-	SHV-11.v1^
this study	42070_1#125	ERS7985844	ERR12058301	BKREGE	ERP126322	Klebsiella pneumoniae	strong	40	338091	611239	5680530	yes (385)	ambiguous_bases	ST39	1	1	7	11	ybt 16; ICEKp12	294	-	0	-	0	-	0	-	0	-	wzi2	KL2 (KL30)	aac(3)-IIa.v1^;aac(6')-Ib-cr.v2;strA.v1^;strB.v1	-	-	-	-	-	CatB4.v1	-	sul2	tet(A).v1	-	dfrA14.v2*	OXA-1;TEM-1D.v1^	-	CTX-M-15	-	-	SHV-11.v1^
this study	42070_1#126	ERS7986009	ERR12058302	CAA6QS	ERP126322	Klebsiella pneumoniae	strong	44	326635	611331	5680393	yes (338)	ambiguous_bases	ST39	1	1	7	11	ybt 16; ICEKp12	294	-	0	-	0	-	0	-	0	-	wzi2	KL2 (KL30)	aac(3)-IIa.v1^;aac(6')-Ib-cr.v2;strA.v1^;strB.v1	-	-	-	-	-	CatB4.v1	-	sul2	tet(A).v1	-	dfrA14.v2*	OXA-1;TEM-1D.v1^	-	CTX-M-15	-	-	SHV-11.v1^
this study	42070_1#127	ERS7985845	ERR12058303	CAA6KL	ERP126322	Klebsiella pneumoniae	strong	40	372155	888450	5681824	yes (334)	ambiguous_bases	ST39	1	1	7	11	ybt 16; ICEKp12	294	-	0	-	0	-	0	-	0	-	wzi2	KL2 (KL30)	aac(3)-IIa.v1^;aac(6')-Ib-cr.v2;strA.v1^;strB.v1	-	-	-	-	-	CatB4.v1	-	sul2	tet(A).v1	-	dfrA14.v2*	OXA-1;TEM-1D.v1^	-	CTX-M-15	-	-	SHV-11.v1^
this study	42070_1#128	ERS7986011	ERR12058304	CAA6GV	ERP126322	Klebsiella pneumoniae	strong	40	372359	769017	5680773	yes (344)	ambiguous_bases	ST39	1	1	7	11	ybt 16; ICEKp12	294	-	0	-	0	-	0	-	0	-	wzi2	KL2 (KL30)	aac(3)-IIa.v1^;aac(6')-Ib-cr.v2;strA.v1^;strB.v1	-	-	-	-	-	CatB4.v1	-	sul2	tet(A).v1	-	dfrA14.v2*	OXA-1;TEM-1D.v1^	-	CTX-M-15	-	-	SHV-11.v1^
this study	42070_1#129	ERS7985666	ERR12058305	CAAGNM	ERP126322	Klebsiella pneumoniae	strong	69	285769	561407	5696734	yes (1060)	ambiguous_bases	ST35	0	1	7	11	-	0	-	0	-	0	-	0	-	0	-	wzi85	KL30	aac(3)-IId^;aph3-Ia.v1^;strA.v1^;strB.v1	-	-	-	-	mphA	catII.2*	-	sul2*	-	-	dfrA14.v2*;dfrA30*	TEM-1D.v1^	-	CTX-M-15	-	-	SHV-33*
this study	42070_1#12	ERS7985740	ERR12058192	CAA9HV	ERP126322	Klebsiella pneumoniae	strong	29	393654	1564462	5606445	yes (289)	ambiguous_bases	ST45	1	1	5	5	ybt 10; ICEKp4	80	-	0	-	0	-	0	-	0	-	wzi50	KL15 (KL17,KL51,KL52)	aac(3)-IId^	-	-	-	-	-	-	-	sul2	-	-	dfrA30*	TEM-1D.v1^	-	CTX-M-15	-	-	SHV-1
this study	42070_1#130	ERS7985624	ERR12058306	CAA8N9	ERP126322	Klebsiella pneumoniae	strong	47	376900	677801	5679472	yes (311)	ambiguous_bases	ST39	1	1	7	11	ybt 16; ICEKp12	294	-	0	-	0	-	0	-	0	-	wzi2	KL2 (KL30)	aac(3)-IIa.v1^;aac(6')-Ib-cr.v2;strA.v1^;strB.v1	-	-	-	-	-	CatB4.v1	-	sul2	tet(A).v1	-	dfrA14.v2*	OXA-1;TEM-1D.v1^	-	CTX-M-15	-	-	SHV-11.v1^
this study	42070_1#131	ERS7985668	ERR12058307	BKQTQU	ERP126322	Klebsiella quasipneumoniae subsp. similipneumoniae	strong	88	364182	689798	5505910	yes (212)	ambiguous_bases	ST1224	0	1	7	8	-	0	-	0	-	0	-	0	-	0	-	-	-	aac(3)-IIa.v1^;strB.v1	-	-	qnrB1.v2^	-	-	-	-	sul2	tet(A).v1	-	dfrA14.v2*	TEM-1D.v1^	-	CTX-M-15	-	-	OKP-B-2*
this study	42070_1#133	ERS7985670	ERR12058309	BKQU2J	ERP126322	Klebsiella pneumoniae	strong	77	202602	876190	5616656	yes (1248)	ambiguous_bases	ST25	1	1	9	14	ybt 14; ICEKp5	145-2LV	-	0	-	0	-	0	-	0	-	wzi72	KL2	aac(3)-IIa.v1^;aac(6')-Ib-cr.v2;aph3-Ia.v1^;strA.v1^;strB.v1	-	-	qnrB1.v2^	-	mphA	CatB4.v1	-	sul2	tet(A).v1	-	dfrA14.v2*	OXA-1;TEM-1D.v1^	-	CTX-M-15	-	-	SHV-11.v1^
this study	42070_1#134	ERS7985625	ERR12058310	CAA8L1	ERP126322	Klebsiella pneumoniae	strong	55	288050	493332	5679876	yes (718)	ambiguous_bases	ST39	1	1	7	11	ybt 16; ICEKp12	294	-	0	-	0	-	0	-	0	-	wzi2	KL2 (KL30)	aac(3)-IIa.v1^;aac(6')-Ib-cr.v2;strA.v1^;strB.v1	-	-	-	-	-	CatB4.v1	-	sul2	tet(A).v1	-	dfrA14.v2*	OXA-1;TEM-1D.v1^	-	CTX-M-15	-	-	SHV-11.v1^
this study	42070_1#135	ERS7985671	ERR12058311	BKR9RK	ERP126322	Klebsiella pneumoniae	strong	35	499977	1559402	5493699	yes (489)	ambiguous_bases	ST14	1	1	8	12	ybt 10; ICEKp4	78	-	0	-	0	-	0	-	0	-	wzi16	KL16 (KL143)	aac(3)-IIa.v1^;aac(6')-Ib-cr.v2;strA.v1^;strB.v1	-	-	qnrB1.v2^	-	-	CatB4.v1	-	sul2	tet(A).v1	-	dfrA14.v2*	OXA-1;TEM-1D.v1^	-	CTX-M-15	-	-	SHV-28.v1^
this study	42070_1#136	ERS7985626	ERR12058312	BKQQ7B	ERP126322	Klebsiella pneumoniae	strong	38	508907	1702954	5412287	yes (1286)	ambiguous_bases	ST1427	0	1	8	12	-	0	-	0	-	0	-	0	-	0	-	-	-	aac(3)-IIa.v1^;aac(6')-Ib-cr.v2;strA.v1^;strB.v1	-	-	qnrB1.v2^	-	-	CatB4.v1	-	sul2	tet(A).v1	-	dfrA14.v2*	OXA-1;TEM-1D.v1^	-	CTX-M-15	-	-	SHV-11.v1^
this study	42070_1#137	ERS7985672	ERR12058313	BUR173	ERP126322	Klebsiella pneumoniae	strong	87	301723	751379	5867469	yes (1082)	ambiguous_bases	ST14	0	1	6	9	-	0	-	0	-	0	-	0	-	0	-	wzi2	KL2 (KL30)	aac(3)-IId^;aadA1.v1^	-	-	-	-	-	catA1^;catII.2*	-	sul1;sul2	-	-	dfrA1.v2	TEM-1D.v1^	-	CTX-M-15	-	-	SHV-28.v1^
this study	42070_1#138	ERS7985627	ERR12058314	BNU1JR	ERP126322	Klebsiella pneumoniae	strong	67	489064	883399	5513082	yes (1077)	ambiguous_bases	ST661	0	1	9	16	-	0	-	0	-	0	-	0	-	0	-	wzi373	KL140	aac(3)-IId^;aac(6')-Ib-cr.v2;aadA16*;aph3-Ia.v1;strA.v1^;strB.v1	-	-	qnrB6^	-	mphA	-	arr-3	sul1;sul1;sul2*	tet(A).v1	-	dfrA27	TEM-1D.v1^	-	CTX-M-15	-	-	SHV-27
this study	42070_1#139	ERS7985675	ERR12058315	BKR858	ERP126322	Klebsiella quasipneumoniae subsp. similipneumoniae	strong	84	318952	564388	5506743	no	-	ST1224	0	1	7	9	-	0	-	0	-	0	-	0	-	0	-	-	-	aac(3)-IIa.v1^;strA.v1^;strB.v1	-	-	qnrB1.v2^	-	-	-	-	sul2	tet(A).v1	-	dfrA14.v2*	TEM-1D.v1^	-	CTX-M-15	-	-	OKP-B-2*
this study	42070_1#13	ERS7985641	ERR12058193	BKR7D3	ERP126322	Klebsiella pneumoniae	strong	52	586277	939988	5581786	yes (218)	ambiguous_bases	ST20	0	1	8	13	-	0	-	0	-	0	-	0	-	0	-	wzi84	KL28	aac(3)-IId^;aadA*;strA.v1*;strB.v1	-	-	-	-	-	catII.2*;cmlA5	arr-2	sul2	tet(D)	-	dfrA14.v2*	OXA-10;TEM-1D.v1^	-	CTX-M-15	-	-	SHV-187
this study	42070_1#140	ERS7985628	ERR12058316	BWT1CB(2)	ERP126322	Klebsiella variicola subsp. variicola	strong	21	2806577	2806577	5433646	yes (1008)	ambiguous_bases	ST3924	0	0	0	0	-	0	-	0	-	0	-	0	-	0	-	wzi413	KL61	-	-	-	-	-	-	-	-	-	-	-	-	-	-	-	-	-	LEN-16^
this study	42070_1#141	ERS7985676	ERR12058317	BKQTVS	ERP126322	Klebsiella pneumoniae	strong	73	193173	508896	5620876	yes (338)	ambiguous_bases	ST25	1	1	9	14	ybt 14; ICEKp5	145-2LV	-	0	-	0	-	0	-	0	-	wzi72	KL2	aac(3)-IIa.v1^;aac(6')-Ib-cr.v2;aph3-Ia.v1^;strA.v1^;strB.v1	-	-	qnrB1.v2^	-	mphA	CatB4.v1	-	sul2	tet(A).v1	-	dfrA14.v2*	OXA-1;TEM-1D.v1^	-	CTX-M-15	-	-	SHV-11.v1^
this study	42070_1#142	ERS7985629	ERR12058318	BHAKTY	ERP126322	Klebsiella pneumoniae	strong	49	362552	705781	5646814	yes (1122)	ambiguous_bases	ST15	1	1	8	12	ybt 10; ICEKp4	17-1LV	-	0	-	0	-	0	-	0	-	wzi93	KL112	aac(3)-IIa.v1^;aac(6')-Ib-cr.v2;strA.v1^;strB.v1	-	-	qnrB1.v2^	-	-	CatB4.v1	-	sul2	tet(A).v1	-	dfrA14.v2*	OXA-1*;TEM-1D.v1^	-	CTX-M-15	-	-	SHV-28.v1^
this study	42070_1#143	ERS7985677	ERR12058319	BKQTW1	ERP126322	Klebsiella pneumoniae	strong	88	186359	485670	5830771	yes (591)	ambiguous_bases	ST540	0	1	6	11	-	0	-	0	-	0	-	0	-	0	-	wzi336	KL9	aac(3)-IId^;aac(6')-Ib-cr.v2;strA.v1^;strB.v1	-	-	-	-	-	CatB4.v1;catII.2*	-	sul2	tet(B).v2*	-	-	OXA-1;TEM-1D.v1^	-	CTX-M-15	-	-	-
this study	42070_1#144	ERS7985631	ERR12058320	BKQN4J	ERP126322	Klebsiella pneumoniae	strong	43	430315	985493	5627037	yes (133)	ambiguous_bases	ST307	1	1	8	12	ybt 10; ICEKp4	88-1LV	-	0	-	0	-	0	-	0	-	wzi173	KL102 (KL149,KL155)	aac(3)-IIa.v1;aac(6')-Ib-cr.v2;aadA16*;strA.v1*;strB.v1*	-	-	-	-	-	catII.2*	arr-3	sul1;sul2	-	-	dfrA27	TEM-1D.v1^	-	CTX-M-15	-	-	SHV-28.v1^
this study	42070_1#145	ERS7985846	ERR12058321	CAA682	ERP126322	Klebsiella pneumoniae	strong	57	509815	821488	5762598	yes (1848)	ambiguous_bases	ST14	0	1	7	8	-	0	-	0	-	0	-	0	-	0	-	wzi2	KL2 (KL30)	aac(3)-IId^	-	-	-	-	ereA2	-	arr-2	sul1;sul2	-	-	dfrA5	TEM-1D.v1^	-	CTX-M-15	-	-	SHV-28.v1^
this study	42070_1#146	ERS7986012	ERR12058322	CAA6FT	ERP126322	Klebsiella pneumoniae	strong	54	448930	1061606	5551167	yes (222)	ambiguous_bases	ST372	0	1	6	6	-	0	-	0	-	0	-	0	-	0	-	wzi43	KL43	aac(3)-IId^	-	-	-	-	-	catII.2*	-	sul2	-	-	dfrA30*	TEM-1D.v1^	-	CTX-M-15	-	-	SHV-26
this study	42070_1#147	ERS7985847	ERR12058323	CAA5H0	ERP126322	Klebsiella pneumoniae	strong	42	339882	612591	5680678	yes (343)	ambiguous_bases	ST39	1	1	7	11	ybt 16; ICEKp12	294	-	0	-	0	-	0	-	0	-	wzi2	KL2 (KL30)	aac(3)-IIa.v1^;aac(6')-Ib-cr.v2;strA.v1^;strB.v1	-	-	-	-	-	CatB4.v1	-	sul2	tet(A).v1	-	dfrA14.v2*	OXA-1;TEM-1D.v1^	-	CTX-M-15	-	-	SHV-11.v1^
this study	42070_1#148	ERS7986013	ERR12058324	CAA6FJ	ERP126322	Klebsiella pneumoniae	strong	40	375230	653109	5679395	yes (77)	ambiguous_bases	ST39	1	1	7	11	ybt 16; ICEKp12	294	-	0	-	0	-	0	-	0	-	wzi2	KL2 (KL30)	aac(3)-IIa.v1^;aac(6')-Ib-cr.v2;strA.v1^;strB.v1	-	-	-	-	-	CatB4.v1	-	sul2*	tet(A).v1	-	dfrA14.v2*	OXA-1;TEM-1D.v1^	-	CTX-M-15	-	-	SHV-11.v1^
this study	42070_1#149	ERS7985848	ERR12058325	CAA5AP	ERP126322	Klebsiella variicola subsp. variicola	strong	47	424351	920812	5762073	yes (690)	ambiguous_bases	ST347	0	1	6	7	-	0	-	0	-	0	-	0	-	0	-	wzi422	KL126	aac(3)-IIa.v1;aadA^	-	-	-	-	-	-	-	sul1^	tet(A).v1	-	dfrA15.v2	TEM-1D.v1^	-	CTX-M-15	-	-	LEN-32
this study	42070_1#14	ERS7985739	ERR12058194	CAA9VZ	ERP126322	Klebsiella pneumoniae	strong	43	328512	611023	5679369	yes (340)	ambiguous_bases	ST39	1	1	7	11	ybt 16; ICEKp12	294	-	0	-	0	-	0	-	0	-	wzi2	KL2 (KL30)	aac(3)-IIa.v1^;aac(6')-Ib-cr.v2;strA.v1^;strB.v1	-	-	-	-	-	CatB4.v1	-	sul2	tet(A).v1	-	dfrA14.v2*	OXA-1;TEM-1D.v1^	-	CTX-M-15	-	-	SHV-11.v1^
this study	42070_1#150	ERS7986014	ERR12058326	CAA6F9	ERP126322	Klebsiella pneumoniae	strong	92	243607	576684	5694954	yes (1415)	ambiguous_bases	ST14	0	1	10	14	-	0	-	0	-	0	-	0	-	0	-	wzi16	KL16 (KL143)	aac(3)-IIa.v1^;aac(6')-Ib-cr.v2	-	-	qnrS1	-	mphA	catII.2*;cmlA5	arr-2	sul2	tet(A).v1^	-	dfrA14.v2*	LAP-2;OXA-10;TEM-1D.v1^	-	CTX-M-15	-	-	SHV-28.v1^
this study	42070_1#151	ERS7985849	ERR12058327	BHAIDZ	ERP126322	Klebsiella pneumoniae	strong	52	367286	763207	5521395	yes (500)	ambiguous_bases	ST245-1LV	0	0	0	0	-	0	-	0	-	0	-	0	-	0	-	wzi108	KL118	-	-	-	-	-	-	-	-	-	-	-	-	-	-	-	-	-	SHV-27
this study	42070_1#152	ERS7986015	ERR12058328	CAA66Y	ERP126322	Klebsiella pneumoniae	strong	43	358284	611318	5678363	yes (576)	ambiguous_bases	ST39	1	1	7	11	ybt 16; ICEKp12	294	-	0	-	0	-	0	-	0	-	wzi2	KL2 (KL30)	aac(3)-IIa.v1^;aac(6')-Ib-cr.v2;strA.v1^;strB.v1	-	-	-	-	-	CatB4.v1	-	sul2	tet(A).v1	-	dfrA14.v2*	OXA-1;TEM-1D.v1^	-	CTX-M-15	-	-	SHV-11.v1^
this study	42070_1#153	ERS7985850	ERR12058329	BHAN6C	ERP126322	Klebsiella variicola subsp. variicola	strong	22	1483364	2042766	5491122	yes (413)	ambiguous_bases	ST5703	0	0	0	0	-	0	-	0	-	0	-	0	-	0	-	wzi454	KL?	-	-	-	-	-	-	-	-	-	-	-	-	-	-	-	-	-	LEN-16
this study	42070_1#154	ERS7986016	ERR12058330	CAA5F7	ERP126322	Klebsiella pneumoniae	strong	43	338091	634660	5678149	yes (339)	ambiguous_bases	ST39	1	1	7	11	ybt 16; ICEKp12	294	-	0	-	0	-	0	-	0	-	wzi2	KL2 (KL30)	aac(3)-IIa.v1^;aac(6')-Ib-cr.v2;strA.v1^;strB.v1	-	-	-	-	-	CatB4.v1	-	sul2	tet(A).v1	-	dfrA14.v2*	OXA-1;TEM-1D.v1^	-	CTX-M-15	-	-	SHV-11.v1^
this study	42070_1#155	ERS7985851	ERR12058331	CAA5QG	ERP126322	Klebsiella pneumoniae	strong	42	280583	611239	5679696	yes (340)	ambiguous_bases	ST39	1	1	7	11	ybt 16; ICEKp12	294	-	0	-	0	-	0	-	0	-	wzi2	KL2 (KL30)	aac(3)-IIa.v1^;aac(6')-Ib-cr.v2;strA.v1^;strB.v1	-	-	-	-	-	CatB4.v1	-	sul2	tet(A).v1	-	dfrA14.v2*	OXA-1;TEM-1D.v1^	-	CTX-M-15	-	-	SHV-11.v1^
this study	42070_1#156	ERS7986017	ERR12058332	CAA65Z	ERP126322	Klebsiella pneumoniae	strong	38	441847	611341	5678995	yes (338)	ambiguous_bases	ST39	1	1	7	11	ybt 16; ICEKp12	294	-	0	-	0	-	0	-	0	-	wzi2	KL2 (KL30)	aac(3)-IIa.v1^;aac(6')-Ib-cr.v2;strA.v1^;strB.v1	-	-	-	-	-	CatB4.v1	-	sul2	tet(A).v1	-	dfrA14.v2*	OXA-1;TEM-1D.v1^	-	CTX-M-15	-	-	SHV-11.v1^
this study	42070_1#157	ERS7985852	ERR12058333	CAA617	ERP126322	Klebsiella pneumoniae	strong	41	326635	611332	5679715	yes (340)	ambiguous_bases	ST39	1	1	7	11	ybt 16; ICEKp12	294	-	0	-	0	-	0	-	0	-	wzi2	KL2 (KL30)	aac(3)-IIa.v1^;aac(6')-Ib-cr.v2;strA.v1^;strB.v1	-	-	-	-	-	CatB4.v1	-	sul2	tet(A).v1	-	dfrA14.v2*	OXA-1;TEM-1D.v1^	-	CTX-M-15	-	-	SHV-11.v1^
this study	42070_1#158	ERS7986019	ERR12058334	CAA66J	ERP126322	Klebsiella pneumoniae	strong	41	372271	611346	5679468	yes (74)	ambiguous_bases	ST39	1	1	7	11	ybt 16; ICEKp12	294	-	0	-	0	-	0	-	0	-	wzi2	KL2 (KL30)	aac(3)-IIa.v1^;aac(6')-Ib-cr.v2;strA.v1^;strB.v1	-	-	-	-	-	CatB4.v1	-	sul2	tet(A).v1	-	dfrA14.v2*	OXA-1;TEM-1D.v1^	-	CTX-M-15	-	-	SHV-11.v1^
this study	42070_1#159	ERS7985853	ERR12058335	CAA5Q1	ERP126322	Klebsiella pneumoniae	strong	70	533104	937403	5761134	yes (1392)	ambiguous_bases	ST234	0	1	8	14	-	0	-	0	-	0	-	0	-	0	-	wzi114	KL30 (KL2, KL8, KL111)	aac(3)-IId^;aac(6')-Ib-cr.v2;aph3-Ia.v1^;strA.v1^;strB.v1	-	-	-	-	mphA	CatB4.v1	-	sul1;sul2	tet(B).v2*	-	dfrA15.v2	OXA-1;TEM-1D.v1^	-	CTX-M-15	-	-	SHV-27
this study	42070_1#15	ERS7985642	ERR12058195	BKR9KS	ERP126322	Klebsiella pneumoniae	strong	44	415423	997180	5590722	yes (869)	ambiguous_bases	ST307	1	1	8	12	ybt 10; ICEKp4	88-1LV	-	0	-	0	-	0	-	0	-	wzi173	KL102 (KL149,KL155)	aac(3)-IIa.v1;aac(6')-Ib-cr.v2;aadA16*;strA.v1*;strB.v1*	-	-	-	-	-	catII.2*	arr-3	sul1;sul2	-	-	dfrA27	TEM-1D.v1^	-	CTX-M-15	-	-	SHV-28.v1^
this study	42070_1#160	ERS7986020	ERR12058336	CAA690	ERP126322	Klebsiella pneumoniae	strong	42	375359	611337	5680709	yes (558)	ambiguous_bases	ST39	1	1	7	11	ybt 16; ICEKp12	294	-	0	-	0	-	0	-	0	-	wzi2	KL2 (KL30)	aac(3)-IIa.v1^;aac(6')-Ib-cr.v2;strA.v1^;strB.v1	-	-	-	-	-	CatB4.v1	-	sul2	tet(A).v1	-	dfrA14.v2*	OXA-1;TEM-1D.v1^	-	CTX-M-15	-	-	SHV-11.v1^
this study	42070_1#161	ERS7985678	ERR12058337	BKQTW2	ERP126322	Klebsiella pneumoniae	strong	32	695043	1456407	5444535	yes (725)	ambiguous_bases	ST280	0	1	8	12	-	0	-	0	-	0	-	0	-	0	-	wzi82	KL23 (KL18, KL38)	aac(3)-IIa.v1^;aac(6')-Ib-cr.v2;strA.v1^;strB.v1	-	-	qnrB1.v2^	-	-	CatB4.v1	-	sul2	tet(A).v1	-	dfrA14.v2*	OXA-1;TEM-1D.v1^	-	CTX-M-15	-	-	SHV-27
this study	42070_1#162	ERS7985754	ERR12058338	BKR80E	ERP126322	Klebsiella pneumoniae	strong	58	238105	789362	5581685	yes (417)	ambiguous_bases	ST39	1	1	8	12	ybt 10; ICEKp4	78	-	0	-	0	-	0	-	0	-	wzi83	KL23	aac(3)-IIa.v1^;aac(6')-Ib'.v1;aadA*	-	-	qnrS1	-	-	CatB4.v1	-	sul1;sul2	tet(A).v1^	-	dfrA15.v2	LAP-2;OXA-1	-	CTX-M-15	-	-	SHV-11.v1^
this study	42070_1#163	ERS7985679	ERR12058339	BKSIE9	ERP126322	Klebsiella pneumoniae	strong	94	300709	1327022	5660431	yes (562)	ambiguous_bases	ST391	0	1	7	12	-	0	-	0	-	0	-	0	-	0	-	-	-	aac(3)-IId^;strA.v1^;strB.v1	-	-	-	-	ereA2;mphA	-	arr-2	sul1;sul2	-	-	dfrA14.v2*;dfrA5	TEM-1D.v1^	-	CTX-M-15	-	-	SHV-11.v1^
this study	42070_1#164	ERS7985755	ERR12058340	BHB6ZE	ERP126322	Klebsiella pneumoniae	strong	55	389113	811606	5532638	yes (323)	ambiguous_bases	ST29	1	1	3	3	ybt 14; ICEKp5	151	-	0	-	0	-	0	-	0	-	wzi19	KL19	-	-	-	-	-	-	-	-	sul1	-	-	dfrA30*	-	-	CTX-M-15	-	-	SHV-187
this study	42070_1#165	ERS7985681	ERR12058341	BHAGFT(2)	ERP126322	Klebsiella pneumoniae	strong	60	215295	969421	5444720	yes (501)	ambiguous_bases	ST307	1	0	7	11	ybt 9; ICEKp3	187	-	0	-	0	-	0	-	0	-	wzi173	KL102 (KL149,KL155)	aac(3)-IIa.v1^;aac(6')-Ib-cr.v2;strA.v1^;strB.v1	-	-	qnrB1.v2^	-	-	CatB4.v1	-	sul2	tet(A).v1	-	dfrA14.v2*	OXA-1;TEM-1D.v1^	-	-	-	-	SHV-28.v1^
this study	42070_1#167	ERS7985680	ERR12058343	BHAJIZ	ERP126322	Klebsiella pneumoniae	strong	70	259629	456869	5544284	yes (908)	ambiguous_bases	ST15	1	1	8	15	ybt 10; ICEKp4	28-1LV	-	0	-	0	-	0	-	0	-	wzi151	KL48	aac(3)-IIa.v1;aac(6')-Ib-cr.v2;aadA^;strA.v1*;strB.v1*	-	-	qnrB2.v1^	-	-	CatB4.v1*	-	sul1^;sul2	tet(D)	-	dfrA15.v2	OXA-1;SCO-1;TEM-1D.v1^	-	CTX-M-15	-	-	SHV-28.v1^
this study	42070_1#168	ERS7985757	ERR12058344	BKQQR4	ERP126322	Klebsiella pneumoniae	strong	89	350154	629661	5868333	yes (1253)	ambiguous_bases	ST14	0	1	6	9	-	0	-	0	-	0	-	0	-	0	-	wzi2	KL2 (KL30)	aac(3)-IId^;aadA1.v1^	-	-	-	-	-	catA1^;catII.2*	-	sul1;sul2	-	-	dfrA1.v2	TEM-1D.v1^	-	CTX-M-15	-	-	SHV-28.v1^
this study	42070_1#170	ERS7985758	ERR12058346	BKR7E4	ERP126322	Klebsiella pneumoniae	strong	53	429640	798079	5646007	yes (406)	ambiguous_bases	ST874	1	1	8	11	ybt 14; ICEKp12	143-3LV	-	0	-	0	-	0	-	0	-	wzi222	KL45	aac(3)-IIa.v1^;aac(6')-Ib-cr.v2;strA.v1^;strB.v1	-	-	-	-	mphA	CatB4.v1	-	sul2	-	-	dfrA14.v2*	OXA-1;TEM-1D.v1^	-	CTX-M-15	-	-	SHV-121
this study	42070_1#171	ERS7985683	ERR12058347	BKQRYR	ERP126322	Klebsiella quasipneumoniae subsp. similipneumoniae	strong	90	318941	499461	5506081	no	-	ST1224	0	1	7	9	-	0	-	0	-	0	-	0	-	0	-	-	-	aac(3)-IIa.v1^;strA.v1^;strB.v1	-	-	qnrB1.v2^	-	-	-	-	sul2	tet(A).v1	-	dfrA14.v2*	TEM-1D.v1^	-	CTX-M-15	-	-	OKP-B-2*
this study	42070_1#172	ERS7985759	ERR12058348	BKQP2W	ERP126322	Klebsiella pneumoniae	strong	40	665544	1103722	5499512	yes (931)	ambiguous_bases	ST607	1	1	8	13	ybt 14; ICEKp5	135-3LV	-	0	-	0	-	0	-	0	-	wzi133	KL25	aac(3)-IIa.v1;aac(6')-Ib-cr.v2;aadA16*;strA.v1;strB.v1	-	-	-	-	-	catII.2*	arr-3	sul1;sul2	tet(D)	-	dfrA27	TEM-1D.v1^	-	CTX-M-15	-	-	SHV-1^
this study	42070_1#173	ERS7985684	ERR12058349	CAAQ84	ERP126322	Klebsiella pneumoniae	strong	48	441296	1063231	5588366	yes (670)	ambiguous_bases	ST14	1	1	8	13	ybt 9; ICEKp3	183-2LV	-	0	-	0	-	0	-	0	-	wzi2	KL2 (KL30)	aac(3)-IIa.v1^;aac(6')-Ib-cr.v2;aadA*	-	-	qnrB1.v2^	-	-	CatB4.v1;catII.2*;cmlA5	arr-2	sul2	-	-	dfrA14.v2*	OXA-1;OXA-10	-	CTX-M-15	-	-	SHV-28.v1^
this study	42070_1#174	ERS7985760	ERR12058350	BKQP2Q	ERP126322	Klebsiella pneumoniae	strong	61	330302	648600	5501431	yes (447)	ambiguous_bases	ST101	0	1	7	9	-	0	-	0	-	0	-	0	-	0	-	wzi137	KL17	aac(3)-IId^;strA.v1*;strB.v1*	-	-	qnrS1	-	-	-	-	sul2	tet(D)	-	dfrA14.v2*	TEM-1D.v1^	-	CTX-M-15	-	-	SHV-1^
this study	42070_1#175	ERS7985685	ERR12058351	CAAFW2	ERP126322	Klebsiella pneumoniae	strong	44	381706	1252941	5636567	yes (924)	ambiguous_bases	ST1552	0	1	7	12	-	0	-	0	-	0	-	0	-	0	-	wzi119	KL24	aac(3)-IIa.v1;aadA1.v1^;strA.v1^;strB.v1	-	-	qnrB1.v2^	-	-	catA1^	-	sul1;sul2	-	-	dfrA1.v2;dfrA14.v2*	TEM-1D.v1^	-	CTX-M-15	-	-	SHV-11.v1^
this study	42070_1#176	ERS7985761	ERR12058352	BKR7MW	ERP126322	Klebsiella pneumoniae	strong	47	430017	798079	5647583	yes (401)	ambiguous_bases	ST874	1	1	8	11	ybt 14; ICEKp12	143-3LV	-	0	-	0	-	0	-	0	-	wzi222	KL45	aac(3)-IIa.v1^;aac(6')-Ib-cr.v2;strA.v1^;strB.v1	-	-	-	-	mphA	CatB4.v1	-	sul2	-	-	dfrA14.v2*	OXA-1;TEM-1D.v1^	-	CTX-M-15	-	-	SHV-121
this study	42070_1#177	ERS7985854	ERR12058353	CAA658	ERP126322	Klebsiella pneumoniae	strong	45	372055	677553	5677865	yes (238)	ambiguous_bases	ST39	1	1	7	11	ybt 16; ICEKp12	294	-	0	-	0	-	0	-	0	-	wzi2	KL2 (KL30)	aac(3)-IIa.v1^;aac(6')-Ib-cr.v2;strA.v1^;strB.v1	-	-	-	-	-	CatB4.v1	-	sul2	tet(A).v1	-	dfrA14.v2*	OXA-1;TEM-1D.v1^	-	CTX-M-15	-	-	SHV-11.v1^
this study	42070_1#178	ERS7986022	ERR12058354	BKRDN3	ERP126322	Klebsiella pneumoniae	strong	44	336706	611020	5679439	yes (339)	ambiguous_bases	ST39	1	1	7	11	ybt 16; ICEKp12	294	-	0	-	0	-	0	-	0	-	wzi2	KL2 (KL30)	aac(3)-IIa.v1^;aac(6')-Ib-cr.v2;strA.v1^;strB.v1	-	-	-	-	-	CatB4.v1	-	sul2	tet(A).v1	-	dfrA14.v2*	OXA-1;TEM-1D.v1^	-	CTX-M-15	-	-	SHV-11.v1^
this study	42070_1#179	ERS7985855	ERR12058355	CAA5DT	ERP126322	Klebsiella pneumoniae	strong	46	345490	634456	5678406	yes (339)	ambiguous_bases	ST39	1	1	7	11	ybt 16; ICEKp12	294	-	0	-	0	-	0	-	0	-	wzi2	KL2 (KL30)	aac(3)-IIa.v1^;aac(6')-Ib-cr.v2;strA.v1^;strB.v1	-	-	-	-	-	CatB4.v1	-	sul2	tet(A).v1	-	dfrA14.v2*	OXA-1;TEM-1D.v1^	-	CTX-M-15	-	-	SHV-11.v1^
this study	42070_1#17	ERS7985812	ERR12058197	CAALYY	ERP126322	Klebsiella pneumoniae	strong	51	380669	818335	5586090	yes (413)	ambiguous_bases	ST14	1	1	8	13	ybt 9; ICEKp3	183-2LV	-	0	-	0	-	0	-	0	-	wzi2	KL2 (KL30)	aac(3)-IIa.v1^;aac(6')-Ib-cr.v2;aadA*	-	-	qnrB1.v2^	-	-	CatB4.v1;catII.2*;cmlA5	arr-2	sul2	-	-	dfrA14.v2*	OXA-1;OXA-10	-	CTX-M-15	-	-	SHV-28.v1^
this study	42070_1#181	ERS7985856	ERR12058356	CAA651	ERP126322	Klebsiella pneumoniae	strong	49	334915	611930	5676622	yes (476)	ambiguous_bases	ST39	1	1	7	11	ybt 16; ICEKp12	294	-	0	-	0	-	0	-	0	-	wzi2	KL2 (KL30)	aac(3)-IIa.v1^;aac(6')-Ib-cr.v2;strA.v1^;strB.v1	-	-	-	-	-	CatB4.v1	-	sul2	tet(A).v1	-	dfrA14.v2*	OXA-1;TEM-1D.v1^	-	CTX-M-15	-	-	SHV-11.v1^
this study	42070_1#183	ERS7985857	ERR12058357	CAA64W	ERP126322	Klebsiella pneumoniae	strong	47	338091	634680	5679671	yes (338)	ambiguous_bases	ST39	1	1	7	11	ybt 16; ICEKp12	294	-	0	-	0	-	0	-	0	-	wzi2	KL2 (KL30)	aac(3)-IIa.v1^;aac(6')-Ib-cr.v2;strA.v1^;strB.v1	-	-	-	-	-	CatB4.v1	-	sul2	tet(A).v1	-	dfrA14.v2*	OXA-1;TEM-1D.v1^	-	CTX-M-15	-	-	SHV-11.v1^
this study	42070_1#185	ERS7985858	ERR12058358	CAA644	ERP126322	Klebsiella pneumoniae	strong	41	375230	644558	5678467	yes (581)	ambiguous_bases	ST39	1	1	7	11	ybt 16; ICEKp12	294	-	0	-	0	-	0	-	0	-	wzi2	KL2 (KL30)	aac(3)-IIa.v1^;aac(6')-Ib-cr.v2;strA.v1^;strB.v1	-	-	-	-	-	CatB4.v1	-	sul2	tet(A).v1	-	dfrA14.v2*	OXA-1;TEM-1D.v1^	-	CTX-M-15	-	-	SHV-11.v1^
this study	42070_1#186	ERS7986025	ERR12058359	D155	ERP126322	Klebsiella pneumoniae	strong	145	274505	774367	6030872	yes (1522)	ambiguous_bases	ST70	3	0	4	6	-	0	-	0	iuc 1	1-1LV	-	0	-	0	rmpA2_8-60%	wzi50	KL15 (KL17,KL51,KL52)	aac(3)-IIa.v1;strA.v1;strB.v1*	-	-	-	-	-	catA1*	-	sul2	-	-	-	TEM-1D.v1^	-	-	-	-	SHV-32
this study	42070_1#187	ERS7985859	ERR12058360	CAALW9	ERP126322	Klebsiella pneumoniae	strong	33	549281	913385	5321987	yes (512)	ambiguous_bases	ST584	0	1	7	11	-	0	-	0	-	0	-	0	-	0	-	wzi9	KL9	aac(3)-IIa.v1^;aac(6')-Ib-cr.v2;strA.v1^;strB.v1	-	-	qnrB1.v2^	-	-	CatB4.v1	-	sul2	-	-	dfrA14.v2*	OXA-1;TEM-1D.v1^	-	CTX-M-15	-	-	SHV-168^
this study	42070_1#189	ERS7985860	ERR12058361	CAALW7	ERP126322	Klebsiella pneumoniae	strong	36	424594	913550	5323244	yes (465)	ambiguous_bases	ST584	0	1	7	11	-	0	-	0	-	0	-	0	-	0	-	wzi9	KL9	aac(3)-IIa.v1^;aac(6')-Ib-cr.v2;strA.v1^;strB.v1	-	-	qnrB1.v2^	-	-	CatB4.v1	-	sul2	-	-	dfrA14.v2*	OXA-1;TEM-1D.v1^	-	CTX-M-15	-	-	SHV-168^
this study	42070_1#18	ERS7985980	ERR12058198	CAAILA	ERP126322	Klebsiella pneumoniae	strong	36	371595	854759	5536366	yes (1784)	ambiguous_bases	ST14	0	1	5	5	-	0	-	0	-	0	-	0	-	0	-	wzi2	KL2 (KL30)	aac(3)-IId^	-	-	-	-	-	-	-	sul2	-	-	dfrA30*	TEM-1D.v1^	-	CTX-M-15	-	-	SHV-28.v1^
this study	42070_1#191	ERS7985861	ERR12058362	CAAMB5	ERP126322	Klebsiella pneumoniae	strong	137	152530	559994	5916159	yes (784)	ambiguous_bases	ST540	0	1	8	16	-	0	-	0	-	0	-	0	-	0	-	wzi336	KL9	aac(3)-IId^;aac(6')-Ib-cr.v2;aadA2^;aph3-Ia.v1^;strA.v1^;strB.v1	-	-	-	-	mphA	CatB4.v1;catII.2*	-	sul1;sul2	tet(B).v2*	-	dfrA12	OXA-1;TEM-1D.v1^	-	CTX-M-15	-	-	-
this study	42070_1#192	ERS7986028	ERR12058363	BGT1SEG	ERP126322	Klebsiella pneumoniae	strong	70	218320	477835	5637109	yes (907)	ambiguous_bases	ST3715	0	0	0	0	-	0	-	0	-	0	-	0	-	0	-	-	-	-	-	-	-	-	-	-	-	-	-	-	-	-	-	-	-	-	SHV-62
this study	42070_1#193	ERS7985687	ERR12058364	CAAQ8G	ERP126322	Klebsiella pneumoniae	strong	48	480073	1250909	5556200	yes (388)	ambiguous_bases	ST22	0	1	8	12	-	0	-	0	-	0	-	0	-	0	-	wzi9	KL9	aac(3)-IIa.v1^;aac(6')-Ib-cr.v2;strA.v1^;strB.v1	-	-	qnrB1.v2^	-	-	CatB4.v1	-	sul2	tet(A).v1	-	dfrA14.v2*	OXA-1;TEM-1D.v1^	-	CTX-M-15	-	-	SHV-1^
this study	42070_1#195	ERS7985686	ERR12058366	CAAQJE	ERP126322	Klebsiella pneumoniae	strong	49	412519	818745	5586642	yes (394)	ambiguous_bases	ST14	1	1	8	13	ybt 9; ICEKp3	183-2LV	-	0	-	0	-	0	-	0	-	wzi2	KL2 (KL30)	aac(3)-IIa.v1^;aac(6')-Ib-cr.v2;aadA*	-	-	qnrB1.v2^	-	-	CatB4.v1;catII.2*;cmlA5	arr-2	sul2	-	-	dfrA14.v2*	OXA-1;OXA-10	-	CTX-M-15	-	-	SHV-28.v1^
this study	42070_1#196	ERS7985763	ERR12058367	BKQPPA	ERP126322	Klebsiella pneumoniae	strong	36	982169	1963690	5522615	yes (606)	ambiguous_bases	ST76	0	1	5	5	-	0	-	0	-	0	-	0	-	0	-	wzi100	KL10	aac(3)-IId^	-	-	-	-	-	-	-	sul2	-	-	dfrA30*	TEM-1D.v1^	-	CTX-M-15	-	-	SHV-1^
this study	42070_1#197	ERS7985688	ERR12058368	CAAFDP	ERP126322	Klebsiella pneumoniae	strong	60	328411	462146	5556902	yes (879)	ambiguous_bases	ST307	0	1	8	12	-	0	-	0	-	0	-	0	-	0	-	wzi173	KL102 (KL149,KL155)	aac(3)-IIa.v1^;aac(6')-Ib-cr.v2;strA.v1^;strB.v1	-	-	qnrB1.v2^	-	-	CatB4.v1	-	sul2	tet(A).v1	-	dfrA14.v2*	OXA-1;TEM-1D.v1^	-	CTX-M-15	-	-	SHV-28.v1^
this study	42070_1#199	ERS7985689	ERR12058370	CAAFCI	ERP126322	Klebsiella pneumoniae	strong	40	430165	766877	5402756	yes (4)	ambiguous_bases	ST7	0	1	6	6	-	0	-	0	-	0	-	0	-	0	-	wzi117	KL54	aac(3)-IId^	-	-	-	-	-	catII.2*	-	sul2	-	-	dfrA30*	TEM-1D.v1^	-	CTX-M-15	-	-	SHV-108^
this study	42070_1#19	ERS7985813	ERR12058199	CAAMFC	ERP126322	Klebsiella pneumoniae	strong	55	365935	1062631	5589012	yes (935)	ambiguous_bases	ST14	1	1	8	13	ybt 9; ICEKp3	183-2LV	-	0	-	0	-	0	-	0	-	wzi2	KL2 (KL30)	aac(3)-IIa.v1^;aac(6')-Ib-cr.v2;aadA*	-	-	qnrB1.v2^	-	-	CatB4.v1;catII.2*;cmlA5	arr-2	sul2	-	-	dfrA14.v2*	OXA-1;OXA-10	-	CTX-M-15	-	-	SHV-28.v1^
this study	42070_1#1	ERS7985635	ERR12058181	BKQTWS	ERP126322	Klebsiella pneumoniae	strong	105	178606	488535	5825834	yes (1744)	ambiguous_bases	ST540	0	1	6	11	-	0	-	0	-	0	-	0	-	0	-	wzi336	KL9	aac(3)-IId^;aac(6')-Ib-cr.v2;strA.v1^;strB.v1	-	-	-	-	-	CatB4.v1;catII.2*	-	sul2	tet(B).v2*	-	-	OXA-1;TEM-1D.v1^	-	CTX-M-15	-	-	-
this study	42070_1#200	ERS7985765	ERR12058371	BKQMSY	ERP126322	Klebsiella quasipneumoniae subsp. similipneumoniae	strong	76	233863	985520	5544384	yes (1)	ambiguous_bases	ST334	0	1	7	14	-	0	-	0	-	0	-	0	-	0	-	wzi337	KL103	aac(3)-IIa.v1*;aac(6')-Ib-cr.v2;aadA^;strA.v1^;strB.v1	-	-	qnrS1	-	-	CatB4.v1;catA1*	-	sul1^;sul2	-	-	dfrA15.v2	LAP-2;OXA-1	-	CTX-M-15	-	-	OKP-B-17?
this study	42070_1#201	ERS7985690	ERR12058372	BKRFKG	ERP126322	Klebsiella pneumoniae	strong	49	378152	989029	5677299	yes (302)	ambiguous_bases	ST307	1	0	7	8	ybt 9; ICEKp3	187	-	0	-	0	-	0	-	0	-	wzi173	KL102 (KL149,KL155)	aac(3)-IIa.v1;aadA2^	-	-	-	-	mphA	catII.2*	-	sul1;sul2	-	-	dfrA12	TEM-1D.v1^	-	-	-	-	SHV-28.v1^
this study	42070_1#202	ERS7985766	ERR12058373	BKQU66	ERP126322	Klebsiella pneumoniae	strong	55	371955	901644	5590495	yes (701)	ambiguous_bases	ST307	1	1	8	12	ybt 10; ICEKp4	88-1LV	-	0	-	0	-	0	-	0	-	wzi173	KL102 (KL149,KL155)	aac(3)-IIa.v1;aac(6')-Ib-cr.v2;aadA16*;strA.v1*;strB.v1*	-	-	-	-	-	catII.2*	arr-3	sul1;sul2	-	-	dfrA27	TEM-1D.v1^	-	CTX-M-15	-	-	SHV-28.v1^
this study	42070_1#203	ERS7985691	ERR12058374	CAAFBJ	ERP126322	Klebsiella pneumoniae	strong	53	360206	1166893	5680350	yes (310)	ambiguous_bases	ST307	1	0	7	8	ybt 9; ICEKp3	187	-	0	-	0	-	0	-	0	-	wzi173	KL102 (KL149,KL155)	aac(3)-IIa.v1;aadA2^	-	-	-	-	mphA	catII.2*	-	sul1;sul2	-	-	dfrA12	TEM-1D.v1^	-	-	-	-	SHV-28.v1^
this study	42070_1#204	ERS7985767	ERR12058375	BHAB9L	ERP126322	Klebsiella pneumoniae	strong	50	221475	701217	5707562	yes (345)	ambiguous_bases	ST25	1	0	5	7	ybt 16; ICEKp12	277	-	0	-	0	-	0	-	0	-	wzi72	KL2	aph3-Ia.v1^;strA.v1^;strB.v1	-	-	-	-	mphA	-	-	sul2*	-	-	dfrA14.v2*	TEM-1D.v1^	-	-	-	-	SHV-11.v1^
this study	42070_1#205	ERS7985695	ERR12058376	CAAFAT	ERP126322	Klebsiella pneumoniae	strong	36	634383	1291495	5575556	yes (200)	ambiguous_bases	ST48	1	1	9	15	ybt 14; ICEKp5	135-4LV	-	0	-	0	-	0	-	0	-	wzi62	KL62	aac(3)-IIa.v1^;aac(6')-Ib-cr.v2;aadA2^;strA.v1^;strB.v1?	-	-	-	-	mphA	CatB4.v1;catA1^	-	sul1;sul2^	tet(A).v1	-	dfrA12	OXA-1;TEM-1D.v1^	-	CTX-M-15	-	-	SHV-1^
this study	42070_1#206	ERS7985768	ERR12058377	BHADM3	ERP126322	Klebsiella pneumoniae	strong	34	1003363	1991555	5474191	yes (430)	ambiguous_bases	ST1801	0	1	8	12	-	0	-	0	-	0	-	0	-	0	-	wzi433	KL35	aac(3)-IIa.v1^;aac(6')-Ib-cr.v2;strA.v1^;strB.v1	-	-	qnrB1.v2^	-	-	CatB4.v1	-	sul2	tet(A).v1	-	dfrA14.v2*	OXA-1;TEM-1D.v1^	-	CTX-M-15	-	-	SHV-11.v1^
this study	42070_1#207	ERS7985694	ERR12058378	CAAF9M	ERP126322	Klebsiella pneumoniae	strong	76	181836	498581	5361146	yes (2)	ambiguous_bases	ST34	0	1	8	12	-	0	-	0	-	0	-	0	-	0	-	wzi116	KL19	aac(3)-IId^;strA.v1^;strB.v1	-	-	qnrS1	-	-	catII.2*	-	sul1;sul2	tet(A).v1;tet(D)	-	dfrA1.v1	LAP-2	-	CTX-M-14	-	-	SHV-26
this study	42070_1#208	ERS7985769	ERR12058379	BKQMRI	ERP126322	Klebsiella pneumoniae	strong	76	318510	827841	5807115	yes (1425)	ambiguous_bases	ST14	0	1	6	9	-	0	-	0	-	0	-	0	-	0	-	wzi2	KL2 (KL30)	aac(3)-IId^;aadA1.v1^	-	-	-	-	-	catA1^;catII.2*	-	sul1;sul2	-	-	dfrA1.v2	TEM-1D.v1^	-	CTX-M-15	-	-	SHV-28.v1^
this study	42070_1#209	ERS7985862	ERR12058380	CAALVP	ERP126322	Klebsiella pneumoniae	strong	34	459840	913163	5320005	yes (675)	ambiguous_bases	ST584	0	1	7	11	-	0	-	0	-	0	-	0	-	0	-	wzi9	KL9	aac(3)-IIa.v1^;aac(6')-Ib-cr.v2;strA.v1^;strB.v1	-	-	qnrB1.v2^	-	-	CatB4.v1	-	sul2	-	-	dfrA14.v2*	OXA-1;TEM-1D.v1^	-	CTX-M-15	-	-	SHV-168^
this study	42070_1#20	ERS7985981	ERR12058200	BKRI31	ERP126322	Klebsiella pneumoniae	strong	49	413440	1339829	5592123	yes (907)	ambiguous_bases	ST14	1	1	8	16	ybt 9; ICEKp3	183-2LV	-	0	-	0	-	0	-	0	-	wzi2	KL2 (KL30)	aac(3)-IIa.v1^;aac(6')-Ib-cr.v2;aadA*;strA.v1^;strB.v1	-	-	qnrB1.v2^	-	-	CatB4.v1;catII.2*;cmlA5	arr-2	sul2	-	-	dfrA14.v2*	OXA-1;OXA-10;TEM-1D.v1^	-	CTX-M-15	-	-	SHV-28.v1^
this study	42070_1#211	ERS7985863	ERR12058382	CAALVB	ERP126322	Klebsiella pneumoniae	strong	50	344532	818339	5585036	yes (439)	ambiguous_bases	ST14	1	1	8	13	ybt 9; ICEKp3	183-2LV	-	0	-	0	-	0	-	0	-	wzi2	KL2 (KL30)	aac(3)-IIa.v1^;aac(6')-Ib-cr.v2;aadA*	-	-	qnrB1.v2^	-	-	CatB4.v1;catII.2*;cmlA5	arr-2	sul2	-	-	dfrA14.v2*	OXA-1;OXA-10	-	CTX-M-15	-	-	SHV-28.v1^
this study	42070_1#212	ERS7986029	ERR12058383	D4516	ERP126322	Klebsiella pneumoniae	strong	25	604307	1524821	5293855	yes (763)	ambiguous_bases	ST3412-3LV	0	0	6	9	-	0	-	0	-	0	-	0	-	0	-	wzi16	KL16 (KL143)	aac(3)-IId^;strA.v1;strB.v1	-	-	-	-	-	catII.2*	-	sul2	tet(D)	-	dfrA30*	TEM-105*?;TEM-1D.v1^	-	-	-	-	SHV-1^
this study	42070_1#213	ERS7985866	ERR12058384	CAAM7W	ERP126322	Klebsiella pneumoniae	strong	51	484362	913606	5325811	yes (734)	ambiguous_bases	ST584	0	1	7	11	-	0	-	0	-	0	-	0	-	0	-	wzi9	KL9	aac(3)-IIa.v1^;aac(6')-Ib-cr.v2;strA.v1^;strB.v1	-	-	qnrB1.v2^	-	-	CatB4.v1	-	sul2	-	-	dfrA14.v2*	OXA-1;TEM-1D.v1^	-	CTX-M-15	-	-	SHV-168^
this study	42070_1#215	ERS7985867	ERR12058385	CAAM79	ERP126322	Klebsiella pneumoniae	strong	34	600974	913399	5322127	yes (557)	ambiguous_bases	ST584	0	1	7	11	-	0	-	0	-	0	-	0	-	0	-	wzi9	KL9	aac(3)-IIa.v1^;aac(6')-Ib-cr.v2;strA.v1^;strB.v1	-	-	qnrB1.v2^	-	-	CatB4.v1	-	sul2	-	-	dfrA14.v2*	OXA-1;TEM-1D.v1^	-	CTX-M-15	-	-	SHV-168^
this study	42070_1#217	ERS7985868	ERR12058386	CAALNC	ERP126322	Klebsiella pneumoniae	strong	37	465092	913385	5322060	yes (501)	ambiguous_bases	ST584	0	1	7	11	-	0	-	0	-	0	-	0	-	0	-	wzi9	KL9	aac(3)-IIa.v1^;aac(6')-Ib-cr.v2;strA.v1^;strB.v1	-	-	qnrB1.v2^	-	-	CatB4.v1	-	sul2	-	-	dfrA14.v2*	OXA-1;TEM-1D.v1^	-	CTX-M-15	-	-	SHV-168^
this study	42070_1#219	ERS7985869	ERR12058387	CAALN3	ERP126322	Klebsiella pneumoniae	strong	31	424594	913576	5322256	yes (155)	ambiguous_bases	ST584	0	1	7	11	-	0	-	0	-	0	-	0	-	0	-	wzi9	KL9	aac(3)-IIa.v1^;aac(6')-Ib-cr.v2;strA.v1^;strB.v1	-	-	qnrB1.v2^	-	-	CatB4.v1	-	sul2	-	-	dfrA14.v2*	OXA-1;TEM-1D.v1^	-	CTX-M-15	-	-	SHV-168^
this study	42070_1#21	ERS7985814	ERR12058201	CAAMDS	ERP126322	Klebsiella variicola subsp. variicola	strong	115	155730	607198	5879577	yes (1033)	ambiguous_bases	ST681	0	1	9	17	-	0	-	0	-	0	-	0	-	0	-	wzi69	KL143 (KL101)	aac(3)-IId^;aac(6')-Ib-cr.v2;aadA2^;aph3-Ia.v1^;strA.v1^;strB.v1	-	-	qnrB1.v2^	-	mphA	CatB4.v1;catII.2*	-	sul1;sul2	tet(B).v2*	-	dfrA12	OXA-1;TEM-1D.v1^	-	CTX-M-15	-	-	LEN-2^
this study	42070_1#220	ERS7986033	ERR12058388	A31756	ERP126322	Klebsiella pneumoniae	strong	18	449052	1573296	5235692	yes (24)	ambiguous_bases	ST881	0	0	0	0	-	0	-	0	-	0	-	0	-	0	-	wzi72	KL2	-	-	-	-	-	-	-	-	-	-	-	-	-	-	-	-	-	SHV-27
this study	42070_1#221	ERS7985870	ERR12058389	CAAM3D	ERP126322	Klebsiella pneumoniae	strong	32	460030	913515	5323147	yes (152)	ambiguous_bases	ST584	0	1	7	11	-	0	-	0	-	0	-	0	-	0	-	wzi9	KL9	aac(3)-IIa.v1^;aac(6')-Ib-cr.v2;strA.v1^;strB.v1	-	-	qnrB1.v2^	-	-	CatB4.v1	-	sul2	-	-	dfrA14.v2*	OXA-1;TEM-1D.v1^	-	CTX-M-15	-	-	SHV-168^
this study	42070_1#223	ERS7985871	ERR12058391	BHAWCN	ERP126322	Klebsiella pneumoniae	strong	71	286339	505432	5692406	yes (688)	ambiguous_bases	ST15	1	1	9	11	ybt 10; ICEKp4	162	-	0	-	0	-	0	-	0	-	wzi24	KL24 (KL54,KL55)	aac(3)-IId^;aadA^	-	-	-	-	ereA2	-	arr-2	sul1;sul2	tet(A).v1	-	dfrA15.v2;dfrA5	TEM-1D.v1^	-	CTX-M-15	-	-	SHV-28.v1^
this study	42070_1#224	ERS7986038	ERR12058392	A35796	ERP126322	Klebsiella pneumoniae	strong	20	1098292	1694721	5108114	yes (335)	ambiguous_bases	ST587	0	0	0	0	-	0	-	0	-	0	-	0	-	0	-	wzi27	KL27	-	-	-	-	-	-	-	-	-	-	-	-	-	-	-	-	-	SHV-1^
this study	42070_1#225	ERS7985693	ERR12058393	CAAF8E	ERP126322	Klebsiella pneumoniae	strong	47	356802	911791	5570581	yes (441)	ambiguous_bases	ST48	1	1	9	15	ybt 14; ICEKp5	135-4LV	-	0	-	0	-	0	-	0	-	wzi62	KL62	aac(3)-IIa.v1^;aac(6')-Ib-cr.v2;aadA2^;strA.v1^;strB.v1	-	-	-	-	mphA	CatB4.v1;catA1^	-	sul1;sul2^	tet(A).v1	-	dfrA12	OXA-1;TEM-1D.v1^	-	CTX-M-15	-	-	SHV-1^
this study	42070_1#226	ERS7985770	ERR12058394	BKQMHL	ERP126322	Klebsiella pneumoniae	strong	87	363379	637257	5803997	yes (1684)	ambiguous_bases	ST14	0	1	6	9	-	0	-	0	-	0	-	0	-	0	-	wzi2	KL2 (KL30)	aac(3)-IId^;aadA1.v1^	-	-	-	-	-	catA1^;catII.2*	-	sul1;sul2	-	-	dfrA1.v2	TEM-1D.v1^	-	CTX-M-15	-	-	SHV-28.v1^
this study	42070_1#227	ERS7985692	ERR12058395	BHBCG0	ERP126322	Klebsiella pneumoniae	strong	56	241866	753657	5676618	yes (169)	ambiguous_bases	ST39	1	1	7	11	ybt 16; ICEKp12	294	-	0	-	0	-	0	-	0	-	wzi2	KL2 (KL30)	aac(3)-IIa.v1^;aac(6')-Ib-cr.v2;strA.v1^;strB.v1	-	-	-	-	-	CatB4.v1	-	sul2	tet(A).v1	-	dfrA14.v2*	OXA-1;TEM-1D.v1^	-	CTX-M-15	-	-	SHV-11.v1^
this study	42070_1#228	ERS7985771	ERR12058396	BKR79M	ERP126322	Klebsiella pneumoniae	strong	98	272334	764517	5804603	yes (1356)	ambiguous_bases	ST14	0	1	6	9	-	0	-	0	-	0	-	0	-	0	-	wzi2	KL2 (KL30)	aac(3)-IId^;aadA1.v1^	-	-	-	-	-	catA1^;catII.2*	-	sul1;sul2	-	-	dfrA1.v2	TEM-1D.v1^	-	CTX-M-15	-	-	SHV-28.v1^
this study	42070_1#22	ERS7985982	ERR12058202	CAAIKL	ERP126322	Klebsiella pneumoniae	strong	92	285472	731556	5690745	yes (975)	ambiguous_bases	ST35	0	1	7	11	-	0	-	0	-	0	-	0	-	0	-	wzi85	KL30	aac(3)-IId^;aph3-Ia.v1^;strA.v1^;strB.v1	-	-	-	-	mphA	catII.2*	-	sul2*?	-	-	dfrA14.v2*;dfrA30*	TEM-1D.v1^	-	CTX-M-15	-	-	SHV-33*
this study	42070_1#230	ERS7985773	ERR12058398	BKQMEF	ERP126322	Klebsiella pneumoniae	strong	107	241337	629990	5801838	yes (1210)	ambiguous_bases	ST14	0	1	6	9	-	0	-	0	-	0	-	0	-	0	-	wzi2	KL2 (KL30)	aac(3)-IId^;aadA1.v1^	-	-	-	-	-	catA1^;catII.2*	-	sul1;sul2	-	-	dfrA1.v2	TEM-1D.v1^	-	CTX-M-15	-	-	SHV-28.v1^
this study	42070_1#231	ERS7985697	ERR12058399	BKRFVE	ERP126322	Klebsiella pneumoniae	strong	53	334915	703498	5727485	yes (291)	ambiguous_bases	ST39	1	1	7	11	ybt 16; ICEKp12	294	-	0	-	0	-	0	-	0	-	wzi2	KL2 (KL30)	aac(3)-IIa.v1^;aac(6')-Ib-cr.v2;strA.v1^;strB.v1	-	-	-	-	-	CatB4.v1	-	sul2	tet(A).v1	-	dfrA14.v2*	OXA-1;TEM-1D.v1^	-	CTX-M-15	-	-	SHV-11.v1^
this study	42070_1#232	ERS7985772	ERR12058400	BHACP0	ERP126322	Klebsiella pneumoniae	strong	55	330776	636377	5533501	yes (1251)	ambiguous_bases	ST967	0	1	8	13	-	0	-	0	-	0	-	0	-	0	-	wzi81	KL81 (KL120)	aac(3)-IIa.v1;aac(6')-Ib-cr.v2;aadA16*;strA.v1*;strB.v1*	-	-	qnrB6^	-	-	-	arr-3	sul1;sul2	tet(D)	-	dfrA27	TEM-1D.v1^	-	CTX-M-15	-	-	SHV-27
this study	42070_1#233	ERS7985698	ERR12058401	BHASSU	ERP126322	Klebsiella pneumoniae	strong	39	355242	776243	5527543	yes (1383)	ambiguous_bases	ST14	0	0	4	6	-	0	-	0	-	0	-	0	-	0	-	wzi2	KL2 (KL30)	strA.v1^;strB.v1	-	-	-	-	-	-	-	sul1;sul2*	tet(D)	-	dfrA7	-	-	-	-	-	SHV-28.v1^
this study	42070_1#234	ERS7985775	ERR12058402	BHABFE	ERP126322	Klebsiella pneumoniae	strong	62	359964	1023247	5498328	yes (1512)	ambiguous_bases	ST17	1	1	9	16	ybt 14; ICEKp5	145	-	0	-	0	-	0	-	0	-	wzi141	KL25	aac(3)-IIa.v1;aac(6')-Ib-cr.v2;aadA^;strA.v1;strB.v1*	-	-	qnrB6^	-	-	catII.2*	arr-3	sul1;sul1;sul2	tet(A).v1	-	dfrA15.v2;dfrA27	TEM-1D.v1^	-	CTX-M-15	-	-	SHV-11.v1^
this study	42070_1#235	ERS7985699	ERR12058403	CAAEDN	ERP126322	Klebsiella pneumoniae	strong	37	384847	982106	5527137	yes (304)	ambiguous_bases	ST307	0	1	8	12	-	0	-	0	-	0	-	0	-	0	-	wzi173	KL102 (KL149,KL155)	aac(3)-IIa.v1^;aac(6')-Ib-cr.v2;strA.v1^;strB.v1	-	-	qnrB1.v2^	-	-	CatB4.v1	-	sul2	tet(A).v1	-	dfrA14.v2*	OXA-1;TEM-1D.v1^	-	CTX-M-15	-	-	SHV-28.v1^
this study	42070_1#236	ERS7985774	ERR12058404	BKQM9T	ERP126322	Klebsiella pneumoniae	strong	79	367361	658409	5797909	yes (1531)	ambiguous_bases	ST14	0	1	5	5	-	0	-	0	-	0	-	0	-	0	-	wzi2	KL2 (KL30)	aac(3)-IId^	-	-	-	-	-	catA1^	-	sul2	-	-	-	TEM-1D.v1^	-	CTX-M-15	-	-	SHV-28.v1^
this study	42070_1#237	ERS7985700	ERR12058405	BKRFHV	ERP126322	Klebsiella pneumoniae	strong	74	372034	861318	5621404	yes (1746)	ambiguous_bases	ST2665	1	1	5	8	ybt 9; ICEKp3	178-2LV	-	0	-	0	-	0	-	0	-	wzi173	KL102 (KL149,KL155)	aac(3)-IId^;strB.v1	-	-	-	-	-	-	-	sul1;sul2	-	-	dfrA30*;dfrA7	TEM-1D.v1^	-	CTX-M-15	-	-	SHV-1^
this study	42070_1#238	ERS7985776	ERR12058406	BKQM79	ERP126322	Klebsiella pneumoniae	strong	40	466348	1057748	5778847	yes (715)	ambiguous_bases	ST14	0	1	8	15	-	0	-	0	-	0	-	0	-	0	-	wzi2	KL2 (KL30)	aac(3)-IIa.v1;aac(6')-Ib-cr.v2;aadA^;strA.v1^;strB.v1	-	-	qnrB1.v2^	-	-	CatB4.v1	-	sul1^;sul2	tet(A).v1	-	dfrA14.v2*;dfrA15.v2	OXA-1;TEM-1D.v1^	-	CTX-M-15	-	-	SHV-28.v1^
this study	42070_1#239	ERS7985701	ERR12058407	BHASWD	ERP126322	Klebsiella pneumoniae	strong	64	374492	1184802	5856056	yes (417)	ambiguous_bases	ST307	1	1	9	20	ybt 9; ICEKp3	187	-	0	-	0	-	0	-	0	-	wzi173	KL102 (KL149,KL155)	aac(3)-IIa.v1^;aac(3)-IId^;aac(6')-Ib-cr.v2;aadA2^;aph3-Ia.v1^;strA.v1^;strB.v1	-	-	qnrB1.v2^	-	mphA	CatB4.v1;catII.2*	-	sul1;sul2	tet(A).v1;tet(B).v2*	-	dfrA12;dfrA14.v2*	OXA-1;TEM-1D.v1^	-	CTX-M-15	-	-	SHV-28.v1^
this study	42070_1#240	ERS7985777	ERR12058408	BKR6JA	ERP126322	Klebsiella pneumoniae	strong	43	365245	1058619	5780290	yes (1221)	ambiguous_bases	ST14	0	1	8	15	-	0	-	0	-	0	-	0	-	0	-	wzi2	KL2 (KL30)	aac(3)-IIa.v1;aac(6')-Ib-cr.v2;aadA^;strA.v1^;strB.v1	-	-	qnrB1.v2^	-	-	CatB4.v1	-	sul1^;sul2	tet(A).v1	-	dfrA14.v2*;dfrA15.v2	OXA-1;TEM-1D.v1^	-	CTX-M-15	-	-	SHV-28.v1^
this study	42070_1#241	ERS7985872	ERR12058409	CAALMC	ERP126322	Klebsiella pneumoniae	strong	63	293256	589155	5592850	yes (1799)	ambiguous_bases	ST607	1	1	8	12	ybt 14; ICEKp5	135-3LV	-	0	-	0	-	0	-	0	-	wzi133	KL25	aac(3)-IIa.v1;aac(6')-Ib-cr.v2;aadA16*;strB.v1*	-	-	qnrB6^	-	-	catII.2*	arr-3	sul1;sul2	-	-	dfrA27	TEM-1D.v1^	-	CTX-M-15	-	-	SHV-1^
this study	42070_1#243	ERS7985873	ERR12058410	CAALM5	ERP126322	Klebsiella pneumoniae	strong	36	424594	1374742	5320647	yes (681)	ambiguous_bases	ST584	0	1	7	11	-	0	-	0	-	0	-	0	-	0	-	wzi9	KL9	aac(3)-IIa.v1^;aac(6')-Ib-cr.v2;strA.v1^;strB.v1	-	-	qnrB1.v2^	-	-	CatB4.v1	-	sul2	-	-	dfrA14.v2*	OXA-1;TEM-1D.v1^	-	CTX-M-15	-	-	SHV-168^
this study	42070_1#247	ERS7985875	ERR12058413	CAALLX	ERP126322	Klebsiella pneumoniae	strong	31	465097	1124231	5321403	yes (301)	ambiguous_bases	ST584	0	1	7	11	-	0	-	0	-	0	-	0	-	0	-	wzi9	KL9	aac(3)-IIa.v1^;aac(6')-Ib-cr.v2;strA.v1^;strB.v1	-	-	qnrB1.v2^	-	-	CatB4.v1	-	sul2	-	-	dfrA14.v2*	OXA-1;TEM-1D.v1^	-	CTX-M-15	-	-	SHV-168^
this study	42070_1#249	ERS7985876	ERR12058414	CAAL5I	ERP126322	Klebsiella pneumoniae	strong	31	465097	913385	5319622	yes (624)	ambiguous_bases	ST584	0	1	7	11	-	0	-	0	-	0	-	0	-	0	-	wzi9	KL9	aac(3)-IIa.v1^;aac(6')-Ib-cr.v2;strA.v1^;strB.v1	-	-	qnrB1.v2^	-	-	CatB4.v1	-	sul2	-	-	dfrA14.v2*	OXA-1;TEM-1D.v1^	-	CTX-M-15	-	-	SHV-168^
this study	42070_1#24	ERS7985983	ERR12058204	BKRI29	ERP126322	Klebsiella pneumoniae	strong	58	467325	873733	5591553	yes (586)	ambiguous_bases	ST14	1	1	8	16	ybt 9; ICEKp3	183-2LV	-	0	-	0	-	0	-	0	-	wzi2	KL2 (KL30)	aac(3)-IIa.v1^;aac(6')-Ib-cr.v2;aadA*;strA.v1^;strB.v1	-	-	qnrB1.v2^	-	-	CatB4.v1;catII.2*;cmlA5	arr-2	sul2	-	-	dfrA14.v2*	OXA-1;OXA-10;TEM-1D.v1^	-	CTX-M-15	-	-	SHV-28.v1^
this study	42070_1#251	ERS7985877	ERR12058415	CAAL2A	ERP126322	Klebsiella pneumoniae	strong	129	450218	899225	5630531	yes (559)	ambiguous_bases	ST14	1	1	8	16	ybt 9; ICEKp3	183-2LV	-	0	-	0	-	0	-	0	-	wzi2	KL2 (KL30)	aac(3)-IIa.v1^;aac(6')-Ib-cr.v2;aadA*;strA.v1^;strB.v1	-	-	qnrB1.v2^	-	-	CatB4.v1;catII.2*;cmlA5	arr-2	sul2	-	-	dfrA14.v2*	OXA-1;OXA-10;TEM-1D.v1^	-	CTX-M-15	-	-	SHV-28.v1^
this study	42070_1#253	ERS7985878	ERR12058416	CAAL29	ERP126322	Klebsiella pneumoniae	strong	55	380111	848911	5528562	yes (514)	ambiguous_bases	ST101	0	1	6	7	-	0	-	0	-	0	-	0	-	0	-	-	-	aac(3)-IId^	-	-	-	-	-	-	-	sul2	tet(D)	-	dfrA30*;dfrA8	TEM-1D.v1^	-	CTX-M-15	-	-	SHV-1^
this study	42070_1#255	ERS7985879	ERR12058417	CAAL19	ERP126322	Klebsiella pneumoniae	strong	34	424594	913402	5323206	yes (149)	ambiguous_bases	ST584	0	1	7	11	-	0	-	0	-	0	-	0	-	0	-	wzi9	KL9	aac(3)-IIa.v1^;aac(6')-Ib-cr.v2;strA.v1^;strB.v1	-	-	qnrB1.v2^	-	-	CatB4.v1	-	sul2	-	-	dfrA14.v2*	OXA-1;TEM-1D.v1^	-	CTX-M-15	-	-	SHV-168^
this study	42070_1#256	ERS7986043	ERR12058418	17845	ERP126322	Klebsiella pneumoniae	strong	80	420920	532269	5784132	yes (1290)	ambiguous_bases	ST39	1	1	7	10	ybt 14; ICEKp5	327-1LV	-	0	-	0	-	0	-	0	-	wzi2	KL2 (KL30)	aac(3)-IId^;aadA2^	-	-	-	-	-	catII.2*	-	sul1;sul2	tet(D)	-	dfrA12;dfrA30*	TEM-1D.v1^	-	CTX-M-15	-	-	SHV-1^
this study	42070_1#257	ERS7985703	ERR12058419	CAACA1	ERP126322	Klebsiella pneumoniae	strong	46	406449	1197099	5460899	yes (446)	ambiguous_bases	ST256	0	0	0	0	-	0	-	0	-	0	-	0	-	0	-	wzi209	KL47	-	-	-	-	-	-	-	-	-	-	-	-	-	-	-	-	-	SHV-11.v1^
this study	42070_1#258	ERS7985778	ERR12058420	BHAC9M	ERP126322	Klebsiella pneumoniae	strong	59	328322	1156536	5618038	yes (1042)	ambiguous_bases	ST1552	0	1	8	12	-	0	-	0	-	0	-	0	-	0	-	wzi119	KL24	aadA1.v1^;strA.v1^;strB.v1	-	-	qnrB1.v2^	-	-	catA1^	-	sul1;sul2	tet(A).v1	-	dfrA1.v2;dfrA14.v2*	TEM-1D.v1^	-	CTX-M-15	-	-	SHV-11.v1^
this study	42070_1#259	ERS7985702	ERR12058421	CAACCD	ERP126322	Klebsiella pneumoniae	strong	30	511138	1436314	5461486	yes (523)	ambiguous_bases	ST256	0	0	0	0	-	0	-	0	-	0	-	0	-	0	-	wzi209	KL47	-	-	-	-	-	-	-	-	-	-	-	-	-	-	-	-	-	SHV-11.v1^
this study	42070_1#25	ERS7985816	ERR12058205	CAALWZ	ERP126322	Klebsiella pneumoniae	strong	79	376556	792297	5436924	yes (1301)	ambiguous_bases	ST584	0	1	7	11	-	0	-	0	-	0	-	0	-	0	-	wzi9	KL9	aac(3)-IIa.v1^;aac(6')-Ib-cr.v2;strA.v1^;strB.v1	-	-	qnrB1.v2^	-	-	CatB4.v1	-	sul2	-	-	dfrA14.v2*	OXA-1;TEM-1D.v1^	-	CTX-M-15	-	-	SHV-168^
this study	42070_1#260	ERS7985779	ERR12058422	BHACEE	ERP126322	Klebsiella pneumoniae	strong	39	347287	602804	5444860	yes (219)	ambiguous_bases	ST25	3	0	0	0	-	0	-	0	iuc 1	5	iro 1	1-1LV	rmp 1; KpVP-1	26	rmpA2_6*-47%	wzi72	KL2	-	-	-	-	-	-	-	-	-	-	-	-	-	-	-	-	-	SHV-11.v1^
this study	42070_1#261	ERS7985704	ERR12058423	CEE118	ERP126322	Klebsiella pneumoniae	strong	40	358718	760971	5647655	yes (717)	ambiguous_bases	ST86	4	1	5	5	ybt 9; ICEKp3 (truncated)	202-1LV	-	0	iuc 1	1	iro 1	1	rmp 1; KpVP-1	26	rmpA2_9*-48%	wzi2	KL2 (KL30)	aac(3)-IId^	-	-	-	-	-	-	-	sul2	-	-	dfrA30*	TEM-1D.v1^	-	CTX-M-15	-	-	SHV-1^
this study	42070_1#262	ERS7985780	ERR12058424	BHB5UI	ERP126322	Klebsiella pneumoniae	strong	57	272110	1022336	5774821	yes (1028)	ambiguous_bases	ST14	0	1	8	15	-	0	-	0	-	0	-	0	-	0	-	wzi2	KL2 (KL30)	aac(3)-IIa.v1;aac(6')-Ib-cr.v2;aadA^;strA.v1^;strB.v1	-	-	qnrB1.v2^	-	-	CatB4.v1	-	sul1^;sul2	tet(A).v1	-	dfrA14.v2*;dfrA15.v2	OXA-1;TEM-1D.v1^	-	CTX-M-15	-	-	SHV-28.v1^
this study	42070_1#263	ERS7985706	ERR12058425	CAAC5A	ERP126322	Klebsiella pneumoniae	strong	64	367621	631777	5655378	yes (1309)	ambiguous_bases	ST15	0	1	9	16	-	0	-	0	-	0	-	0	-	0	-	wzi93	KL112	aac(3)-IIa.v1^;aac(6')-Ib-cr.v2*;aadA*	-	-	qnrS1	-	mphA	CatB4.v1;catII.2*;cmlA5	arr-2	sul2	-	-	dfrA14.v2*	LAP-2;OXA-1;OXA-10;TEM-1D.v1^	-	CTX-M-15	-	-	SHV-28.v1^
this study	42070_1#267	ERS7985708	ERR12058427	BHASMP	ERP126322	Klebsiella pneumoniae	strong	42	295555	554048	5497776	yes (436)	ambiguous_bases	ST15	1	0	3	3	ybt 10; ICEKp4	17	-	0	-	0	-	0	-	0	-	wzi93	KL112	-	-	-	qnrB1.v2^	-	-	-	-	-	tet(A).v1	-	dfrA14.v2*	-	-	-	-	-	SHV-28.v1^
this study	42070_1#268	ERS7985783	ERR12058428	BHABYX	ERP126322	Klebsiella pneumoniae	strong	70	280254	587992	5509874	yes (430)	ambiguous_bases	ST110	0	0	5	7	-	0	-	0	-	0	-	0	-	0	-	-	-	strA.v1;strB.v1	-	-	-	-	-	-	-	sul1;sul2	tet(D)	-	dfrA5	TEM-1D.v1^	-	-	-	-	SHV-1
this study	42070_1#269	ERS7985707	ERR12058429	CAAC41	ERP126322	Klebsiella pneumoniae	strong	55	399263	643900	5482651	yes (68)	ambiguous_bases	ST101	0	1	6	8	-	0	-	0	-	0	-	0	-	0	-	wzi137	KL17	aac(3)-IId^;strA.v1*;strB.v1*	-	-	qnrS1	-	-	-	-	sul2	-	-	dfrA14.v2*	TEM-1D.v1^	-	CTX-M-15	-	-	SHV-1^
this study	42070_1#271	ERS7985709	ERR12058431	CAAC2Q	ERP126322	Klebsiella pneumoniae	strong	64	313142	552005	5619183	yes (71)	ambiguous_bases	ST25	0	1	7	14	-	0	-	0	-	0	-	0	-	0	-	wzi72	KL2	aac(3)-IIa.v1^;aac(6')-Ib-cr.v2;strA.v1^;strB.v1	-	-	qnrS1	-	-	CatB4.v1;catA1*	-	sul1;sul2	-	-	dfrA14.v2*;dfrA15.v2	LAP-2;TEM-1D.v1^	-	CTX-M-15	-	-	SHV-11.v1^
this study	42070_1#272	ERS7985785	ERR12058432	BHAAZ4	ERP126322	Klebsiella pneumoniae	strong	31	519773	745004	5325213	yes (165)	ambiguous_bases	ST29	1	1	8	12	ybt 14; ICEKp5	151-1LV	-	0	-	0	-	0	-	0	-	wzi19	KL19	aac(3)-IIa.v1^;aac(6')-Ib-cr.v2;strA.v1^;strB.v1	-	-	qnrB1.v2^	-	-	CatB4.v1	-	sul2	tet(A).v1	-	dfrA14.v2*	OXA-1;TEM-1D.v1^	-	CTX-M-15	-	-	SHV-187
this study	42070_1#273	ERS7985880	ERR12058433	BHBDP6	ERP126322	Klebsiella pneumoniae	strong	32	411543	1749036	5615798	yes (265)	ambiguous_bases	ST391	1	1	3	4	ybt 14; ICEKp5	526	-	0	-	0	-	0	-	0	-	wzi554	KL?	-	-	-	-	-	mphA	-	-	-	-	-	dfrA14.v2*;dfrA30*	-	-	CTX-M-15	-	-	SHV-11.v1^
this study	42070_1#277	ERS7985882	ERR12058435	BHAWBK	ERP126322	Klebsiella pneumoniae	strong	43	381374	1118150	5592397	yes (340)	ambiguous_bases	ST86	4	1	5	5	ybt 9; ICEKp3 (truncated)	202-1LV	-	0	iuc 1	1	iro 1	1	rmp 1; KpVP-1	26	rmpA2_4*-47%	wzi2	KL2 (KL30)	aac(3)-IId^	-	-	-	-	-	-	-	sul2	-	-	dfrA30*	TEM-1D.v1^	-	CTX-M-15	-	-	SHV-1^
this study	42070_1#278	ERS7986047	ERR12058436	D51758+G1224	ERP126322	Klebsiella pneumoniae	strong	75	428864	827508	5518110	yes (918)	ambiguous_bases	ST101	0	1	6	6	-	0	-	0	-	0	-	0	-	0	-	wzi137	KL17	aac(3)-IId^	-	-	-	-	-	catII.2*	-	sul2	-	-	dfrA30*	TEM-1D.v1^	-	CTX-M-15	-	-	SHV-1^
this study	42070_1#279	ERS7985883	ERR12058437	CAAKGJ	ERP126322	Klebsiella variicola subsp. variicola	strong	26	745331	1074216	5694012	yes (674)	ambiguous_bases	ST4880-1LV	0	0	0	0	-	0	-	0	-	0	-	0	-	0	-	wzi251	KL16	-	-	-	-	-	-	-	-	-	-	-	-	-	-	-	-	-	LEN-9
this study	42070_1#27	ERS7985817	ERR12058206	CAALWI	ERP126322	Klebsiella pneumoniae	strong	31	465097	913385	5320881	yes (411)	ambiguous_bases	ST584	0	1	7	11	-	0	-	0	-	0	-	0	-	0	-	wzi9	KL9	aac(3)-IIa.v1^;aac(6')-Ib-cr.v2;strA.v1^;strB.v1	-	-	qnrB1.v2^	-	-	CatB4.v1	-	sul2	-	-	dfrA14.v2*	OXA-1;TEM-1D.v1^	-	CTX-M-15	-	-	SHV-168^
this study	42070_1#281	ERS7985884	ERR12058438	CAAKN4	ERP126322	Klebsiella pneumoniae	strong	41	531974	771475	5456193	yes (11)	ambiguous_bases	ST307	1	1	8	12	ybt 9; ICEKp3	187	-	0	-	0	-	0	-	0	-	wzi173	KL102 (KL149,KL155)	aac(3)-IIa.v1^;aac(6')-Ib-cr.v2;strA.v1^;strB.v1	-	-	qnrB1.v2^	-	-	CatB4.v1	-	sul2	tet(A).v1	-	dfrA14.v2*	OXA-1;TEM-1D.v1^	-	CTX-M-15	-	-	SHV-28.v1^
this study	42070_1#283	ERS7985885	ERR12058439	CAAK4U	ERP126322	Klebsiella pneumoniae	strong	46	307728	992262	5456960	yes (1)	ambiguous_bases	ST307	1	1	8	12	ybt 9; ICEKp3	187	-	0	-	0	-	0	-	0	-	wzi173	KL102 (KL149,KL155)	aac(3)-IIa.v1^;aac(6')-Ib-cr.v2;strA.v1^;strB.v1	-	-	qnrB1.v2^	-	-	CatB4.v1	-	sul2	tet(A).v1	-	dfrA14.v2*	OXA-1;TEM-1D.v1^	-	CTX-M-15	-	-	SHV-28.v1^
this study	42070_1#285	ERS7985886	ERR12058441	BHAW8W	ERP126322	Klebsiella pneumoniae	strong	50	498623	789790	5589303	yes (1222)	ambiguous_bases	ST14	1	0	4	6	ybt 9; ICEKp3	183	-	0	-	0	-	0	-	0	-	wzi2	KL2 (KL30)	strA.v1^;strB.v1	-	-	-	-	-	-	-	sul1;sul2	tet(D)	-	dfrA7	-	-	-	-	-	SHV-28.v1^
this study	42070_1#286	ERS7986051	ERR12058442	DSS827	ERP126322	Klebsiella pneumoniae	strong	54	461449	747132	5563785	yes (262)	ambiguous_bases	ST101	0	1	6	6	-	0	-	0	-	0	-	0	-	0	-	wzi29	KL106	aac(3)-IId^	-	-	-	-	-	catII.2*	-	sul2	-	-	dfrA30*	TEM-1D.v1^	-	CTX-M-15	-	-	SHV-1^
this study	42070_1#287	ERS7985887	ERR12058443	CAAKM5	ERP126322	Klebsiella pneumoniae	strong	70	263372	839147	5564338	yes (93)	ambiguous_bases	ST20	0	1	5	5	-	0	-	0	-	0	-	0	-	0	-	wzi84	KL28	aac(3)-IId^	-	-	-	-	-	-	-	sul2	-	-	dfrA30*	TEM-1D.v1^	-	CTX-M-15	-	-	SHV-187
this study	42070_1#288	ERS7986052	ERR12058444	D55958	ERP126322	Klebsiella pneumoniae	strong	54	402140	918763	5495405	yes (77)	ambiguous_bases	ST35	1	1	6	10	ybt 9; ICEKp3	183-1LV	-	0	-	0	-	0	-	0	-	wzi16	KL16 (KL143)	aac(3)-IId^;strB.v1	-	-	-	-	-	CatB4.v1;catII.2*	-	sul2	-	-	dfrA14.v2;dfrA30*	OXA-1;TEM-1D.v1^	-	CTX-M-15	-	-	SHV-33^
this study	42070_1#289	ERS7985713	ERR12058445	CAABRA	ERP126322	Klebsiella pneumoniae	strong	38	442306	1197297	5463245	yes (677)	ambiguous_bases	ST256	0	0	0	0	-	0	-	0	-	0	-	0	-	0	-	wzi209	KL47	-	-	-	-	-	-	-	-	-	-	-	-	-	-	-	-	-	SHV-11.v1^
this study	42070_1#28	ERS7985985	ERR12058207	CAAHKH	ERP126322	Klebsiella pneumoniae	strong	141	330084	732238	5722240	yes (791)	ambiguous_bases	ST35	0	1	7	11	-	0	-	0	-	0	-	0	-	0	-	wzi85	KL30	aac(3)-IId^;aph3-Ia.v1^;strA.v1^;strB.v1	-	-	-	-	mphA	catII.2*	-	sul2*?	-	-	dfrA14.v2*;dfrA30*	TEM-1D.v1^	-	CTX-M-15	-	-	SHV-33*
this study	42070_1#290	ERS7985786	ERR12058446	BHAATW	ERP126322	Klebsiella pneumoniae	strong	84	203967	797583	5805692	yes (1230)	ambiguous_bases	ST340	0	1	9	19	-	0	-	0	-	0	-	0	-	0	-	wzi50	KL15 (KL17,KL51,KL52)	aac(3)-IIa.v1;aac(3)-IId^;aac(6')-Ib-cr.v2;aadA*;aadA2	-	-	qnrS1	-	-	CatB4.v1;catII.2*;cmlA5	arr-2	sul1;sul2	tet(B).v2*	-	dfrA14.v2*	LAP-2;OXA-1;OXA-10;TEM-1D.v1^	-	CTX-M-15	-	-	SHV-11.v1
this study	42070_1#292	ERS7985787	ERR12058448	BKQF38	ERP126322	Klebsiella pneumoniae	strong	76	183125	390552	5589463	yes (673)	ambiguous_bases	ST340	0	1	9	14	-	0	-	0	-	0	-	0	-	0	-	wzi50	KL15 (KL17,KL51,KL52)	aac(6')-Ib-cr.v2;aadA*;aadA2	-	-	-	-	-	catII.2*;cmlA5	arr-2	sul1;sul2	tet(D)	-	dfrA14.v2*	OXA-1;OXA-10;TEM-1D.v1^	-	CTX-M-15	-	-	SHV-11.v1
this study	42070_1#295	ERS7985711	ERR12058451	CAAC22	ERP126322	Klebsiella pneumoniae	strong	155	161745	358426	6392365	yes (680)	ambiguous_bases	ST253	0	1	8	18	-	0	-	0	-	0	-	0	-	0	-	wzi201	KL60	aac(3)-IIa.v1^;aac(3)-IId^;aac(6')-Ib-cr.v2;aadA2^;strA.v1^;strB.v1	-	-	qnrB1.v2^	-	mphA^	CatB4.v1;catA1*?;catII.2*	-	sul1;sul2	-	-	dfrA12;dfrA14.v2*	OXA-1;TEM-1D.v1^	-	CTX-M-15	-	-	SHV-36
this study	42070_1#296	ERS7985789	ERR12058452	BKQEY5	ERP126322	Klebsiella pneumoniae	strong	123	191273	713841	5837192	yes (766)	ambiguous_bases	ST14	0	1	7	14	-	0	-	0	-	0	-	0	-	0	-	wzi16	KL16 (KL143)	aac(3)-IId^;aac(6')-Ib-cr.v2;aph3-Ia.v1^;strB.v1	-	-	-	-	-	CatB4.v1;catA1*;catII.2*	-	sul2	tet(D)	-	dfrA30*;dfrA5	OXA-1;TEM-1D.v1^	-	CTX-M-15	-	-	SHV-28.v1^
this study	42070_1#297	ERS7985714	ERR12058453	CAABLK	ERP126322	Klebsiella pneumoniae	strong	40	375234	818495	5676240	yes (897)	ambiguous_bases	ST39	1	1	7	11	ybt 16; ICEKp12	294	-	0	-	0	-	0	-	0	-	wzi2	KL2 (KL30)	aac(3)-IIa.v1^;aac(6')-Ib-cr.v2;strA.v1^;strB.v1	-	-	-	-	-	CatB4.v1	-	sul2	tet(A).v1	-	dfrA14.v2*	OXA-1;TEM-1D.v1^	-	CTX-M-15	-	-	SHV-11.v1^
this study	42070_1#298	ERS7985790	ERR12058454	BKQEVO	ERP126322	Klebsiella variicola subsp. variicola	strong	30	706763	1261280	5542656	yes (582)	ambiguous_bases	ST1208-1LV	0	0	0	0	-	0	-	0	-	0	-	0	-	0	-	wzi251	KL16	-	-	-	-	-	-	-	-	-	-	-	-	-	-	-	-	-	LEN-9
this study	42070_1#299	ERS7985715	ERR12058455	CAABJG	ERP126322	Klebsiella pneumoniae	strong	91	350627	706470	5794496	yes (802)	ambiguous_bases	ST15	1	1	10	12	ybt 10; ICEKp4	162	-	0	-	0	-	0	-	0	-	wzi24	KL24 (KL54,KL55)	aac(3)-IId^;aadA^	-	-	-	-	ereA2	catA1*	arr-2	sul1;sul2	tet(A).v1	-	dfrA15.v2;dfrA5	TEM-1D.v1^	-	CTX-M-15	-	-	SHV-28.v1^
this study	42070_1#29	ERS7985818	ERR12058208	CAALQ8	ERP126322	Klebsiella pneumoniae	strong	39	424594	915044	5322886	yes (145)	ambiguous_bases	ST584	0	1	7	11	-	0	-	0	-	0	-	0	-	0	-	wzi9	KL9	aac(3)-IIa.v1^;aac(6')-Ib-cr.v2;strA.v1^;strB.v1	-	-	qnrB1.v2^	-	-	CatB4.v1	-	sul2	-	-	dfrA14.v2*	OXA-1;TEM-1D.v1^	-	CTX-M-15	-	-	SHV-168^
this study	42070_1#2	ERS7985734	ERR12058182	CAAAEN	ERP126322	Klebsiella pneumoniae	strong	37	372478	728287	5307854	yes (588)	ambiguous_bases	ST30	0	1	6	9	-	0	-	0	-	0	-	0	-	0	-	wzi64	KL64	aadA5;strB.v1	-	-	qnrS1	-	-	-	-	sul1;sul2	-	-	dfrA14.v2;dfrA17	TEM-1D.v1^	-	CTX-M-15	-	-	SHV-71
this study	42070_1#301	ERS7985716	ERR12058457	BHBBWL	ERP126322	Klebsiella pneumoniae	strong	106	171131	529264	5525825	yes (162)	ambiguous_bases	ST1414	0	1	8	14	-	0	-	0	-	0	-	0	-	0	-	wzi490	KL?	aac(3)-IId^;aac(6')-Ib-cr.v2*;aadA5;strA.v1^;strB.v1	-	-	qnrB1.v2^	-	mphA	-	arr-3	sul1;sul2	-	-	dfrA14.v2*;dfrA17	TEM-1D.v1^	-	CTX-M-15	-	-	SHV-101*
this study	42070_1#302	ERS7985792	ERR12058458	BKQDNI	ERP126322	Klebsiella pneumoniae	strong	73	741095	1285199	5795607	yes (94)	ambiguous_bases	ST391	1	1	8	13	ybt 14; ICEKp5	526	-	0	-	0	-	0	-	0	-	wzi554	KL?	aac(3)-IId^;strA.v1^;strB.v1	-	-	-	-	ereA2;mphA	catII.2*	arr-2	sul1;sul2*	-	-	dfrA14.v2*;dfrA5	TEM-1D.v1^	-	CTX-M-15	-	-	SHV-11.v1^
this study	42070_1#303	ERS7985717	ERR12058459	CAABAV	ERP126322	Klebsiella pneumoniae	strong	48	463150	1064316	5653743	yes (454)	ambiguous_bases	ST391	0	1	6	9	-	0	-	0	-	0	-	0	-	0	-	wzi554	KL?	aac(3)-IId^;strA.v1^;strB.v1	-	-	-	-	mphA	-	-	sul2*	-	-	dfrA14.v2*;dfrA30*	TEM-1D.v1^	-	CTX-M-15	-	-	SHV-11.v1^
this study	42070_1#304	ERS7985793	ERR12058460	BKQDM1	ERP126322	Klebsiella pneumoniae	strong	78	443464	1281172	5795717	yes (229)	ambiguous_bases	ST391	1	1	8	13	ybt 14; ICEKp5	526	-	0	-	0	-	0	-	0	-	wzi554	KL?	aac(3)-IId^;strA.v1^;strB.v1	-	-	-	-	ereA2;mphA	catII.2*	arr-2	sul1;sul2*	-	-	dfrA14.v2*;dfrA5	TEM-1D.v1^	-	CTX-M-15	-	-	SHV-11.v1^
this study	42070_1#305	ERS7985890	ERR12058461	BKRITN	ERP126322	Klebsiella pneumoniae	strong	54	415022	686117	5805724	yes (35)	ambiguous_bases	ST307-1LV	0	1	9	17	-	0	-	0	-	0	-	0	-	0	-	wzi173	KL102 (KL149,KL155)	aac(6')-Ib-cr.v2;aadA1.v1^;aadA2;strA.v1^;strB.v1	-	-	-	-	ereB	CatB4.v1;catA1^	-	sul1*;sul2	tet(A).v1	-	dfrA1.v2;dfrA14.v2*	CARB-2.v1^;OXA-1;TEM-1D.v1^	-	CTX-M-15	-	-	SHV-28.v1^
this study	42070_1#307	ERS7985888	ERR12058462	CAAKKZ	ERP126322	Klebsiella pneumoniae	strong	59	248410	647421	5598875	yes (1436)	ambiguous_bases	ST607	1	1	7	11	ybt 14; ICEKp5	135-3LV	-	0	-	0	-	0	-	0	-	wzi133	KL25	aac(3)-IIa.v1;aac(6')-Ib-cr.v2;aadA16*;strB.v1	-	-	qnrB6^	-	-	-	arr-3	sul1;sul2	-	-	dfrA27	TEM-1D.v1^	-	CTX-M-15	-	-	SHV-1^
this study	42070_1#308	ERS7986054	ERR12058463	D56525	ERP126322	Klebsiella pneumoniae	strong	91	305427	714961	5705530	yes (849)	ambiguous_bases	ST35	0	1	6	9	-	0	-	0	-	0	-	0	-	0	-	wzi194	KL108	aac(3)-IId^;strA.v1;strB.v1	-	-	-	-	-	catA1^;catII.2*	-	sul1	-	-	dfrA22*	TEM-1D.v1^	-	CTX-M-15	-	-	SHV-33*
this study	42070_1#30	ERS7985986	ERR12058209	BKRI37	ERP126322	Klebsiella pneumoniae	strong	56	365923	818194	5591262	yes (680)	ambiguous_bases	ST14	1	1	8	16	ybt 9; ICEKp3	183-2LV	-	0	-	0	-	0	-	0	-	wzi2	KL2 (KL30)	aac(3)-IIa.v1^;aac(6')-Ib-cr.v2;aadA*;strA.v1^;strB.v1	-	-	qnrB1.v2^	-	-	CatB4.v1;catII.2*;cmlA5	arr-2	sul2	-	-	dfrA14.v2*	OXA-1;OXA-10;TEM-1D.v1^	-	CTX-M-15	-	-	SHV-28.v1^
this study	42070_1#311	ERS7985889	ERR12058466	BKRJ0H	ERP126322	Klebsiella pneumoniae	strong	45	462229	1307993	5804027	yes (1)	ambiguous_bases	ST307-1LV	0	1	9	18	-	0	-	0	-	0	-	0	-	0	-	wzi173	KL102 (KL149,KL155)	aac(3)-IIa.v1;aac(6')-Ib-cr.v2;aadA1.v1^;aadA2;strA.v1^;strB.v1	-	-	-	-	ereB	CatB4.v1;catA1^	-	sul1;sul2	tet(A).v1	-	dfrA1.v2;dfrA14.v2*	CARB-2.v1^;OXA-1;TEM-1D.v1^	-	CTX-M-15	-	-	SHV-28.v1^
this study	42070_1#312	ERS7985892	ERR12058467	BHAWG5	ERP126322	Klebsiella pneumoniae	strong	49	362881	715272	5512346	yes (1405)	ambiguous_bases	ST15	1	1	7	10	ybt 9; ICEKp3	174	-	0	-	0	-	0	-	0	-	wzi93	KL112	aac(3)-IIa.v1^;aac(6')-Ib-cr.v2;strA.v1^;strB.v1	-	-	-	-	-	CatB4.v1	-	sul2	-	-	dfrA14.v2*	OXA-1;TEM-1D.v1^	-	CTX-M-15	-	-	SHV-28.v1^
this study	42070_1#313	ERS7985893	ERR12058468	BHAWFR	ERP126322	Klebsiella pneumoniae	strong	44	381508	759538	5595732	yes (677)	ambiguous_bases	ST86	4	1	5	5	ybt 9; ICEKp3 (truncated)	202-1LV	-	0	iuc 1	1	iro 1	1	rmp 1; KpVP-1	26	rmpA2_9*	wzi2	KL2 (KL30)	aac(3)-IId^	-	-	-	-	-	-	-	sul2	-	-	dfrA30*	TEM-1D.v1^	-	CTX-M-15	-	-	SHV-1^
this study	42070_1#314	ERS7985894	ERR12058469	CHF103	ERP126322	Klebsiella pneumoniae	strong	51	387859	886369	5623657	yes (364)	ambiguous_bases	ST607	1	1	9	15	ybt 14; ICEKp5	135-3LV	-	0	-	0	-	0	-	0	-	wzi133	KL25	aac(3)-IIa.v1;aac(6')-Ib-cr.v2;aadA16*;strA.v1*;strB.v1*	-	-	qnrB6^	-	-	catII.2*	arr-3	sul1;sul1;sul2	tet(D)	-	dfrA27	TEM-1D.v1^	-	CTX-M-15	-	-	SHV-1*
this study	42070_1#315	ERS7985895	ERR12058470	CAAJEN	ERP126322	Klebsiella pneumoniae	strong	54	351750	870747	5493412	yes (762)	ambiguous_bases	ST35	0	1	6	6	-	0	-	0	-	0	-	0	-	0	-	-	-	aac(3)-IId^	-	-	-	-	-	catA1^	-	sul2	-	-	dfrA30*	TEM-1D.v1^	-	CTX-M-15	-	-	SHV-33*
this study	42070_1#316	ERS7985719	ERR12058471	BKRF74	ERP126322	Klebsiella pneumoniae	strong	22	513061	934234	5394585	yes (952)	ambiguous_bases	ST280	0	1	6	6	-	0	-	0	-	0	-	0	-	0	-	wzi82	KL23 (KL18, KL38)	aac(3)-IId^	-	-	-	-	-	catII.2*	-	sul2	-	-	dfrA30*	TEM-1D.v1^	-	CTX-M-15	-	-	SHV-27
this study	42070_1#317	ERS7985794	ERR12058472	BKQDD7	ERP126322	Klebsiella pneumoniae	strong	105	443462	1281172	5791140	yes (585)	ambiguous_bases	ST391	1	1	8	13	ybt 14; ICEKp5	526	-	0	-	0	-	0	-	0	-	wzi554	KL?	aac(3)-IId^;strA.v1^;strB.v1	-	-	-	-	ereA2;mphA	catII.2*	arr-2	sul1;sul2*?	-	-	dfrA14.v2*;dfrA5	TEM-1D.v1^	-	CTX-M-15	-	-	SHV-11.v1^
this study	42070_1#318	ERS7985718	ERR12058473	CAAB3B	ERP126322	Klebsiella pneumoniae	strong	30	483376	1770427	5394477	yes (411)	ambiguous_bases	ST280	0	1	6	6	-	0	-	0	-	0	-	0	-	0	-	wzi82	KL23 (KL18, KL38)	aac(3)-IId^	-	-	-	-	-	catII.2*	-	sul2	-	-	dfrA30*	TEM-1D.v1^	-	CTX-M-15	-	-	SHV-27
this study	42070_1#319	ERS7985795	ERR12058474	BHA6D0	ERP126322	Klebsiella pneumoniae	strong	76	191183	419925	5459017	yes (749)	ambiguous_bases	ST340	0	1	9	17	-	0	-	0	-	0	-	0	-	0	-	wzi50	KL15 (KL17,KL51,KL52)	aac(3)-IIa.v1^;aac(6')-Ib-cr.v2;aadA*;aadA2	-	-	qnrS1	-	-	catII.2*;cmlA5	arr-2	sul1;sul2	tet(D)	-	dfrA14.v2*	LAP-2;OXA-1;OXA-10;TEM-1D.v1^	-	CTX-M-15	-	-	SHV-11.v1
this study	42070_1#31	ERS7985819	ERR12058210	CAALPY	ERP126322	Klebsiella pneumoniae	strong	34	424592	913385	5321524	yes (185)	ambiguous_bases	ST584	0	1	7	11	-	0	-	0	-	0	-	0	-	0	-	wzi9	KL9	aac(3)-IIa.v1^;aac(6')-Ib-cr.v2;strA.v1^;strB.v1	-	-	qnrB1.v2^	-	-	CatB4.v1	-	sul2	-	-	dfrA14.v2*	OXA-1;TEM-1D.v1^	-	CTX-M-15	-	-	SHV-168^
this study	42070_1#320	ERS7985720	ERR12058475	CAAARJ	ERP126322	Klebsiella pneumoniae	strong	57	298820	771186	5687251	yes (987)	ambiguous_bases	ST307	1	0	7	8	ybt 9; ICEKp3	187	-	0	-	0	-	0	-	0	-	wzi173	KL102 (KL149,KL155)	aac(3)-IIa.v1;aadA2^	-	-	-	-	mphA	catII.2*	-	sul1;sul2	-	-	dfrA12	TEM-1D.v1^	-	-	-	-	SHV-28.v1^
this study	42070_1#321	ERS7985796	ERR12058476	BKR6ZF	ERP126322	Klebsiella pneumoniae	strong	129	346323	628378	5860704	yes (1337)	ambiguous_bases	ST14	0	1	6	9	-	0	-	0	-	0	-	0	-	0	-	wzi2	KL2 (KL30)	aac(3)-IId^;aadA1.v1^	-	-	-	-	-	catA1^;catII.2*	-	sul1;sul2	-	-	dfrA1.v2	TEM-1D.v1^	-	CTX-M-15	-	-	SHV-28.v1^
this study	42070_1#323	ERS7985797	ERR12058478	BHAX2R	ERP126322	Klebsiella pneumoniae	strong	23	470519	1635609	5395233	yes (572)	ambiguous_bases	ST567-1LV	1	0	5	8	ybt 5; ICEKp6	11-1LV	-	0	-	0	-	0	-	0	-	wzi63	KL63	aadA2^;strA.v1^;strB.v1	-	-	-	-	mphA	-	-	sul1;sul2	tet(A).v1	-	dfrA12	-	-	-	-	-	SHV-11.v1^
this study	42070_1#324	ERS7985722	ERR12058479	CAAB2B	ERP126322	Klebsiella pneumoniae	strong	44	472505	1364343	5658791	yes (759)	ambiguous_bases	ST391	1	1	6	9	ybt 14; ICEKp5	526	-	0	-	0	-	0	-	0	-	wzi554	KL?	aac(3)-IId^;strA.v1^;strB.v1	-	-	-	-	mphA	-	-	sul2?	-	-	dfrA14.v2*;dfrA30*	TEM-1D.v1^	-	CTX-M-15	-	-	SHV-11.v1^
this study	42070_1#325	ERS7985798	ERR12058480	CAAMVK	ERP126322	Klebsiella pneumoniae	strong	53	420482	925562	5586306	yes (696)	ambiguous_bases	ST14	1	1	8	13	ybt 9; ICEKp3	183-2LV	-	0	-	0	-	0	-	0	-	wzi2	KL2 (KL30)	aac(3)-IIa.v1^;aac(6')-Ib-cr.v2;aadA*	-	-	qnrB1.v2^	-	-	CatB4.v1;catII.2*;cmlA5	arr-2	sul2	-	-	dfrA14.v2*	OXA-1;OXA-10	-	CTX-M-15	-	-	SHV-28.v1^
this study	42070_1#326	ERS7985723	ERR12058481	CAAB23	ERP126322	Klebsiella pneumoniae	strong	35	506065	903873	5505177	yes (1557)	ambiguous_bases	ST1777-1LV	0	1	9	16	-	0	-	0	-	0	-	0	-	0	-	wzi113	KL111	aac(3)-IIa.v1;aac(6')-Ib-cr.v2;aadA16*;strA.v1*;strB.v1*	-	-	qnrB6^	-	-	catII.2*	arr-3	sul1;sul1;sul2	tet(D)	-	dfrA27	SCO-1;TEM-1D.v1^	-	CTX-M-15	-	-	SHV-11.v1^
this study	42070_1#327	ERS7985799	ERR12058482	CAAMUT	ERP126322	Klebsiella pneumoniae	strong	42	438824	818342	5588171	yes (698)	ambiguous_bases	ST14	1	1	8	13	ybt 9; ICEKp3	183-2LV	-	0	-	0	-	0	-	0	-	wzi2	KL2 (KL30)	aac(3)-IIa.v1^;aac(6')-Ib-cr.v2;aadA*	-	-	qnrB1.v2^	-	-	CatB4.v1;catII.2*;cmlA5	arr-2	sul2	-	-	dfrA14.v2*	OXA-1;OXA-10	-	CTX-M-15	-	-	SHV-28.v1^
this study	42070_1#328	ERS7985724	ERR12058483	CAAAPZ	ERP126322	Klebsiella pneumoniae	strong	28	554933	1177838	5366805	yes (497)	ambiguous_bases	ST1109	0	0	0	0	-	0	-	0	-	0	-	0	-	0	-	wzi115	KL54	-	-	-	-	-	-	-	-	-	-	-	-	-	-	-	-	-	SHV-61
this study	42070_1#329	ERS7985800	ERR12058484	CAAMU9	ERP126322	Klebsiella pneumoniae	strong	40	475531	1063236	5583645	yes (894)	ambiguous_bases	ST14	1	1	7	9	ybt 9; ICEKp3	183-2LV	-	0	-	0	-	0	-	0	-	wzi2	KL2 (KL30)	aac(3)-IIa.v1^;aac(6')-Ib-cr.v2	-	-	qnrB1.v2^	-	-	CatB4.v1;catII.2*	-	sul2	-	-	dfrA14.v2*	OXA-1	-	CTX-M-15	-	-	SHV-28.v1^
this study	42070_1#32	ERS7985987	ERR12058211	BKR1F6	ERP126322	Klebsiella pneumoniae	strong	53	413440	1063040	5593600	yes (855)	ambiguous_bases	ST14	1	1	8	16	ybt 9; ICEKp3	183-2LV	-	0	-	0	-	0	-	0	-	wzi2	KL2 (KL30)	aac(3)-IIa.v1^;aac(6')-Ib-cr.v2;aadA*;strA.v1^;strB.v1	-	-	qnrB1.v2^	-	-	CatB4.v1;catII.2*;cmlA5	arr-2	sul2	-	-	dfrA14.v2*	OXA-1;OXA-10;TEM-1D.v1^	-	CTX-M-15	-	-	SHV-28.v1^
this study	42070_1#330	ERS7985725	ERR12058485	CAAB0W	ERP126322	Klebsiella pneumoniae	strong	25	814522	2165429	5395900	yes (180)	ambiguous_bases	ST280	0	1	6	6	-	0	-	0	-	0	-	0	-	0	-	wzi82	KL23 (KL18, KL38)	aac(3)-IId^	-	-	-	-	-	catII.2*	-	sul2	-	-	dfrA30*	TEM-1D.v1^	-	CTX-M-15	-	-	SHV-27
this study	42070_1#331	ERS7985801	ERR12058486	CAAMU6	ERP126322	Klebsiella pneumoniae	strong	80	185619	471818	5617643	yes (53)	ambiguous_bases	ST25	1	1	9	14	ybt 14; ICEKp5	145-2LV	-	0	-	0	-	0	-	0	-	wzi72	KL2	aac(3)-IIa.v1^;aac(6')-Ib-cr.v2;aph3-Ia.v1^;strA.v1^;strB.v1	-	-	qnrB1.v2^	-	mphA	CatB4.v1	-	sul2	tet(A).v1	-	dfrA14.v2*	OXA-1;TEM-1D.v1^	-	CTX-M-15	-	-	SHV-11.v1^
this study	42070_1#332	ERS7985896	ERR12058487	CAAJE2	ERP126322	Klebsiella pneumoniae	strong	72	370274	945045	5785109	yes (1583)	ambiguous_bases	ST4	0	1	7	15	-	0	-	0	-	0	-	0	-	0	-	wzi13	KL13	aac(3)-IIa.v1;aac(6')-Ib-cr.v2;aadA^;strA.v1;strB.v1	-	-	qnrS1	-	-	CatB4.v1;catA1*	-	sul1^;sul2	-	-	dfrA15.v2	OXA-1;SCO-1;TEM-1D.v1^	-	CTX-M-15	-	-	SHV-11.v1^
this study	42070_1#333	ERS7985900	ERR12058488	CAAJPN	ERP126322	Klebsiella pneumoniae	strong	67	351902	920925	5506533	yes (769)	ambiguous_bases	ST35	0	1	6	6	-	0	-	0	-	0	-	0	-	0	-	-	-	aac(3)-IId^	-	-	-	-	-	catA1^	-	sul2	-	-	dfrA30*	TEM-1D.v1^	-	CTX-M-15	-	-	SHV-33*
this study	42070_1#334	ERS7985898	ERR12058489	CAAIOM	ERP126322	Klebsiella pneumoniae	strong	74	351622	563921	5510374	yes (843)	ambiguous_bases	ST35	0	1	6	6	-	0	-	0	-	0	-	0	-	0	-	-	-	aac(3)-IId^	-	-	-	-	-	catA1^	-	sul2	-	-	dfrA30*	TEM-1D.v1^	-	CTX-M-15	-	-	SHV-33*
this study	42070_1#335	ERS7985899	ERR12058490	CAAHNL	ERP126322	Klebsiella pneumoniae	strong	57	351086	767028	5515308	yes (719)	ambiguous_bases	ST35	0	1	6	6	-	0	-	0	-	0	-	0	-	0	-	-	-	aac(3)-IId^	-	-	-	-	-	catA1^	-	sul2	-	-	dfrA30*	TEM-1D.v1^	-	CTX-M-15	-	-	SHV-33*
this study	42070_1#336	ERS7985897	ERR12058491	BKRHYE	ERP126322	Klebsiella pneumoniae	strong	50	412453	818340	5592905	yes (728)	ambiguous_bases	ST14	1	1	8	16	ybt 9; ICEKp3	183-2LV	-	0	-	0	-	0	-	0	-	wzi2	KL2 (KL30)	aac(3)-IIa.v1^;aac(6')-Ib-cr.v2;aadA*;strA.v1^;strB.v1	-	-	qnrB1.v2^	-	-	CatB4.v1;catII.2*;cmlA5	arr-2	sul2	-	-	dfrA14.v2*	OXA-1;OXA-10;TEM-1D.v1^	-	CTX-M-15	-	-	SHV-28.v1^
this study	42070_1#337	ERS7985901	ERR12058492	CHF101	ERP126322	Klebsiella pneumoniae	strong	33	422218	1153602	5412535	yes (2)	ambiguous_bases	ST307	0	1	8	12	-	0	-	0	-	0	-	0	-	0	-	wzi173	KL102 (KL149,KL155)	aac(3)-IIa.v1^;aac(6')-Ib-cr.v2;strA.v1^;strB.v1^	-	-	qnrB1.v2^	-	-	CatB4.v1	-	sul2	tet(A).v1	-	dfrA14.v2*	OXA-1^;TEM-1D.v1^	-	CTX-M-15	-	-	SHV-28.v1^
this study	42070_1#338	ERS7985903	ERR12058493	BKRJII	ERP126322	Klebsiella pneumoniae	strong	45	365109	1381487	5595700	yes (645)	ambiguous_bases	ST14	1	1	8	16	ybt 9; ICEKp3	183-2LV	-	0	-	0	-	0	-	0	-	wzi2	KL2 (KL30)	aac(3)-IIa.v1^;aac(6')-Ib-cr.v2;aadA*;strA.v1^;strB.v1	-	-	qnrB1.v2^	-	-	CatB4.v1;catII.2*;cmlA5	arr-2	sul2	-	-	dfrA14.v2*	OXA-1;OXA-10;TEM-1D.v1^	-	CTX-M-15	-	-	SHV-28.v1^
this study	42070_1#339	ERS7985902	ERR12058494	CAAI8Q	ERP126322	Klebsiella pneumoniae	strong	67	402402	732198	5700624	yes (467)	ambiguous_bases	ST35	0	1	7	11	-	0	-	0	-	0	-	0	-	0	-	wzi85	KL30	aac(3)-IId^;aph3-Ia.v1^;strA.v1^;strB.v1	-	-	-	-	mphA	catII.2*	-	sul2*	-	-	dfrA14.v2*;dfrA30*	TEM-1D.v1^	-	CTX-M-15	-	-	SHV-33*
this study	42070_1#33	ERS7985643	ERR12058212	BHB7VS	ERP126322	Klebsiella pneumoniae	strong	66	215424	985388	5590104	yes (198)	ambiguous_bases	ST307	1	1	8	12	ybt 10; ICEKp4	88-1LV	-	0	-	0	-	0	-	0	-	wzi173	KL102 (KL149,KL155)	aac(3)-IIa.v1;aac(6')-Ib-cr.v2;aadA16*;strA.v1*;strB.v1*	-	-	-	-	-	catII.2*	arr-3	sul1;sul2	-	-	dfrA27	TEM-1D.v1^	-	CTX-M-15	-	-	SHV-28.v1^
this study	42070_1#340	ERS7985727	ERR12058495	CAA9G4	ERP126322	Klebsiella pneumoniae	strong	33	482356	814503	5391436	yes (686)	ambiguous_bases	ST280	0	1	6	6	-	0	-	0	-	0	-	0	-	0	-	wzi82	KL23 (KL18, KL38)	aac(3)-IId^	-	-	-	-	-	catII.2*	-	sul2	-	-	dfrA30*	TEM-1D.v1^	-	CTX-M-15	-	-	SHV-27
this study	42070_1#341	ERS7985802	ERR12058496	CAAMR7	ERP126322	Klebsiella pneumoniae	strong	54	412112	817743	5587001	yes (467)	ambiguous_bases	ST14	1	1	8	13	ybt 9; ICEKp3	183-2LV	-	0	-	0	-	0	-	0	-	wzi2	KL2 (KL30)	aac(3)-IIa.v1^;aac(6')-Ib-cr.v2;aadA*	-	-	qnrB1.v2^	-	-	CatB4.v1;catII.2*;cmlA5	arr-2	sul2	-	-	dfrA14.v2*	OXA-1;OXA-10	-	CTX-M-15	-	-	SHV-28.v1^
this study	42070_1#342	ERS7985726	ERR12058497	CAAA5M	ERP126322	Klebsiella pneumoniae	strong	34	527652	999874	5388673	yes (338)	ambiguous_bases	ST280	0	1	6	6	-	0	-	0	-	0	-	0	-	0	-	wzi82	KL23 (KL18, KL38)	aac(3)-IId^	-	-	-	-	-	catII.2*	-	sul2	-	-	dfrA30*	TEM-1D.v1^	-	CTX-M-15	-	-	SHV-27
this study	42070_1#343	ERS7985803	ERR12058498	CAAMTQ	ERP126322	Klebsiella pneumoniae	strong	52	365082	724802	5583420	yes (868)	ambiguous_bases	ST14	1	1	8	13	ybt 9; ICEKp3	183-2LV	-	0	-	0	-	0	-	0	-	wzi2	KL2 (KL30)	aac(3)-IIa.v1^;aac(6')-Ib-cr.v2;aadA*	-	-	qnrB1.v2^	-	-	CatB4.v1;catII.2*;cmlA5	arr-2	sul2	-	-	dfrA14.v2*	OXA-1;OXA-10	-	CTX-M-15	-	-	SHV-28.v1^
this study	42070_1#344	ERS7985728	ERR12058499	CAA9Z1	ERP126322	Klebsiella pneumoniae	strong	44	399124	905989	5392424	yes (2031)	ambiguous_bases	ST280	0	1	6	6	-	0	-	0	-	0	-	0	-	0	-	wzi82	KL23 (KL18, KL38)	aac(3)-IId^	-	-	-	-	-	catII.2*	-	sul2	-	-	dfrA30*	TEM-1D.v1^	-	CTX-M-15	-	-	SHV-27
this study	42070_1#345	ERS7985804	ERR12058500	CAAMTP	ERP126322	Klebsiella pneumoniae	strong	73	300614	638380	5583751	yes (516)	ambiguous_bases	ST14	1	1	8	13	ybt 9; ICEKp3	183-2LV	-	0	-	0	-	0	-	0	-	wzi2	KL2 (KL30)	aac(3)-IIa.v1^;aac(6')-Ib-cr.v2;aadA*	-	-	qnrB1.v2^	-	-	CatB4.v1;catII.2*;cmlA5	arr-2	sul2	-	-	dfrA14.v2*	OXA-1;OXA-10	-	CTX-M-15	-	-	SHV-28.v1^
this study	42070_1#346	ERS7985729	ERR12058501	BHARSU	ERP126322	Klebsiella pneumoniae	strong	84	169014	434004	5320277	yes (341)	ambiguous_bases	ST34	0	1	7	11	-	0	-	0	-	0	-	0	-	0	-	wzi116	KL19	aac(3)-IId^;strA.v1^;strB.v1	-	-	qnrS1	-	-	-	-	sul1;sul2	tet(A).v1;tet(D)	-	dfrA1.v1	LAP-2	-	CTX-M-14	-	-	SHV-26
this study	42070_1#347	ERS7985806	ERR12058502	CAAM23	ERP126322	Klebsiella pneumoniae	strong	51	365935	818337	5586013	yes (417)	ambiguous_bases	ST14	1	1	8	13	ybt 9; ICEKp3	183-2LV	-	0	-	0	-	0	-	0	-	wzi2	KL2 (KL30)	aac(3)-IIa.v1^;aac(6')-Ib-cr.v2;aadA*	-	-	qnrB1.v2^	-	-	CatB4.v1;catII.2*;cmlA5	arr-2	sul2	-	-	dfrA14.v2*	OXA-1;OXA-10	-	CTX-M-15	-	-	SHV-28.v1^
this study	42070_1#348	ERS7985730	ERR12058503	CAAAB4	ERP126322	Klebsiella pneumoniae	strong	51	371862	800497	5328208	yes (755)	ambiguous_bases	ST37	0	1	6	11	-	0	-	0	-	0	-	0	-	0	-	wzi50	KL15 (KL17,KL51,KL52)	aac(3)-IIa.v1^;aac(6')-Ib'.v1*;aadA*	-	-	-	-	-	CatB4.v1;cmlA5	arr-2	-	-	-	dfrA14.v2*	OXA-1;OXA-10;TEM-1D.v1^	-	CTX-M-15	-	-	SHV-11.v1^
this study	42070_1#349	ERS7985807	ERR12058504	CAAM1X	ERP126322	Klebsiella pneumoniae	strong	43	437913	689121	5585644	yes (792)	ambiguous_bases	ST14	1	1	8	13	ybt 9; ICEKp3	183-2LV	-	0	-	0	-	0	-	0	-	wzi2	KL2 (KL30)	aac(3)-IIa.v1^;aac(6')-Ib-cr.v2;aadA*	-	-	qnrB1.v2^	-	-	CatB4.v1;catII.2*;cmlA5	arr-2	sul2	-	-	dfrA14.v2*	OXA-1;OXA-10	-	CTX-M-15	-	-	SHV-28.v1^
this study	42070_1#34	ERS7985744	ERR12058213	CAA9B8	ERP126322	Klebsiella pneumoniae	strong	28	817004	2374355	5392925	yes (848)	ambiguous_bases	ST280	0	1	6	6	-	0	-	0	-	0	-	0	-	0	-	wzi82	KL23 (KL18, KL38)	aac(3)-IId^	-	-	-	-	-	catII.2*	-	sul2	-	-	dfrA30*	TEM-1D.v1^	-	CTX-M-15	-	-	SHV-27
this study	42070_1#350	ERS7985731	ERR12058505	BHARSN	ERP126322	Klebsiella pneumoniae	strong	73	164975	433819	5327243	yes (267)	ambiguous_bases	ST34	0	1	7	11	-	0	-	0	-	0	-	0	-	0	-	wzi116	KL19	aac(3)-IId^;strA.v1^;strB.v1	-	-	qnrS1	-	-	-	-	sul1;sul2	tet(A).v1;tet(D)	-	dfrA1.v1	LAP-2	-	CTX-M-14	-	-	SHV-26
this study	42070_1#351	ERS7985808	ERR12058506	CAAMHA	ERP126322	Klebsiella pneumoniae	strong	50	444085	1068199	5587057	yes (680)	ambiguous_bases	ST14	1	1	8	13	ybt 9; ICEKp3	183-2LV	-	0	-	0	-	0	-	0	-	wzi2	KL2 (KL30)	aac(3)-IIa.v1^;aac(6')-Ib-cr.v2;aadA*	-	-	qnrB1.v2^	-	-	CatB4.v1;catII.2*;cmlA5	arr-2	sul2	-	-	dfrA14.v2*	OXA-1;OXA-10	-	CTX-M-15	-	-	SHV-28.v1^
this study	42070_1#352	ERS7985732	ERR12058507	CAAAEY	ERP126322	Klebsiella pneumoniae	strong	54	488895	1521750	5714745	yes (564)	ambiguous_bases	ST391	1	1	7	10	ybt 14; ICEKp5	526	-	0	-	0	-	0	-	0	-	wzi554	KL?	aac(3)-IId^;strA.v1^;strB.v1	-	-	-	-	mphA	catII.2*	-	sul2*	-	-	dfrA14.v2*;dfrA30*	TEM-1D.v1^	-	CTX-M-15	-	-	SHV-11.v1^
this study	42070_1#353	ERS7985810	ERR12058508	CAALZT	ERP126322	Klebsiella pneumoniae	strong	53	353778	1366031	5586324	yes (900)	ambiguous_bases	ST14	1	1	8	13	ybt 9; ICEKp3	183-2LV	-	0	-	0	-	0	-	0	-	wzi2	KL2 (KL30)	aac(3)-IIa.v1^;aac(6')-Ib-cr.v2;aadA*	-	-	qnrB1.v2^	-	-	CatB4.v1;catII.2*;cmlA5	arr-2	sul2	-	-	dfrA14.v2*	OXA-1;OXA-10	-	CTX-M-15	-	-	SHV-28.v1^
this study	42070_1#354	ERS7985733	ERR12058509	CAAABJ	ERP126322	Klebsiella quasipneumoniae subsp. quasipneumoniae	strong	23	725506	1723277	5337466	yes (628)	ambiguous_bases	ST196-4LV	0	0	0	0	-	0	-	0	-	0	-	0	-	0	-	-	-	-	-	-	-	-	-	-	-	-	-	-	-	-	-	-	-	-	OKP-A-11*?
this study	42070_1#355	ERS7985811	ERR12058510	BHAXEI	ERP126322	Klebsiella pneumoniae	strong	83	129526	279000	5205177	yes (560)	ambiguous_bases	ST1404-1LV	0	0	4	5	-	0	-	0	-	0	-	0	-	0	-	-	-	aadA2	-	-	-	-	-	-	-	sul1;sul2	-	-	dfrA16.v2	TEM-1D.v1^	-	-	-	-	SHV-11.v1^
this study	42070_1#356	ERS7985904	ERR12058511	CAAIPW	ERP126322	Klebsiella pneumoniae	strong	72	351725	766673	5510953	yes (687)	ambiguous_bases	ST35	0	1	6	6	-	0	-	0	-	0	-	0	-	0	-	-	-	aac(3)-IId^	-	-	-	-	-	catA1^	-	sul2	-	-	dfrA30*	TEM-1D.v1^	-	CTX-M-15	-	-	SHV-33*
this study	42070_1#357	ERS7985906	ERR12058512	CAAINI	ERP126322	Klebsiella pneumoniae	strong	75	350918	920479	5512613	yes (512)	ambiguous_bases	ST35	0	1	6	6	-	0	-	0	-	0	-	0	-	0	-	-	-	aac(3)-IId^	-	-	-	-	-	catA1^	-	sul2	-	-	dfrA30*	TEM-1D.v1^	-	CTX-M-15	-	-	SHV-33*
this study	42070_1#358	ERS7985974	ERR12058513	CAAIN4	ERP126322	Klebsiella pneumoniae	strong	93	297032	440590	5503312	yes (602)	ambiguous_bases	ST35	0	1	6	6	-	0	-	0	-	0	-	0	-	0	-	-	-	aac(3)-IId^	-	-	-	-	-	catA1^	-	sul2	-	-	dfrA30*	TEM-1D.v1^	-	CTX-M-15	-	-	SHV-33*
this study	42070_1#359	ERS7985975	ERR12058514	CAAILU	ERP126322	Klebsiella pneumoniae	strong	58	351741	864815	5511362	yes (739)	ambiguous_bases	ST35	0	1	6	6	-	0	-	0	-	0	-	0	-	0	-	-	-	aac(3)-IId^	-	-	-	-	-	catA1^	-	sul2	-	-	dfrA30*	TEM-1D.v1^	-	CTX-M-15	-	-	SHV-33*
this study	42070_1#35	ERS7985644	ERR12058214	BKQVIY	ERP126322	Klebsiella pneumoniae	strong	53	373608	1304400	5586971	yes (340)	ambiguous_bases	ST307	1	1	8	12	ybt 10; ICEKp4	88-1LV	-	0	-	0	-	0	-	0	-	wzi173	KL102 (KL149,KL155)	aac(3)-IIa.v1;aac(6')-Ib-cr.v2;aadA16*;strA.v1*;strB.v1*	-	-	-	-	-	catII.2*	arr-3	sul1;sul2	-	-	dfrA27	TEM-1D.v1^	-	CTX-M-15	-	-	SHV-28.v1^
this study	42070_1#360	ERS7985976	ERR12058515	CAAHNI	ERP126322	Klebsiella pneumoniae	strong	74	350952	766480	5509740	yes (945)	ambiguous_bases	ST35	0	1	6	6	-	0	-	0	-	0	-	0	-	0	-	-	-	aac(3)-IId^	-	-	-	-	-	catA1^	-	sul2	-	-	dfrA30*	TEM-1D.v1^	-	CTX-M-15	-	-	SHV-33*
this study	42070_1#361	ERS7985977	ERR12058516	BKRHZX	ERP126322	Klebsiella pneumoniae	strong	49	375356	611178	5727139	yes (339)	ambiguous_bases	ST39	1	1	7	11	ybt 16; ICEKp12	294	-	0	-	0	-	0	-	0	-	wzi2	KL2 (KL30)	aac(3)-IIa.v1^;aac(6')-Ib-cr.v2;strA.v1^;strB.v1	-	-	-	-	-	CatB4.v1	-	sul2	tet(A).v1	-	dfrA14.v2*	OXA-1;TEM-1D.v1^	-	CTX-M-15	-	-	SHV-11.v1^
this study	42070_1#362	ERS7985978	ERR12058517	BKRHZU	ERP126322	Klebsiella pneumoniae	strong	43	444822	1063007	5596212	yes (360)	ambiguous_bases	ST14	1	1	8	16	ybt 9; ICEKp3	183-2LV	-	0	-	0	-	0	-	0	-	wzi2	KL2 (KL30)	aac(3)-IIa.v1^;aac(6')-Ib-cr.v2;aadA*;strA.v1^;strB.v1	-	-	qnrB1.v2^	-	-	CatB4.v1;catII.2*;cmlA5	arr-2	sul2	-	-	dfrA14.v2*	OXA-1;OXA-10;TEM-1D.v1^	-	CTX-M-15	-	-	SHV-28.v1^
this study	42070_1#363	ERS7985979	ERR12058518	CAAILC	ERP126322	Klebsiella pneumoniae	strong	68	290824	732356	5702253	yes (1503)	ambiguous_bases	ST35	0	1	7	11	-	0	-	0	-	0	-	0	-	0	-	wzi85	KL30	aac(3)-IId^;aph3-Ia.v1^;strA.v1^;strB.v1	-	-	-	-	mphA	catII.2*	-	sul2*?	-	-	dfrA14.v2*;dfrA30*	TEM-1D.v1^	-	CTX-M-15	-	-	SHV-33*
this study	42070_1#36	ERS7985742	ERR12058215	CAA9ML	ERP126322	Klebsiella pneumoniae	strong	30	477381	912911	5393336	yes (485)	ambiguous_bases	ST280	0	1	6	6	-	0	-	0	-	0	-	0	-	0	-	wzi82	KL23 (KL18, KL38)	aac(3)-IId^	-	-	-	-	-	catII.2*	-	sul2	-	-	dfrA30*	TEM-1D.v1^	-	CTX-M-15	-	-	SHV-27
this study	42070_1#39	ERS7985648	ERR12058218	BKQWMX	ERP126322	Klebsiella pneumoniae	strong	104	178224	453929	5825261	yes (962)	ambiguous_bases	ST540	0	1	6	11	-	0	-	0	-	0	-	0	-	0	-	wzi336	KL9	aac(3)-IId^;aac(6')-Ib-cr.v2;strA.v1^;strB.v1	-	-	-	-	-	CatB4.v1;catII.2*	-	sul2	tet(B).v2*	-	-	OXA-1;TEM-1D.v1^	-	CTX-M-15	-	-	-
this study	42070_1#3	ERS7985636	ERR12058183	BKQWDP	ERP126322	Klebsiella pneumoniae	strong	92	177673	365516	5750347	yes (340)	ambiguous_bases	ST25	1	1	9	14	ybt 14; ICEKp5	145-3LV	-	0	-	0	-	0	-	0	-	wzi72	KL2	aac(3)-IIa.v1^;aac(6')-Ib-cr.v2;aph3-Ia.v1^;strA.v1^;strB.v1	-	-	qnrB1.v2^	-	mphA	CatB4.v1	-	sul2	tet(A).v1	-	dfrA14.v2*	OXA-1;TEM-1D.v1^	-	CTX-M-15	-	-	SHV-11.v1^
this study	42070_1#40	ERS7985745	ERR12058219	BKRERQ	ERP126322	Klebsiella pneumoniae	strong	38	345536	611189	5678460	yes (338)	ambiguous_bases	ST39	1	1	7	11	ybt 16; ICEKp12	294	-	0	-	0	-	0	-	0	-	wzi2	KL2 (KL30)	aac(3)-IIa.v1^;aac(6')-Ib-cr.v2;strA.v1^;strB.v1	-	-	-	-	-	CatB4.v1	-	sul2	tet(A).v1	-	dfrA14.v2*	OXA-1;TEM-1D.v1^	-	CTX-M-15	-	-	SHV-11.v1^
this study	42070_1#41	ERS7985646	ERR12058220	BKQWKJ	ERP126322	Klebsiella pneumoniae	strong	34	815016	2105301	5641600	yes (566)	ambiguous_bases	ST280	0	1	8	13	-	0	-	0	-	0	-	0	-	0	-	wzi82	KL23 (KL18, KL38)	aac(3)-IIa.v1^;aac(6')-Ib-cr.v2;strA.v1^;strB.v1	-	-	qnrB1.v2^	-	-	CatB4.v1	-	sul2	tet(A).v1	-	dfrA14.v2*;dfrA5	OXA-1;TEM-1D.v1^	-	CTX-M-15	-	-	SHV-27
this study	42070_1#43	ERS7985649	ERR12058222	BKQVL8	ERP126322	Klebsiella pneumoniae	strong	41	383802	759504	5596006	yes (489)	ambiguous_bases	ST86	4	1	5	5	ybt 9; ICEKp3 (truncated)	202-1LV	-	0	iuc 1	1	iro 1	1	rmp 1; KpVP-1	26	rmpA2_9*-48%	wzi2	KL2 (KL30)	aac(3)-IId^	-	-	-	-	-	-	-	sul2	-	-	dfrA30*	TEM-1D.v1^	-	CTX-M-15	-	-	SHV-1^
this study	42070_1#44	ERS7985746	ERR12058223	CAA99X	ERP126322	Klebsiella pneumoniae	strong	38	326635	611324	5678896	yes (341)	ambiguous_bases	ST39	1	1	7	11	ybt 16; ICEKp12	294	-	0	-	0	-	0	-	0	-	wzi2	KL2 (KL30)	aac(3)-IIa.v1^;aac(6')-Ib-cr.v2;strA.v1^;strB.v1	-	-	-	-	-	CatB4.v1	-	sul2	tet(A).v1	-	dfrA14.v2*	OXA-1;TEM-1D.v1^	-	CTX-M-15	-	-	SHV-11.v1^
this study	42070_1#45	ERS7985647	ERR12058224	BKQVLV	ERP126322	Klebsiella pneumoniae	strong	99	184764	367423	5751627	yes (904)	ambiguous_bases	ST25	1	1	9	14	ybt 14; ICEKp5	145-2LV	-	0	-	0	-	0	-	0	-	wzi72	KL2	aac(3)-IIa.v1^;aac(6')-Ib-cr.v2;aph3-Ia.v1^;strA.v1^;strB.v1	-	-	qnrB1.v2^	-	mphA	CatB4.v1	-	sul2	tet(A).v1	-	dfrA14.v2*	OXA-1;TEM-1D.v1^	-	CTX-M-15	-	-	SHV-11.v1^
this study	42070_1#46	ERS7985749	ERR12058225	CAA99B	ERP126322	Klebsiella pneumoniae	strong	48	284594	715272	5532288	yes (1823)	ambiguous_bases	ST15	1	1	7	10	ybt 9; ICEKp3	174	-	0	-	0	-	0	-	0	-	wzi93	KL112	aac(3)-IIa.v1^;aac(6')-Ib-cr.v2;strA.v1^;strB.v1	-	-	-	-	-	CatB4.v1	-	sul2	-	-	dfrA14.v2*	OXA-1;TEM-1D.v1^	-	CTX-M-15	-	-	SHV-28.v1^
this study	42070_1#47	ERS7985650	ERR12058226	BKQVLY	ERP126322	Klebsiella pneumoniae	strong	82	184539	365699	5751854	yes (341)	ambiguous_bases	ST25	1	1	9	14	ybt 14; ICEKp5	145-3LV	-	0	-	0	-	0	-	0	-	wzi72	KL2	aac(3)-IIa.v1^;aac(6')-Ib-cr.v2;aph3-Ia.v1^;strA.v1^;strB.v1	-	-	qnrB1.v2^	-	mphA	CatB4.v1	-	sul2	tet(A).v1	-	dfrA14.v2*	OXA-1;TEM-1D.v1^	-	CTX-M-15	-	-	SHV-11.v1^
this study	42070_1#48	ERS7985748	ERR12058227	BKRE7V	ERP126322	Klebsiella pneumoniae	strong	57	264385	780421	5449798	yes (114)	ambiguous_bases	ST551	0	1	7	9	-	0	-	0	-	0	-	0	-	0	-	wzi18	KL18	aac(3)-IIa.v1^;strA.v1^;strB.v1	-	-	qnrB1.v2^	-	-	-	-	sul2	tet(A).v1	-	dfrA14.v2*	TEM-1D.v1^	-	CTX-M-15	-	-	SHV-11.v1^
this study	42070_1#49	ERS7985820	ERR12058228	CAALPX	ERP126322	Klebsiella pneumoniae	strong	60	412586	720273	5585761	yes (907)	ambiguous_bases	ST14	1	1	8	13	ybt 9; ICEKp3	183-3LV	-	0	-	0	-	0	-	0	-	wzi2	KL2 (KL30)	aac(3)-IIa.v1^;aac(6')-Ib-cr.v2;aadA*	-	-	qnrB1.v2^	-	-	CatB4.v1;catII.2*;cmlA5	arr-2	sul2	-	-	dfrA14.v2*	OXA-1;OXA-10	-	CTX-M-15	-	-	SHV-28.v1^
this study	42070_1#4	ERS7985735	ERR12058184	CAAA0V	ERP126322	Klebsiella pneumoniae	strong	27	814995	2165763	5393226	yes (721)	ambiguous_bases	ST280	0	1	6	6	-	0	-	0	-	0	-	0	-	0	-	wzi82	KL23 (KL18, KL38)	aac(3)-IId^	-	-	-	-	-	catII.2*	-	sul2	-	-	dfrA30*	TEM-1D.v1^	-	CTX-M-15	-	-	SHV-27
this study	42070_1#51	ERS7985821	ERR12058230	CAAM52	ERP126322	Klebsiella pneumoniae	strong	34	459823	913427	5321115	yes (429)	ambiguous_bases	ST584	0	1	7	11	-	0	-	0	-	0	-	0	-	0	-	wzi9	KL9	aac(3)-IIa.v1^;aac(6')-Ib-cr.v2;strA.v1^;strB.v1	-	-	qnrB1.v2^	-	-	CatB4.v1	-	sul2	-	-	dfrA14.v2*	OXA-1;TEM-1D.v1^	-	CTX-M-15	-	-	SHV-168^
this study	42070_1#52	ERS7985989	ERR12058231	CAAHN2	ERP126322	Klebsiella pneumoniae	strong	105	313148	505005	5697879	yes (1007)	ambiguous_bases	ST35	0	1	7	11	-	0	-	0	-	0	-	0	-	0	-	wzi85	KL30	aac(3)-IId^;aph3-Ia.v1^;strA.v1^;strB.v1	-	-	-	-	mphA	catII.2*	-	sul2	-	-	dfrA14.v2*;dfrA30*	TEM-1D.v1^	-	CTX-M-15	-	-	SHV-33*
this study	42070_1#55	ERS7985823	ERR12058234	CAAM4Q	ERP126322	Klebsiella pneumoniae	strong	35	424594	1258127	5320144	yes (301)	ambiguous_bases	ST584	0	1	7	11	-	0	-	0	-	0	-	0	-	0	-	wzi9	KL9	aac(3)-IIa.v1^;aac(6')-Ib-cr.v2;strA.v1^;strB.v1	-	-	qnrB1.v2^	-	-	CatB4.v1	-	sul2	-	-	dfrA14.v2*	OXA-1;TEM-1D.v1^	-	CTX-M-15	-	-	SHV-168^
this study	42070_1#57	ERS7985824	ERR12058235	CAAM47	ERP126322	Klebsiella pneumoniae	strong	38	465092	912926	5320564	yes (393)	ambiguous_bases	ST584	0	1	7	11	-	0	-	0	-	0	-	0	-	0	-	wzi9	KL9	aac(3)-IIa.v1^;aac(6')-Ib-cr.v2;strA.v1^;strB.v1	-	-	qnrB1.v2^	-	-	CatB4.v1	-	sul2	-	-	dfrA14.v2*	OXA-1;TEM-1D.v1^	-	CTX-M-15	-	-	SHV-168^
this study	42070_1#59	ERS7985825	ERR12058236	CAAM4E	ERP126322	Klebsiella pneumoniae	strong	31	459834	913601	5320551	yes (740)	ambiguous_bases	ST584	0	1	7	11	-	0	-	0	-	0	-	0	-	0	-	wzi9	KL9	aac(3)-IIa.v1^;aac(6')-Ib-cr.v2;strA.v1^;strB.v1	-	-	qnrB1.v2^	-	-	CatB4.v1	-	sul2	-	-	dfrA14.v2*	OXA-1;TEM-1D.v1^	-	CTX-M-15	-	-	SHV-168^
this study	42070_1#60	ERS7985993	ERR12058237	CAAHRB	ERP126322	Klebsiella pneumoniae	strong	65	328707	545114	5651664	yes (1173)	ambiguous_bases	ST1552	0	1	8	13	-	0	-	0	-	0	-	0	-	0	-	wzi119	KL24	aac(3)-IIa.v1;aadA1.v1^;strA.v1^;strB.v1	-	-	qnrB1.v2^	-	-	catA1^	-	sul1;sul2	tet(A).v1	-	dfrA1.v2;dfrA14.v2*	TEM-1D.v1^	-	CTX-M-15	-	-	SHV-11.v1^
this study	42070_1#61	ERS7985826	ERR12058238	CAALNQ	ERP126322	Klebsiella pneumoniae	strong	36	424594	1374990	5321587	yes (623)	ambiguous_bases	ST584	0	1	7	11	-	0	-	0	-	0	-	0	-	0	-	wzi9	KL9	aac(3)-IIa.v1^;aac(6')-Ib-cr.v2;strA.v1^;strB.v1	-	-	qnrB1.v2^	-	-	CatB4.v1	-	sul2	-	-	dfrA14.v2*	OXA-1;TEM-1D.v1^	-	CTX-M-15	-	-	SHV-168^
this study	42070_1#63	ERS7985827	ERR12058240	CAALS6	ERP126322	Klebsiella pneumoniae	strong	40	413455	818336	5589157	yes (1038)	ambiguous_bases	ST14	1	1	8	13	ybt 9; ICEKp3	183-2LV	-	0	-	0	-	0	-	0	-	wzi2	KL2 (KL30)	aac(3)-IIa.v1^;aac(6')-Ib-cr.v2;aadA*	-	-	qnrB1.v2^	-	-	CatB4.v1;catII.2*;cmlA5	arr-2	sul2	-	-	dfrA14.v2*	OXA-1;OXA-10	-	CTX-M-15	-	-	SHV-28.v1^
this study	42070_1#64	ERS7985995	ERR12058241	BHAV64	ERP126322	Klebsiella pneumoniae	strong	57	333862	633337	5561760	yes (1096)	ambiguous_bases	ST39	1	1	8	15	ybt 16; ICEKp12	277	-	0	-	0	-	0	-	0	-	wzi83	KL23	aac(3)-IIa.v1;aac(6')-Ib-cr.v2;aadA16*;aph3-Ia.v1^;strA.v1*;strB.v1*?	-	-	-	-	-	catA1^;catII.2*	arr-3	sul1;sul2	tet(D)	-	dfrA27	TEM-1D.v1^	-	CTX-M-15	-	-	SHV-11.v1^
this study	42070_1#65	ERS7985651	ERR12058242	BKQVUP	ERP126322	Klebsiella pneumoniae	strong	20	817335	2165042	5442159	yes (848)	ambiguous_bases	ST280	0	1	8	12	-	0	-	0	-	0	-	0	-	0	-	wzi82	KL23 (KL18, KL38)	aac(3)-IIa.v1^;aac(6')-Ib-cr.v2;strA.v1^;strB.v1	-	-	qnrB1.v2^	-	-	CatB4.v1	-	sul2	tet(A).v1	-	dfrA14.v2*	OXA-1;TEM-1D.v1^	-	CTX-M-15	-	-	SHV-27
this study	42070_1#66	ERS7985750	ERR12058243	CAA98P	ERP126322	Klebsiella pneumoniae	strong	29	697524	1715756	5394287	yes (831)	ambiguous_bases	ST280	0	1	6	6	-	0	-	0	-	0	-	0	-	0	-	wzi82	KL23 (KL18, KL38)	aac(3)-IId^	-	-	-	-	-	catII.2*	-	sul2	-	-	dfrA30*	TEM-1D.v1^	-	CTX-M-15	-	-	SHV-27
this study	42070_1#67	ERS7985652	ERR12058244	BKQVTV	ERP126322	Klebsiella pneumoniae	strong	71	193295	471787	5621070	yes (337)	ambiguous_bases	ST25	1	1	9	14	ybt 14; ICEKp5	145-2LV	-	0	-	0	-	0	-	0	-	wzi72	KL2	aac(3)-IIa.v1^;aac(6')-Ib-cr.v2;aph3-Ia.v1^;strA.v1^;strB.v1	-	-	qnrB1.v2^	-	mphA	CatB4.v1	-	sul2	tet(A).v1	-	dfrA14.v2*	OXA-1;TEM-1D.v1^	-	CTX-M-15	-	-	SHV-11.v1^
this study	42070_1#68	ERS7985751	ERR12058245	CAA8VK	ERP126322	Klebsiella pneumoniae	strong	43	371916	611109	5677650	yes (205)	ambiguous_bases	ST39	1	1	7	11	ybt 16; ICEKp12	294	-	0	-	0	-	0	-	0	-	wzi2	KL2 (KL30)	aac(3)-IIa.v1^;aac(6')-Ib-cr.v2;strA.v1^;strB.v1	-	-	-	-	-	CatB4.v1	-	sul2	tet(A).v1	-	dfrA14.v2*	OXA-1;TEM-1D.v1^	-	CTX-M-15	-	-	SHV-11.v1^
this study	42070_1#69	ERS7985653	ERR12058246	BKQVL6	ERP126322	Klebsiella pneumoniae	strong	76	193047	471788	5618130	yes (1)	ambiguous_bases	ST25	1	1	9	14	ybt 14; ICEKp5	145-2LV	-	0	-	0	-	0	-	0	-	wzi72	KL2	aac(3)-IIa.v1^;aac(6')-Ib-cr.v2;aph3-Ia.v1^;strA.v1^;strB.v1	-	-	qnrB1.v2^	-	mphA	CatB4.v1	-	sul2	tet(A).v1	-	dfrA14.v2*	OXA-1;TEM-1D.v1^	-	CTX-M-15	-	-	SHV-11.v1^
this study	42070_1#70	ERS7985752	ERR12058247	CAA8VG	ERP126322	Klebsiella pneumoniae	strong	38	477214	972079	5392227	yes (221)	ambiguous_bases	ST280	0	1	6	6	-	0	-	0	-	0	-	0	-	0	-	wzi82	KL23 (KL18, KL38)	aac(3)-IId^	-	-	-	-	-	catII.2*	-	sul2	-	-	dfrA30*	TEM-1D.v1^	-	CTX-M-15	-	-	SHV-27
this study	42070_1#71	ERS7985655	ERR12058248	CAA1IX	ERP126322	Klebsiella pneumoniae	strong	36	462161	1110506	5427213	yes (132)	ambiguous_bases	ST307	0	1	6	7	-	0	-	0	-	0	-	0	-	0	-	wzi173	KL102 (KL149,KL155)	aac(3)-IIa.v1^;strA.v1^;strB.v1	-	-	-	-	-	-	-	sul2	-	-	dfrA14.v2*	TEM-1D.v1^	-	CTX-M-15	-	-	SHV-28.v1^
this study	42070_1#72	ERS7985753	ERR12058249	CAA8VB	ERP126322	Klebsiella pneumoniae	strong	40	343414	611313	5677485	yes (341)	ambiguous_bases	ST39	1	1	7	11	ybt 16; ICEKp12	294	-	0	-	0	-	0	-	0	-	wzi2	KL2 (KL30)	aac(3)-IIa.v1^;aac(6')-Ib-cr.v2;strA.v1^;strB.v1	-	-	-	-	-	CatB4.v1	-	sul2	tet(A).v1	-	dfrA14.v2*	OXA-1;TEM-1D.v1^	-	CTX-M-15	-	-	SHV-11.v1^
this study	42070_1#73	ERS7985654	ERR12058250	CAA177	ERP126322	Klebsiella pneumoniae	strong	89	200762	558064	5402643	yes (851)	ambiguous_bases	ST245-2LV	0	0	4	4	-	0	-	0	-	0	-	0	-	0	-	wzi73	KL104	strB.v1	-	-	-	-	-	-	-	sul2	tet(A).v1	-	dfrA14.v2	-	-	-	-	-	SHV-11.v1^
this study	42070_1#74	ERS7985611	ERR12058251	BKREX8	ERP126322	Klebsiella pneumoniae	strong	42	372006	818158	5679604	yes (247)	ambiguous_bases	ST39	1	1	7	11	ybt 16; ICEKp12	294	-	0	-	0	-	0	-	0	-	wzi2	KL2 (KL30)	aac(3)-IIa.v1^;aac(6')-Ib-cr.v2;strA.v1^;strB.v1	-	-	-	-	-	CatB4.v1	-	sul2	tet(A).v1	-	dfrA14.v2*	OXA-1;TEM-1D.v1^	-	CTX-M-15	-	-	SHV-11.v1^
this study	42070_1#75	ERS7985656	ERR12058252	BHBAAT	ERP126322	Klebsiella pneumoniae	strong	48	323465	1110718	5541596	yes (604)	ambiguous_bases	ST4023	1	1	8	12	ybt 16; ICEKp12	277	-	0	-	0	-	0	-	0	-	wzi23	KL14	aadA2^;aph3-Ia.v1^;strA.v1*;strB.v1*	-	-	qnrS1	-	mphA	catII.2*	-	sul1;sul2	tet(A).v1	-	dfrA12	-	-	CTX-M-15	-	-	SHV-1^
this study	42070_1#76	ERS7985613	ERR12058253	CAA8UU	ERP126322	Klebsiella pneumoniae	strong	42	372174	611167	5680060	yes (70)	ambiguous_bases	ST39	1	1	7	11	ybt 16; ICEKp12	294	-	0	-	0	-	0	-	0	-	wzi2	KL2 (KL30)	aac(3)-IIa.v1^;aac(6')-Ib-cr.v2;strA.v1^;strB.v1	-	-	-	-	-	CatB4.v1	-	sul2	tet(A).v1	-	dfrA14.v2*	OXA-1;TEM-1D.v1^	-	CTX-M-15	-	-	SHV-11.v1^
this study	42070_1#77	ERS7985657	ERR12058254	CAA165	ERP126322	Klebsiella pneumoniae	strong	34	381263	736681	5521925	yes (474)	ambiguous_bases	ST35	0	1	7	10	-	0	-	0	-	0	-	0	-	0	-	wzi37	KL22/KL37	aac(3)-IId^;aadA*	-	-	-	-	-	cmlA5	arr-2	sul2	-	-	dfrA14.v2*;dfrA30*	OXA-10;TEM-1D.v1^	-	CTX-M-15	-	-	SHV-33
this study	42070_1#79	ERS7985658	ERR12058256	BHAL4A	ERP126322	Klebsiella pneumoniae	strong	51	492396	1251277	5382433	yes (634)	ambiguous_bases	ST281	0	0	3	3	-	0	-	0	-	0	-	0	-	0	-	wzi64	KL64	strB.v1	-	-	-	-	-	-	-	sul2	-	-	dfrA14.v2	-	-	-	-	-	SHV-108
this study	42070_1#7	ERS7985638	ERR12058187	BKQYMJ	ERP126322	Klebsiella pneumoniae	strong	73	181585	649250	5769634	yes (422)	ambiguous_bases	ST25	1	1	9	14	ybt 14; ICEKp5	145-2LV	-	0	-	0	-	0	-	0	-	wzi72	KL2	aac(3)-IIa.v1^;aac(6')-Ib-cr.v2;aph3-Ia.v1^;strA.v1^;strB.v1	-	-	qnrB1.v2^	-	mphA	CatB4.v1	-	sul2	tet(A).v1	-	dfrA14.v2*	OXA-1;TEM-1D.v1^	-	CTX-M-15	-	-	SHV-11.v1^
this study	42070_1#80	ERS7985614	ERR12058257	CAA6TM	ERP126322	Klebsiella pneumoniae	strong	40	372273	901716	5682372	yes (399)	ambiguous_bases	ST39	1	1	7	11	ybt 16; ICEKp12	294	-	0	-	0	-	0	-	0	-	wzi2	KL2 (KL30)	aac(3)-IIa.v1^;aac(6')-Ib-cr.v2;strA.v1^;strB.v1	-	-	-	-	-	CatB4.v1	-	sul2	tet(A).v1	-	dfrA14.v2*	OXA-1;TEM-1D.v1^	-	CTX-M-15	-	-	SHV-11.v1^
this study	42070_1#81	ERS7985828	ERR12058258	CAALRZ	ERP126322	Klebsiella pneumoniae	strong	31	424594	792472	5321689	yes (348)	ambiguous_bases	ST584	0	1	7	11	-	0	-	0	-	0	-	0	-	0	-	wzi9	KL9	aac(3)-IIa.v1^;aac(6')-Ib-cr.v2;strA.v1^;strB.v1	-	-	qnrB1.v2^	-	-	CatB4.v1	-	sul2	-	-	dfrA14.v2*	OXA-1;TEM-1D.v1^	-	CTX-M-15	-	-	SHV-168^
this study	42070_1#82	ERS7985996	ERR12058259	CAAI2U	ERP126322	Klebsiella variicola subsp. variicola	strong	26	388685	1499567	5763601	yes (991)	ambiguous_bases	ST357-1LV	0	0	0	0	-	0	-	0	-	0	-	0	-	0	-	-	-	-	-	-	-	-	-	-	-	-	-	-	-	-	-	-	-	-	LEN-16
this study	42070_1#83	ERS7985830	ERR12058260	CAAM49	ERP126322	Klebsiella pneumoniae	strong	29	562267	913385	5320566	yes (189)	ambiguous_bases	ST584	0	1	7	11	-	0	-	0	-	0	-	0	-	0	-	wzi9	KL9	aac(3)-IIa.v1^;aac(6')-Ib-cr.v2;strA.v1^;strB.v1	-	-	qnrB1.v2^	-	-	CatB4.v1	-	sul2	-	-	dfrA14.v2*	OXA-1;TEM-1D.v1^	-	CTX-M-15	-	-	SHV-168^
this study	42070_1#84	ERS7985999	ERR12058261	CAAHRD	ERP126322	Klebsiella variicola subsp. variicola	strong	25	415544	1042370	5707523	yes (729)	ambiguous_bases	ST357-1LV	0	0	0	0	-	0	-	0	-	0	-	0	-	0	-	-	-	-	-	-	-	-	-	-	-	-	-	-	-	-	-	-	-	-	LEN-16
this study	42070_1#85	ERS7985831	ERR12058262	CAALRI	ERP126322	Klebsiella pneumoniae	strong	38	459824	1217379	5319467	yes (677)	ambiguous_bases	ST584	0	1	7	11	-	0	-	0	-	0	-	0	-	0	-	wzi9	KL9	aac(3)-IIa.v1^;aac(6')-Ib-cr.v2;strA.v1^;strB.v1	-	-	qnrB1.v2^	-	-	CatB4.v1	-	sul2	-	-	dfrA14.v2*	OXA-1;TEM-1D.v1^	-	CTX-M-15	-	-	SHV-168^
this study	42070_1#86	ERS7985997	ERR12058263	CAAHHY	ERP126322	Klebsiella pneumoniae	strong	138	226248	1134742	5845539	yes (965)	ambiguous_bases	ST17	0	1	8	13	-	0	-	0	-	0	-	0	-	0	-	wzi360	KL122	aac(3)-IIa.v1*;aac(6')-Ib-cr.v2;strA.v1^;strB.v1	-	-	qnrB1.v2^	-	-	CatB4.v1;catA1*	-	sul2	tet(B).v2*	-	dfrA14.v2*	OXA-1;TEM-1D.v1^	-	CTX-M-15	-	-	SHV-11.v1^
this study	42070_1#87	ERS7985832	ERR12058264	CAALRG	ERP126322	Klebsiella pneumoniae	strong	71	320228	1004148	5782483	yes (1556)	ambiguous_bases	ST4	0	1	7	15	-	0	-	0	-	0	-	0	-	0	-	wzi13	KL13	aac(3)-IIa.v1;aac(6')-Ib-cr.v2;aadA^;strA.v1;strB.v1	-	-	qnrS1	-	-	CatB4.v1;catA1*	-	sul1^;sul2	-	-	dfrA15.v2	OXA-1;SCO-1;TEM-1D.v1^	-	CTX-M-15	-	-	SHV-11.v1^
this study	42070_1#88	ERS7985998	ERR12058265	CAAHTC	ERP126322	Klebsiella pneumoniae	strong	48	441386	990734	5591601	yes (414)	ambiguous_bases	ST14	1	1	8	16	ybt 9; ICEKp3	183-2LV	-	0	-	0	-	0	-	0	-	wzi2	KL2 (KL30)	aac(3)-IIa.v1^;aac(6')-Ib-cr.v2;aadA*;strA.v1^;strB.v1	-	-	qnrB1.v2^	-	-	CatB4.v1;catII.2*;cmlA5	arr-2	sul2	-	-	dfrA14.v2*	OXA-1;OXA-10;TEM-1D.v1^	-	CTX-M-15	-	-	SHV-28.v1^
this study	42070_1#89	ERS7985833	ERR12058266	CAAM5V	ERP126322	Klebsiella pneumoniae	strong	46	439051	1313228	5587353	yes (671)	ambiguous_bases	ST14	1	1	8	13	ybt 9; ICEKp3	183-2LV	-	0	-	0	-	0	-	0	-	wzi2	KL2 (KL30)	aac(3)-IIa.v1^;aac(6')-Ib-cr.v2;aadA*	-	-	qnrB1.v2^	-	-	CatB4.v1;catII.2*;cmlA5	arr-2	sul2	-	-	dfrA14.v2*	OXA-1;OXA-10	-	CTX-M-15	-	-	SHV-28.v1^
this study	42070_1#8	ERS7985737	ERR12058188	CAA9LA	ERP126322	Klebsiella pneumoniae	strong	49	509388	1104745	5402254	yes (729)	ambiguous_bases	ST1427	0	1	7	10	-	0	-	0	-	0	-	0	-	0	-	-	-	aac(6')-Ib-cr.v2;strA.v1^;strB.v1	-	-	-	-	-	CatB4.v1	-	sul2	tet(A).v1	-	dfrA14.v2*	OXA-1;TEM-1D.v1^	-	CTX-M-15	-	-	SHV-11.v1^
this study	42070_1#91	ERS7985835	ERR12058267	CAA66I	ERP126322	Klebsiella pneumoniae	strong	40	372070	787718	5679986	yes (75)	ambiguous_bases	ST39	1	1	7	11	ybt 16; ICEKp12	294	-	0	-	0	-	0	-	0	-	wzi2	KL2 (KL30)	aac(3)-IIa.v1^;aac(6')-Ib-cr.v2;strA.v1^;strB.v1	-	-	-	-	-	CatB4.v1	-	sul2	tet(A).v1	-	dfrA14.v2*	OXA-1;TEM-1D.v1^	-	CTX-M-15	-	-	SHV-11.v1^
this study	42070_1#92	ERS7986001	ERR12058268	CAAI68	ERP126322	Klebsiella variicola subsp. variicola	strong	21	750813	1652353	5707950	yes (743)	ambiguous_bases	ST357-1LV	0	0	0	0	-	0	-	0	-	0	-	0	-	0	-	-	-	-	-	-	-	-	-	-	-	-	-	-	-	-	-	-	-	-	LEN-16
this study	42070_1#93	ERS7985836	ERR12058269	BHAQFW	ERP126322	Klebsiella pneumoniae	strong	49	382412	1228981	5480231	yes (1073)	ambiguous_bases	ST231	0	1	7	10	-	0	-	0	-	0	-	0	-	0	-	wzi273	KL30	aac(3)-IId^;aac(6')-Ib-cr.v2;aadA16*;strA.v1*;strB.v1*	-	-	-	-	-	catII.2*	arr-3	sul2*	-	-	dfrA27	-	-	CTX-M-15	-	-	SHV-1^
this study	42070_1#94	ERS7986002	ERR12058270	CAA8JP	ERP126322	Klebsiella pneumoniae	strong	42	375234	611342	5680266	yes (79)	ambiguous_bases	ST39	1	1	7	11	ybt 16; ICEKp12	294	-	0	-	0	-	0	-	0	-	wzi2	KL2 (KL30)	aac(3)-IIa.v1^;aac(6')-Ib-cr.v2;strA.v1^;strB.v1	-	-	-	-	-	CatB4.v1	-	sul2	tet(A).v1	-	dfrA14.v2*	OXA-1;TEM-1D.v1^	-	CTX-M-15	-	-	SHV-11.v1^
this study	42070_1#95	ERS7985837	ERR12058271	CAA5IZ	ERP126322	Klebsiella pneumoniae	strong	51	295499	715429	5513496	yes (917)	ambiguous_bases	ST15	1	1	7	10	ybt 9; ICEKp3	174	-	0	-	0	-	0	-	0	-	wzi93	KL112	aac(3)-IIa.v1^;aac(6')-Ib-cr.v2;strA.v1^;strB.v1	-	-	-	-	-	CatB4.v1	-	sul2	-	-	dfrA14.v2*	OXA-1;TEM-1D.v1^	-	CTX-M-15	-	-	SHV-28.v1^
this study	42070_1#96	ERS7986003	ERR12058272	CAA8JI	ERP126322	Klebsiella pneumoniae	strong	44	327707	611249	5681127	yes (104)	ambiguous_bases	ST39	1	1	7	11	ybt 16; ICEKp12	294	-	0	-	0	-	0	-	0	-	wzi2	KL2 (KL30)	aac(3)-IIa.v1^;aac(6')-Ib-cr.v2;strA.v1^;strB.v1	-	-	-	-	-	CatB4.v1	-	sul2	tet(A).v1	-	dfrA14.v2*	OXA-1;TEM-1D.v1^	-	CTX-M-15	-	-	SHV-11.v1^
this study	42070_1#97	ERS7985660	ERR12058273	BKQZZA	ERP126322	Klebsiella quasipneumoniae subsp. similipneumoniae	strong	77	381256	985412	5549415	yes (10)	ambiguous_bases	ST334	0	1	7	14	-	0	-	0	-	0	-	0	-	0	-	wzi337	KL103	aac(3)-IIa.v1^;aac(6')-Ib-cr.v2;aadA^;strA.v1;strB.v1	-	-	qnrS1	-	-	CatB4.v1;catA1*	-	sul1^;sul2	-	-	dfrA15.v2	LAP-2;OXA-1	-	CTX-M-15	-	-	OKP-B-17?
this study	42070_1#98	ERS7985615	ERR12058274	CAA6TB	ERP126322	Klebsiella pneumoniae	strong	41	326635	647061	5677723	yes (673)	ambiguous_bases	ST39	1	1	7	11	ybt 16; ICEKp12	294	-	0	-	0	-	0	-	0	-	wzi2	KL2 (KL30)	aac(3)-IIa.v1^;aac(6')-Ib-cr.v2;strA.v1^;strB.v1	-	-	-	-	-	CatB4.v1	-	sul2	tet(A).v1	-	dfrA14.v2*	OXA-1;TEM-1D.v1^	-	CTX-M-15	-	-	SHV-11.v1^
this study	42070_1#99	ERS7985659	ERR12058275	BKQRDX	ERP126322	Klebsiella pneumoniae	strong	69	377675	582304	5466898	yes (231)	ambiguous_bases	ST20	0	1	6	8	-	0	-	0	-	0	-	0	-	0	-	wzi84	KL28	aac(3)-IId^;strA.v1*;strB.v1	-	-	-	-	-	catII.2*	-	sul2	-	-	dfrA14.v2*	TEM-1D.v1^	-	CTX-M-15	-	-	SHV-187
this study	42070_1#9	ERS7985639	ERR12058189	BKQN5M	ERP126322	Klebsiella pneumoniae	strong	56	585327	886847	5579994	yes (356)	ambiguous_bases	ST20	0	1	8	13	-	0	-	0	-	0	-	0	-	0	-	wzi84	KL28	aac(3)-IId^;aadA*;strA.v1*;strB.v1	-	-	-	-	-	catII.2*;cmlA5	arr-2	sul2	tet(D)	-	dfrA14.v2*	OXA-10;TEM-1D.v1^	-	CTX-M-15	-	-	SHV-187
this study	42070_2#100	ERS7985369	ERR12058613	CAANBV	ERP126322	Klebsiella pneumoniae	strong	46	412453	880299	5588198	yes (568)	ambiguous_bases	ST14	1	1	8	13	ybt 9; ICEKp3	183-2LV	-	0	-	0	-	0	-	0	-	wzi2	KL2 (KL30)	aac(3)-IIa.v1^;aac(6')-Ib-cr.v2;aadA*	-	-	qnrB1.v2^	-	-	CatB4.v1;catII.2*;cmlA5	arr-2	sul2	-	-	dfrA14.v2*	OXA-1;OXA-10	-	CTX-M-15	-	-	SHV-28.v1^
this study	42070_2#101	ERS7985215	ERR12058614	1034124	ERP126322	Klebsiella pneumoniae	strong	78	235800	378892	5606433	yes (1)	ambiguous_bases	ST218	3	1	8	16	-	0	-	0	iuc 1	1-1LV	iro 1	1-1LV	rmp 1; KpVP-1	26	rmpA2_8*-60%	wzi77	KL?	aac(3)-IId^;aadA*;strA.v1^;strB.v1	-	-	-	-	-	catII.2*;cmlA5;floR.v2*	arr-2	sul1;sul2	tet(A).v2	-	dfrA23;dfrA30*	OXA-10;TEM-1D.v1^	-	CTX-M-15	-	-	SHV-1^
this study	42070_2#102	ERS7985370	ERR12058615	BHAX6L	ERP126322	Klebsiella pneumoniae	strong	52	388958	1209347	5563626	yes (727)	ambiguous_bases	ST147	1	1	8	16	ybt 16; ICEKp12	280	-	0	-	0	-	0	-	0	-	wzi64	KL64	aac(3)-IIa.v1^;aac(6')-Ib-cr.v2;aadA2^;strA.v1;strB.v1	-	-	qnrS1	-	mphA	CatB4.v1;catA1^;catII.2*	-	sul1;sul2	-	-	dfrA12	OXA-1;TEM-1D.v1^	-	CTX-M-15	-	-	SHV-11.v1^
this study	42070_2#103	ERS7985213	ERR12058616	1032590	ERP126322	Klebsiella pneumoniae	strong	26	518890	925757	5342311	yes (346)	ambiguous_bases	ST29	1	1	5	6	ybt 14; ICEKp5	151-1LV	-	0	-	0	-	0	-	0	-	wzi19	KL19	strA.v1^;strB.v1	-	-	-	-	-	-	-	sul2	-	-	dfrA14.v2*	TEM-1D.v1^	-	CTX-M-15	-	-	SHV-187
this study	42070_2#104	ERS7985371	ERR12058617	CAAPHM	ERP126322	Klebsiella pneumoniae	strong	54	413431	818302	5586265	yes (553)	ambiguous_bases	ST14	1	1	8	13	ybt 9; ICEKp3	183-2LV	-	0	-	0	-	0	-	0	-	wzi2	KL2 (KL30)	aac(3)-IIa.v1^;aac(6')-Ib-cr.v2;aadA*	-	-	qnrB1.v2^	-	-	CatB4.v1;catII.2*;cmlA5	arr-2	sul2	-	-	dfrA14.v2*	OXA-1;OXA-10	-	CTX-M-15	-	-	SHV-28.v1^
this study	42070_2#105	ERS7985216	ERR12058618	1036095	ERP126322	Klebsiella pneumoniae	strong	65	352441	769375	5741406	yes (413)	ambiguous_bases	ST45	1	1	7	10	ybt 10; ICEKp4	80-1LV	-	0	-	0	-	0	-	0	-	wzi50	KL15 (KL17,KL51,KL52)	aac(3)-IId^;strA.v1^;strB.v1	-	-	-	-	mphA	catII.2*	-	sul2	-	-	dfrA14.v2*;dfrA30*	TEM-1D.v1^	-	CTX-M-15	-	-	SHV-1
this study	42070_2#106	ERS7985372	ERR12058619	CAAPHL	ERP126322	Klebsiella pneumoniae	strong	50	412453	1062445	5587097	yes (414)	ambiguous_bases	ST14	1	1	8	13	ybt 9; ICEKp3	183-2LV	-	0	-	0	-	0	-	0	-	wzi2	KL2 (KL30)	aac(3)-IIa.v1^;aac(6')-Ib-cr.v2;aadA*	-	-	qnrB1.v2^	-	-	CatB4.v1;catII.2*;cmlA5	arr-2	sul2	-	-	dfrA14.v2*	OXA-1;OXA-10	-	CTX-M-15	-	-	SHV-28.v1^
this study	42070_2#107	ERS7985217	ERR12058620	1022438	ERP126322	Klebsiella pneumoniae	strong	46	376913	988764	5590406	yes (787)	ambiguous_bases	ST37	1	1	6	10	ybt 9; ICEKp3	444	-	0	-	0	-	0	-	0	-	wzi96	KL38	aac(3)-IId^;aph3-Ia.v1^;strA.v1^;strB.v1	-	-	-	-	mphA	-	-	sul2^	-	-	dfrA14.v2*;dfrA30*	-	TEM-30	CTX-M-15	-	-	SHV-11.v1^
this study	42070_2#108	ERS7985373	ERR12058621	BHAY24	ERP126322	Klebsiella pneumoniae	strong	38	388677	1257621	5590973	yes (1099)	ambiguous_bases	ST147	1	1	7	10	ybt 16; ICEKp12	280-2LV	-	0	-	0	-	0	-	0	-	wzi64	KL64	aac(3)-IIa.v1;aadA^;strA.v1;strB.v1	-	-	qnrS1	-	-	-	-	sul1^	tet(A).v1	-	dfrA15.v2	TEM-1D.v1^	-	CTX-M-15	-	-	SHV-11.v1^
this study	42070_2#109	ERS7985219	ERR12058622	1023358	ERP126322	Klebsiella pneumoniae	strong	74	357182	989725	5715202	yes (657)	ambiguous_bases	ST17	1	1	8	13	ybt 15; ICEKp11	68-1LV	-	0	-	0	-	0	-	0	-	wzi141	KL25	aac(3)-IId^;strA.v1;strB.v1	-	-	qnrS1	-	-	catII.2*	-	sul1;sul2	tet(A).v1;tet(D)	-	dfrA1.v1	LAP-2;TEM-1D.v1^	-	CTX-M-14	-	-	SHV-11.v1^
this study	42070_2#10	ERS7985348	ERR12058528	CAAEN6	ERP126322	Klebsiella pneumoniae	strong	58	356518	1226869	5646056	yes (1359)	ambiguous_bases	ST1552	0	1	8	13	-	0	-	0	-	0	-	0	-	0	-	wzi119	KL24	aac(3)-IIa.v1;aadA1.v1^;strA.v1^;strB.v1	-	-	qnrB1.v2^	-	-	catA1^	-	sul1;sul2	tet(A).v1	-	dfrA1.v2;dfrA14.v2*	TEM-1D.v1^	-	CTX-M-15	-	-	SHV-11.v1^
this study	42070_2#110	ERS7985374	ERR12058623	CAANNW	ERP126322	Klebsiella pneumoniae	strong	57	288069	682238	5587603	yes (1534)	ambiguous_bases	ST607	1	1	7	12	ybt 14; ICEKp5	135-3LV	-	0	-	0	-	0	-	0	-	wzi133	KL25	aac(3)-IIa.v1;aac(6')-Ib-cr.v2;aadA16*;strA.v1;strB.v1	-	-	-	-	-	catII.2*	arr-3	sul1;sul2	-	-	dfrA27	TEM-1D.v1^	-	CTX-M-15	-	-	SHV-1^
this study	42070_2#111	ERS7985218	ERR12058624	BGT1B2	ERP126322	Klebsiella pneumoniae	strong	67	401319	1404273	5666620	yes (565)	ambiguous_bases	ST70	1	1	8	12	ybt 8; ICEKp9	195-1LV	-	0	-	0	-	0	-	0	-	wzi123	KL136	aac(3)-IIa.v1^;aac(6')-Ib-cr.v2;strA.v1^;strB.v1	-	-	qnrB1.v2^	-	-	CatB4.v1	-	sul2	tet(A).v1	-	dfrA14.v2*	OXA-1;TEM-1D.v1^	-	CTX-M-15	-	-	SHV-32
this study	42070_2#112	ERS7985375	ERR12058625	CAANFX	ERP126322	Klebsiella pneumoniae	strong	45	412550	1062433	5586697	yes (726)	ambiguous_bases	ST14	1	1	8	13	ybt 9; ICEKp3	183-2LV	-	0	-	0	-	0	-	0	-	wzi2	KL2 (KL30)	aac(3)-IIa.v1^;aac(6')-Ib-cr.v2;aadA*	-	-	qnrB1.v2^	-	-	CatB4.v1;catII.2*;cmlA5	arr-2	sul2	-	-	dfrA14.v2*	OXA-1;OXA-10	-	CTX-M-15	-	-	SHV-28.v1^
this study	42070_2#113	ERS7985599	ERR12058626	H22438	ERP126322	Klebsiella pneumoniae	strong	61	376912	983549	5589693	yes (451)	ambiguous_bases	ST37	1	1	6	10	ybt 9; ICEKp3	444	-	0	-	0	-	0	-	0	-	wzi96	KL38	aac(3)-IId^;aph3-Ia.v1^;strA.v1^;strB.v1^	-	-	-	-	mphA	-	-	sul2*?	-	-	dfrA14.v2*;dfrA30*	-	TEM-30	CTX-M-15	-	-	SHV-11.v1^
this study	42070_2#114	ERS7985540	ERR12058627	CAA2MU	ERP126322	Klebsiella pneumoniae	strong	47	372223	611300	5678611	yes (75)	ambiguous_bases	ST39	1	1	7	11	ybt 16; ICEKp12	294	-	0	-	0	-	0	-	0	-	wzi2	KL2 (KL30)	aac(3)-IIa.v1^;aac(6')-Ib-cr.v2;strA.v1^;strB.v1	-	-	-	-	-	CatB4.v1	-	sul2	tet(A).v1	-	dfrA14.v2*	OXA-1;TEM-1D.v1^	-	CTX-M-15	-	-	SHV-11.v1^
this study	42070_2#116	ERS7985541	ERR12058628	CAA47J	ERP126322	Klebsiella pneumoniae	strong	39	375230	613135	5679882	yes (339)	ambiguous_bases	ST39	1	1	7	11	ybt 16; ICEKp12	294	-	0	-	0	-	0	-	0	-	wzi2	KL2 (KL30)	aac(3)-IIa.v1^;aac(6')-Ib-cr.v2;strA.v1^;strB.v1	-	-	-	-	-	CatB4.v1	-	sul2	tet(A).v1	-	dfrA14.v2*	OXA-1;TEM-1D.v1^	-	CTX-M-15	-	-	SHV-11.v1^
this study	42070_2#117	ERS7985602	ERR12058629	C23519	ERP126322	Klebsiella pneumoniae	strong	67	373075	1227367	5481741	yes (867)	ambiguous_bases	ST37	0	1	7	10	-	0	-	0	-	0	-	0	-	0	-	wzi12	KL12	aac(3)-IId^;aadA2^	-	-	-	-	mphA	catII.2*	-	sul1;sul2	-	-	dfrA12;dfrA30*	TEM-1D.v1^	-	CTX-M-15	-	-	SHV-11.v1^
this study	42070_2#118	ERS7985542	ERR12058630	BHAM0P	ERP126322	Klebsiella pneumoniae	strong	57	366830	1219225	5493433	yes (1214)	ambiguous_bases	ST231	0	1	9	13	-	0	-	0	-	0	-	0	-	0	-	wzi273	KL30	aac(3)-IId^;aac(6')-Ib-cr.v2;aadA16*;strA.v1*;strB.v1*	-	-	-	-	-	catII.2*	arr-3	sul1;sul2*	tet(D)	-	dfrA27	TEM-1D.v1^	-	CTX-M-15	-	-	SHV-1^
this study	42070_2#119	ERS7985601	ERR12058631	D56435	ERP126322	Klebsiella pneumoniae	strong	70	350679	756095	5807055	yes (735)	ambiguous_bases	ST101	1	1	8	15	ybt 9; ICEKp3 (truncated)	172-2LV	-	0	-	0	-	0	-	0	-	wzi137	KL17	aac(3)-IIa.v1^;aadA*;strA.v1*;strB.v1*	-	-	-	-	-	CatB4.v1;catII.2*	-	sul1;sul2	tet(D)	-	dfrA1.v2;dfrA14.v2*	OXA-1;OXA-9.v1;TEM-1D.v1^	-	CTX-M-15	-	-	SHV-1^
this study	42070_2#11	ERS7985194	ERR12058529	BHA581	ERP126322	Klebsiella pneumoniae	strong	69	203967	517731	5445282	yes (1113)	ambiguous_bases	ST340	0	1	10	16	-	0	-	0	-	0	-	0	-	0	-	wzi50	KL15 (KL17,KL51,KL52)	aac(3)-IIa.v1^;aac(6')-Ib-cr.v2;aadA*;aadA2;aph3-Ia.v1^	-	-	-	-	mphA	cmlA5	arr-2	sul1;sul2	tet(D)	-	dfrA14.v2*	OXA-1;OXA-10;TEM-1D.v1^	-	CTX-M-15	-	-	SHV-11.v1
this study	42070_2#120	ERS7985543	ERR12058632	BKRCG5	ERP126322	Klebsiella pneumoniae	strong	40	327707	787681	5672232	yes (562)	ambiguous_bases	ST39	1	1	7	11	ybt 16; ICEKp12	294	-	0	-	0	-	0	-	0	-	wzi2	KL2 (KL30)	aac(3)-IIa.v1^;aac(6')-Ib-cr.v2;strA.v1^;strB.v1	-	-	-	-	-	CatB4.v1	-	sul2	tet(A).v1	-	dfrA14.v2*	OXA-1;TEM-1D.v1^	-	CTX-M-15	-	-	SHV-11.v1^
this study	42070_2#121	ERS7985605	ERR12058633	BHA1ZK	ERP126322	Klebsiella pneumoniae	strong	85	200885	378457	5606577	yes (205)	ambiguous_bases	ST218	3	1	8	16	-	0	-	0	iuc 1	1-1LV	iro 1	1-1LV	rmp 1; KpVP-1	26	rmpA2_8*-60%	wzi77	KL?	aac(3)-IId^;aadA*;strA.v1^;strB.v1	-	-	-	-	-	catII.2*;cmlA5;floR.v2*	arr-2	sul1;sul2	tet(A).v2	-	dfrA23;dfrA30*	OXA-10;TEM-1D.v1^	-	CTX-M-15	-	-	SHV-1^
this study	42070_2#122	ERS7985544	ERR12058634	CAA2MZ	ERP126322	Klebsiella pneumoniae	strong	96	193464	453728	5474730	yes (4)	ambiguous_bases	ST245-1LV	0	1	7	13	-	0	-	0	-	0	-	0	-	0	-	wzi224	KL49	aac(3)-IIa.v1^;aac(6')-Ib-cr.v2*	-	-	-	-	-	CatB4.v1;catII.2*;cmlA5	arr-2	sul2	-	-	dfrA14.v2*;dfrA16.v2	OXA-1;OXA-10;TEM-1D.v1^	-	CTX-M-15	-	-	SHV-11.v1^
this study	42070_2#123	ERS7985603	ERR12058635	BKRITE	ERP126322	Klebsiella pneumoniae	strong	51	510060	1227710	5484148	yes (848)	ambiguous_bases	ST37	0	1	7	10	-	0	-	0	-	0	-	0	-	0	-	wzi12	KL12	aac(3)-IId^;aadA2^	-	-	-	-	mphA	catII.2*	-	sul1;sul2	-	-	dfrA12;dfrA30*	TEM-1D.v1^	-	CTX-M-15	-	-	SHV-11.v1^
this study	42070_2#124	ERS7985545	ERR12058636	CAA2NG	ERP126322	Klebsiella pneumoniae	strong	49	254186	428273	5679073	yes (339)	ambiguous_bases	ST39	1	1	7	11	ybt 16; ICEKp12	294	-	0	-	0	-	0	-	0	-	wzi2	KL2 (KL30)	aac(3)-IIa.v1^;aac(6')-Ib-cr.v2;strA.v1^;strB.v1	-	-	-	-	-	CatB4.v1	-	sul2	tet(A).v1	-	dfrA14.v2*	OXA-1;TEM-1D.v1^	-	CTX-M-15	-	-	SHV-11.v1^
this study	42070_2#125	ERS7985606	ERR12058637	BKQ1VR	ERP126322	Klebsiella pneumoniae	strong	61	451864	754807	5758837	yes (1091)	ambiguous_bases	ST14	0	1	8	10	-	0	-	0	-	0	-	0	-	0	-	wzi2	KL2 (KL30)	aadA*	-	-	qnrS1	-	-	catII.2*;cmlA5	arr-2	sul2	-	-	dfrA14.v2*	LAP-2;OXA-10	-	CTX-M-15	-	-	SHV-28.v1^
this study	42070_2#126	ERS7985546	ERR12058638	BKRCGQ	ERP126322	Klebsiella pneumoniae	strong	39	371887	1106963	5677729	yes (482)	ambiguous_bases	ST39	1	1	7	11	ybt 16; ICEKp12	294	-	0	-	0	-	0	-	0	-	wzi2	KL2 (KL30)	aac(3)-IIa.v1^;aac(6')-Ib-cr.v2;strA.v1^;strB.v1	-	-	-	-	-	CatB4.v1	-	sul2	tet(A).v1	-	dfrA14.v2*	OXA-1;TEM-1D.v1^	-	CTX-M-15	-	-	SHV-11.v1^
this study	42070_2#127	ERS7985604	ERR12058639	BKQ21P(1)	ERP126322	Klebsiella variicola subsp. variicola	strong	30	602019	1286368	5459562	yes (1115)	ambiguous_bases	0	0	0	0	0	-	0	-	0	-	0	-	0	-	0	-	-	-	-	-	-	-	-	-	-	-	-	-	-	-	-	-	-	-	-	LEN-10*
this study	42070_2#128	ERS7985547	ERR12058640	CAA3G9	ERP126322	Klebsiella pneumoniae	strong	45	361460	611308	5679471	yes (340)	ambiguous_bases	ST39	1	1	7	11	ybt 16; ICEKp12	294	-	0	-	0	-	0	-	0	-	wzi2	KL2 (KL30)	aac(3)-IIa.v1^;aac(6')-Ib-cr.v2;strA.v1^;strB.v1	-	-	-	-	-	CatB4.v1	-	sul2	tet(A).v1	-	dfrA14.v2*	OXA-1;TEM-1D.v1^	-	CTX-M-15	-	-	SHV-11.v1^
this study	42070_2#129	ERS7985220	ERR12058641	10607	ERP126322	Klebsiella pneumoniae	strong	130	215450	737768	5926257	yes (1005)	ambiguous_bases	ST70	3	0	4	6	-	0	-	0	iuc 1	1-1LV	-	0	-	0	rmpA2_8-60%	wzi50	KL15 (KL17,KL51,KL52)	aac(3)-IIa.v1;strA.v1;strB.v1*	-	-	-	-	-	catA1*	-	sul2	-	-	-	TEM-1D.v1^	-	-	-	-	SHV-32
this study	42070_2#12	ERS7985349	ERR12058530	CAAF43	ERP126322	Klebsiella pneumoniae	strong	58	356018	972195	5646710	yes (1973)	ambiguous_bases	ST1552	0	1	8	13	-	0	-	0	-	0	-	0	-	0	-	wzi119	KL24	aac(3)-IIa.v1;aadA1.v1^;strA.v1^;strB.v1	-	-	qnrB1.v2^	-	-	catA1^	-	sul1;sul2	tet(A).v1	-	dfrA1.v2;dfrA14.v2*	TEM-1D.v1^	-	CTX-M-15	-	-	SHV-11.v1^
this study	42070_2#130	ERS7985376	ERR12058642	CAANFN	ERP126322	Klebsiella pneumoniae	strong	46	441310	1003872	5587128	yes (637)	ambiguous_bases	ST14	1	1	8	13	ybt 9; ICEKp3	183-2LV	-	0	-	0	-	0	-	0	-	wzi2	KL2 (KL30)	aac(3)-IIa.v1^;aac(6')-Ib-cr.v2;aadA*	-	-	qnrB1.v2^	-	-	CatB4.v1;catII.2*;cmlA5	arr-2	sul2	-	-	dfrA14.v2*	OXA-1;OXA-10	-	CTX-M-15	-	-	SHV-28.v1^
this study	42070_2#131	ERS7985221	ERR12058643	10971	ERP126322	Klebsiella pneumoniae	strong	103	205869	1065605	6027557	yes (837)	ambiguous_bases	ST70	3	0	4	6	-	0	-	0	iuc 1	1-1LV	-	0	-	0	rmpA2_8-60%	wzi50	KL15 (KL17,KL51,KL52)	aac(3)-IIa.v1;strA.v1;strB.v1*	-	-	-	-	-	catA1*	-	sul2	-	-	-	TEM-1D.v1^	-	-	-	-	SHV-32
this study	42070_2#132	ERS7985377	ERR12058644	CAAP9G	ERP126322	Klebsiella quasipneumoniae subsp. similipneumoniae	strong	118	192247	675776	5996534	yes (753)	ambiguous_bases	ST2144	0	1	9	16	-	0	-	0	-	0	-	0	-	0	-	wzi328	KL64	aac(3)-IId^;aac(6')-Ib-cr.v2;aadA2^;strA.v1^;strB.v1	-	-	qnrB1.v2^	-	mphA	CatB4.v1;catII.2*	-	sul1;sul2	tet(B).v2*	-	dfrA12	OXA-1;TEM-1D.v1^	-	CTX-M-15	-	-	OKP-B-1*
this study	42070_2#133	ERS7985222	ERR12058645	BHA5X2	ERP126322	Klebsiella pneumoniae	strong	57	963490	1980404	5484498	yes (286)	ambiguous_bases	ST901	0	0	4	5	-	0	-	0	-	0	-	0	-	0	-	wzi59	KL3	strA.v1*;strB.v1	-	-	-	-	-	-	-	sul2	tet(D)	-	dfrA14.v2*	-	-	-	-	-	SHV-1^
this study	42070_2#134	ERS7985379	ERR12058646	CAAP8I	ERP126322	Klebsiella pneumoniae	strong	47	412464	1507690	5585857	yes (651)	ambiguous_bases	ST14	1	1	8	13	ybt 9; ICEKp3	183-2LV	-	0	-	0	-	0	-	0	-	wzi2	KL2 (KL30)	aac(3)-IIa.v1^;aac(6')-Ib-cr.v2;aadA*	-	-	qnrB1.v2^	-	-	CatB4.v1;catII.2*;cmlA5	arr-2	sul2	-	-	dfrA14.v2*	OXA-1;OXA-10	-	CTX-M-15	-	-	SHV-28.v1^
this study	42070_2#135	ERS7985223	ERR12058647	CAAHBT	ERP126322	Klebsiella pneumoniae	strong	64	407951	732136	5697735	yes (779)	ambiguous_bases	ST35	0	1	7	11	-	0	-	0	-	0	-	0	-	0	-	wzi85	KL30	aac(3)-IId^;aph3-Ia.v1^;strA.v1^;strB.v1	-	-	-	-	mphA	catII.2*	-	sul2?	-	-	dfrA14.v2*;dfrA30*	TEM-1D.v1^	-	CTX-M-15	-	-	SHV-33*
this study	42070_2#136	ERS7985378	ERR12058648	BHAY2H	ERP126322	Klebsiella pneumoniae	strong	49	395614	705760	5518799	yes (1272)	ambiguous_bases	ST15	1	1	8	12	ybt 10; ICEKp4	17	-	0	-	0	-	0	-	0	-	wzi93	KL112	aac(3)-IIa.v1^;aac(6')-Ib-cr.v2;strA.v1^;strB.v1	-	-	qnrB1.v2^	-	-	CatB4.v1	-	sul2	tet(A).v1	-	dfrA14.v2*	OXA-1*;TEM-1D.v1^	-	CTX-M-15	-	-	SHV-28.v1^
this study	42070_2#137	ERS7985224	ERR12058649	CAAHBV	ERP126322	Klebsiella pneumoniae	strong	73	350820	1017303	5698587	yes (662)	ambiguous_bases	ST35	0	1	7	10	-	0	-	0	-	0	-	0	-	0	-	wzi85	KL30	aac(3)-IId^;strA.v1^;strB.v1	-	-	-	-	mphA	catII.2*	-	sul2	-	-	dfrA14.v2*;dfrA30*	TEM-1D.v1^	-	CTX-M-15	-	-	SHV-33*
this study	42070_2#138	ERS7985380	ERR12058650	CAAP74	ERP126322	Klebsiella pneumoniae	strong	57	412444	1062430	5588490	yes (678)	ambiguous_bases	ST14	1	1	8	13	ybt 9; ICEKp3	183-2LV	-	0	-	0	-	0	-	0	-	wzi2	KL2 (KL30)	aac(3)-IIa.v1^;aac(6')-Ib-cr.v2;aadA*	-	-	qnrB1.v2^	-	-	CatB4.v1;catII.2*;cmlA5	arr-2	sul2	-	-	dfrA14.v2*	OXA-1;OXA-10	-	CTX-M-15	-	-	SHV-28.v1^
this study	42070_2#139	ERS7985225	ERR12058651	CAAGU5	ERP126322	Klebsiella pneumoniae	strong	55	356021	972269	5649694	yes (1446)	ambiguous_bases	ST1552	0	1	8	13	-	0	-	0	-	0	-	0	-	0	-	wzi119	KL24	aac(3)-IIa.v1;aadA1.v1^;strA.v1^;strB.v1	-	-	qnrB1.v2^	-	-	catA1^	-	sul1;sul2	tet(A).v1	-	dfrA1.v2;dfrA14.v2*	TEM-1D.v1^	-	CTX-M-15	-	-	SHV-11.v1^
this study	42070_2#13	ERS7985193	ERR12058531	BKQ79K	ERP126322	Klebsiella pneumoniae	strong	56	394497	890372	5387698	yes (1070)	ambiguous_bases	ST609-1LV	0	0	0	0	-	0	-	0	-	0	-	0	-	0	-	wzi177	KL125 (KL114)	-	-	-	-	-	-	-	-	-	-	-	-	-	-	-	-	-	SHV-1^
this study	42070_2#140	ERS7985382	ERR12058652	CAAP6Y	ERP126322	Klebsiella pneumoniae	strong	51	353806	818302	5587545	yes (586)	ambiguous_bases	ST14	1	1	8	13	ybt 9; ICEKp3	183-2LV	-	0	-	0	-	0	-	0	-	wzi2	KL2 (KL30)	aac(3)-IIa.v1^;aac(6')-Ib-cr.v2;aadA*	-	-	qnrB1.v2^	-	-	CatB4.v1;catII.2*;cmlA5	arr-2	sul2	-	-	dfrA14.v2*	OXA-1;OXA-10	-	CTX-M-15	-	-	SHV-28.v1^
this study	42070_2#141	ERS7985227	ERR12058653	CAAGU9	ERP126322	Klebsiella pneumoniae	strong	65	313161	745053	5701495	yes (685)	ambiguous_bases	ST35	0	1	7	11	-	0	-	0	-	0	-	0	-	0	-	wzi85	KL30	aac(3)-IId^;aph3-Ia.v1^;strA.v1^;strB.v1	-	-	-	-	mphA	catII.2*	-	sul2*	-	-	dfrA14.v2*;dfrA30*	TEM-1D.v1^	-	CTX-M-15	-	-	SHV-33*
this study	42070_2#142	ERS7985381	ERR12058654	BKRJ8Y	ERP126322	Klebsiella pneumoniae	strong	65	287432	648401	5539022	yes (1080)	ambiguous_bases	ST607	1	1	7	12	ybt 14; ICEKp5	135-3LV	-	0	-	0	-	0	-	0	-	wzi133	KL25	aac(3)-IIa.v1;aac(6')-Ib-cr.v2;aadA16*;strA.v1;strB.v1*	-	-	-	-	-	catII.2*	arr-3	sul1;sul2	-	-	dfrA27	TEM-1D.v1^	-	CTX-M-15	-	-	SHV-1^
this study	42070_2#143	ERS7985226	ERR12058655	CAAH3W	ERP126322	Klebsiella pneumoniae	strong	70	350820	1017297	5701444	yes (751)	ambiguous_bases	ST35	0	1	7	11	-	0	-	0	-	0	-	0	-	0	-	wzi85	KL30	aac(3)-IId^;aph3-Ia.v1^;strA.v1^;strB.v1	-	-	-	-	mphA	catII.2*	-	sul2*	-	-	dfrA14.v2*;dfrA30*	TEM-1D.v1^	-	CTX-M-15	-	-	SHV-33*
this study	42070_2#144	ERS7985383	ERR12058656	CAAPP0	ERP126322	Klebsiella pneumoniae	strong	46	440256	1173785	5589153	yes (703)	ambiguous_bases	ST14	1	1	8	13	ybt 9; ICEKp3	183-2LV	-	0	-	0	-	0	-	0	-	wzi2	KL2 (KL30)	aac(3)-IIa.v1^;aac(6')-Ib-cr.v2;aadA*	-	-	qnrB1.v2^	-	-	CatB4.v1;catII.2*;cmlA5	arr-2	sul2	-	-	dfrA14.v2*	OXA-1;OXA-10	-	CTX-M-15	-	-	SHV-28.v1^
this study	42070_2#145	ERS7985607	ERR12058657	BKQ2IH	ERP126322	Klebsiella pneumoniae	strong	72	329486	708031	5481608	yes (737)	ambiguous_bases	ST836	1	1	8	13	ybt 10; ICEKp4	106-1LV	-	0	-	0	-	0	-	0	-	wzi85	KL30	aac(3)-IId^;aadA2^;strA.v1^;strB.v1	-	-	-	-	mphA	catII.2*	-	sul1;sul2	tet(A).v1	-	dfrA12;dfrA30*	TEM-1D.v1^	-	CTX-M-15	-	-	SHV-77^
this study	42070_2#146	ERS7985548	ERR12058658	BHALP9	ERP126322	Klebsiella pneumoniae	strong	88	204033	530974	5408693	yes (1204)	ambiguous_bases	ST1800	0	0	0	0	-	0	-	0	-	0	-	0	-	0	-	wzi50	KL15 (KL17,KL51,KL52)	-	-	-	-	-	-	-	-	-	-	-	-	-	-	-	-	-	SHV-11.v1^
this study	42070_2#148	ERS7985550	ERR12058659	CAA4B9	ERP126322	Klebsiella pneumoniae	strong	40	334915	678247	5676230	yes (551)	ambiguous_bases	ST39	1	1	7	11	ybt 16; ICEKp12	294	-	0	-	0	-	0	-	0	-	wzi2	KL2 (KL30)	aac(3)-IIa.v1^;aac(6')-Ib-cr.v2;strA.v1^;strB.v1	-	-	-	-	-	CatB4.v1	-	sul2	tet(A).v1	-	dfrA14.v2*	OXA-1;TEM-1D.v1^	-	CTX-M-15	-	-	SHV-11.v1^
this study	42070_2#149	ERS7985609	ERR12058660	CAA4QX	ERP126322	Klebsiella pneumoniae	strong	45	261146	633697	5677595	yes (325)	ambiguous_bases	ST39	1	1	7	11	ybt 16; ICEKp12	294	-	0	-	0	-	0	-	0	-	wzi2	KL2 (KL30)	aac(3)-IIa.v1^;aac(6')-Ib-cr.v2;strA.v1^;strB.v1	-	-	-	-	-	CatB4.v1	-	sul2	tet(A).v1	-	dfrA14.v2*	OXA-1;TEM-1D.v1^	-	CTX-M-15	-	-	SHV-11.v1^
this study	42070_2#14	ERS7985350	ERR12058532	CAAF1X	ERP126322	Klebsiella pneumoniae	strong	80	304780	829758	5696958	yes (1022)	ambiguous_bases	ST35	0	1	7	11	-	0	-	0	-	0	-	0	-	0	-	wzi85	KL30	aac(3)-IId^;aph3-Ia.v1^;strA.v1^;strB.v1	-	-	-	-	mphA	catII.2*	-	sul2*	-	-	dfrA14.v2*;dfrA30*	TEM-1D.v1^	-	CTX-M-15	-	-	SHV-33*
this study	42070_2#150	ERS7985549	ERR12058661	CAA3GT	ERP126322	Klebsiella pneumoniae	strong	45	350864	622942	5492457	yes (673)	ambiguous_bases	ST1799	0	1	8	15	-	0	-	0	-	0	-	0	-	0	-	-	-	aac(3)-IIa.v1^;aac(6')-Ib-cr.v2;strA.v1^;strB.v1	-	-	qnrB1.v2^	-	-	CatB4.v1;catA1^	-	sul1?;sul2*	tet(A).v1	-	dfrA14.v2*;dfrA7	OXA-1;TEM-1D.v1^	-	CTX-M-15	-	-	SHV-28.v1^
this study	42070_2#151	ERS7985610	ERR12058662	BKRC6S	ERP126322	Klebsiella pneumoniae	strong	46	254186	611187	5678283	yes (340)	ambiguous_bases	ST39	1	1	7	11	ybt 16; ICEKp12	294	-	0	-	0	-	0	-	0	-	wzi2	KL2 (KL30)	aac(3)-IIa.v1^;aac(6')-Ib-cr.v2;strA.v1^;strB.v1	-	-	-	-	-	CatB4.v1	-	sul2	tet(A).v1	-	dfrA14.v2*	OXA-1;TEM-1D.v1^	-	CTX-M-15	-	-	SHV-11.v1^
this study	42070_2#152	ERS7985551	ERR12058663	CAA4E1	ERP126322	Klebsiella pneumoniae	strong	41	375359	613130	5679466	yes (338)	ambiguous_bases	ST39	1	1	7	11	ybt 16; ICEKp12	294	-	0	-	0	-	0	-	0	-	wzi2	KL2 (KL30)	aac(3)-IIa.v1^;aac(6')-Ib-cr.v2;strA.v1^;strB.v1	-	-	-	-	-	CatB4.v1	-	sul2	tet(A).v1	-	dfrA14.v2*	OXA-1;TEM-1D.v1^	-	CTX-M-15	-	-	SHV-11.v1^
this study	42070_2#153	ERS7985456	ERR12058664	BHAMRC	ERP126322	Klebsiella pneumoniae	strong	82	231748	509052	5725676	yes (1278)	ambiguous_bases	ST25	1	1	9	14	ybt 14; ICEKp5	145-2LV	-	0	-	0	-	0	-	0	-	wzi72	KL2	aac(3)-IIa.v1^;aac(6')-Ib-cr.v2;aph3-Ia.v1^;strA.v1^;strB.v1	-	-	qnrB1.v2^	-	mphA	CatB4.v1	-	sul2	tet(A).v1	-	dfrA14.v2*	OXA-1;TEM-1D.v1^	-	CTX-M-15	-	-	SHV-11.v1^
this study	42070_2#154	ERS7985552	ERR12058665	BKQYMT	ERP126322	Klebsiella pneumoniae	strong	67	315651	1235913	5509057	yes (572)	ambiguous_bases	ST101	0	1	6	8	-	0	-	0	-	0	-	0	-	0	-	wzi137	KL17	aac(3)-IId^;strA.v1*;strB.v1*	-	-	qnrS1	-	-	-	-	sul2	tet(D)	-	dfrA14.v2*	-	-	CTX-M-55	-	-	SHV-1^
this study	42070_2#155	ERS7985457	ERR12058666	CAA4SI	ERP126322	Klebsiella pneumoniae	strong	49	334915	611108	5678111	yes (334)	ambiguous_bases	ST39	1	1	7	11	ybt 16; ICEKp12	294	-	0	-	0	-	0	-	0	-	wzi2	KL2 (KL30)	aac(3)-IIa.v1^;aac(6')-Ib-cr.v2;strA.v1^;strB.v1	-	-	-	-	-	CatB4.v1	-	sul2	tet(A).v1	-	dfrA14.v2*	OXA-1;TEM-1D.v1^	-	CTX-M-15	-	-	SHV-11.v1^
this study	42070_2#156	ERS7985553	ERR12058667	BHAEKE	ERP126322	Klebsiella pneumoniae	strong	55	336007	991960	5554202	yes (112)	ambiguous_bases	ST307	1	1	7	11	ybt 9; ICEKp3	187	-	0	-	0	-	0	-	0	-	wzi173	KL102 (KL149,KL155)	aac(3)-IIa.v1^;aac(6')-Ib-cr.v2;strA.v1^;strB.v1	-	-	-	-	-	CatB4.v1;catII.2*	-	sul2	-	-	dfrA14.v2*	OXA-1;TEM-1D.v1^	-	CTX-M-15	-	-	SHV-28.v1^
this study	42070_2#157	ERS7985458	ERR12058668	CAA4TT	ERP126322	Klebsiella pneumoniae	strong	40	391653	710674	5326647	yes (383)	ambiguous_bases	ST29	0	0	2	2	-	0	-	0	-	0	-	0	-	0	-	wzi24	KL24 (KL54,KL55)	-	-	-	-	-	-	-	-	sul1	-	-	dfrA15.v2	-	-	-	-	-	SHV-187*
this study	42070_2#158	ERS7985555	ERR12058669	CAA24C	ERP126322	Klebsiella pneumoniae	strong	69	324564	1236037	5509025	yes (179)	ambiguous_bases	ST101	0	1	6	8	-	0	-	0	-	0	-	0	-	0	-	wzi137	KL17	aac(3)-IId^;strA.v1*;strB.v1*	-	-	qnrS1	-	-	-	-	sul2	tet(D)	-	dfrA14.v2*	-	-	CTX-M-55	-	-	SHV-1^
this study	42070_2#159	ERS7985459	ERR12058670	BKRC8V	ERP126322	Klebsiella pneumoniae	strong	62	257770	559666	5587267	yes (1317)	ambiguous_bases	ST15	1	1	6	11	ybt 10; ICEKp4	28-1LV	-	0	-	0	-	0	-	0	-	wzi151	KL48	aac(3)-IIa.v1;aac(6')-Ib-cr.v2;aadA^;strA.v1*;strB.v1*	-	-	-	-	-	-	-	sul1^;sul2	-	-	dfrA15.v2	SCO-1;TEM-1D.v1^	-	CTX-M-15	-	-	SHV-28.v1^
this study	42070_2#15	ERS7985195	ERR12058533	BKR2TD	ERP126322	Klebsiella pneumoniae	strong	100	313905	694798	5914316	yes (1687)	ambiguous_bases	ST23	5	1	7	13	ybt 1; ICEKp10	43	clb 2	29	iuc 1	1	iro 1	2	rmp 1; KpVP-1	40	rmpA2_3-47%	wzi1	KL1	aac(3)-IId^;aac(6')-Ib-cr.v2;aadA*	-	-	-	-	-	CatB4.v1;cmlA5	arr-2	sul2	-	-	dfrA14.v2*;dfrA30*	OXA-1;OXA-10;TEM-1D.v1^	-	CTX-M-15	-	-	SHV-11.v1^
this study	42070_2#160	ERS7985556	ERR12058671	CAA1JC	ERP126322	Klebsiella pneumoniae	strong	113	193465	454554	5475002	yes (21)	ambiguous_bases	ST245-1LV	0	1	7	13	-	0	-	0	-	0	-	0	-	0	-	wzi224	KL49	aac(3)-IIa.v1^;aac(6')-Ib-cr.v2*	-	-	-	-	-	CatB4.v1;catII.2*;cmlA5	arr-2	sul2	-	-	dfrA14.v2*;dfrA16.v2	OXA-1;OXA-10;TEM-1D.v1^	-	CTX-M-15	-	-	SHV-11.v1^
this study	42070_2#161	ERS7985228	ERR12058672	CAAH4B	ERP126322	Klebsiella pneumoniae	strong	50	356025	972760	5649556	yes (1217)	ambiguous_bases	ST1552	0	1	8	13	-	0	-	0	-	0	-	0	-	0	-	wzi119	KL24	aac(3)-IIa.v1;aadA1.v1^;strA.v1^;strB.v1	-	-	qnrB1.v2^	-	-	catA1^	-	sul1;sul2	tet(A).v1	-	dfrA1.v2;dfrA14.v2*	TEM-1D.v1^	-	CTX-M-15	-	-	SHV-11.v1^
this study	42070_2#162	ERS7985384	ERR12058673	CAAP2A	ERP126322	Klebsiella pneumoniae	strong	73	353501	443958	5584329	yes (477)	ambiguous_bases	ST14	1	1	8	13	ybt 9; ICEKp3	183-2LV	-	0	-	0	-	0	-	0	-	wzi2	KL2 (KL30)	aac(3)-IIa.v1^;aac(6')-Ib-cr.v2;aadA*	-	-	qnrB1.v2^	-	-	CatB4.v1;catII.2*;cmlA5	arr-2	sul2	-	-	dfrA14.v2*	OXA-1;OXA-10	-	CTX-M-15	-	-	SHV-28.v1^
this study	42070_2#163	ERS7985230	ERR12058674	CAAI(Q	ERP126322	Klebsiella pneumoniae	strong	37	451030	779773	5414547	yes (339)	ambiguous_bases	ST48	1	1	4	6	ybt 10; ICEKp4	481-4LV	-	0	-	0	-	0	-	0	-	wzi62	KL62	aac(3)-IIa.v1;strA.v1^;strB.v1	-	-	-	-	-	-	-	sul2^	-	-	-	TEM-1D.v1^	-	CTX-M-15	-	-	SHV-11.v1^
this study	42070_2#164	ERS7985385	ERR12058675	CAAPXY	ERP126322	Klebsiella pneumoniae	strong	41	469448	775986	5475714	yes (708)	ambiguous_bases	ST48	1	1	7	12	ybt 10; ICEKp4	481-4LV	-	0	-	0	-	0	-	0	-	wzi62	KL62	aac(3)-IIa.v1;aadA2^;aph3-Ia.v1^;strA.v1^;strB.v1	-	-	-	-	mphA	catII.2*	-	sul1;sul2^	-	-	dfrA12	TEM-1D.v1^	-	CTX-M-15	-	-	SHV-11.v1^
this study	42070_2#165	ERS7985231	ERR12058676	CAAGVG	ERP126322	Klebsiella pneumoniae	strong	37	469448	1409895	5414624	yes (340)	ambiguous_bases	ST48	1	1	4	6	ybt 10; ICEKp4	481-4LV	-	0	-	0	-	0	-	0	-	wzi62	KL62	aac(3)-IIa.v1;strA.v1^;strB.v1	-	-	-	-	-	-	-	sul2^	-	-	-	TEM-1D.v1^	-	CTX-M-15	-	-	SHV-11.v1^
this study	42070_2#166	ERS7985386	ERR12058677	CAAPDY	ERP126322	Klebsiella pneumoniae	strong	50	412481	1062440	5586705	yes (418)	ambiguous_bases	ST14	1	1	8	13	ybt 9; ICEKp3	183-2LV	-	0	-	0	-	0	-	0	-	wzi2	KL2 (KL30)	aac(3)-IIa.v1^;aac(6')-Ib-cr.v2;aadA*	-	-	qnrB1.v2^	-	-	CatB4.v1;catII.2*;cmlA5	arr-2	sul2	-	-	dfrA14.v2*	OXA-1;OXA-10	-	CTX-M-15	-	-	SHV-28.v1^
this study	42070_2#168	ERS7985388	ERR12058679	CAAP3H	ERP126322	Klebsiella pneumoniae	strong	42	413517	813273	5445118	yes (757)	ambiguous_bases	ST1207	1	1	7	11	ybt 10; ICEKp4	78	-	0	-	0	-	0	-	0	-	wzi123	KL136	aac(3)-IId^;aac(6')-Ib-cr.v2;strA.v1*;strB.v1*	-	-	qnrB1.v1	-	-	CatB4.v1	-	sul2	-	-	dfrA14.v2*	OXA-1;TEM-1D.v1^	-	CTX-M-15	-	-	SHV-1
this study	42070_2#16	ERS7985351	ERR12058534	CAAF35	ERP126322	Klebsiella pneumoniae	strong	51	446886	1161962	5649097	yes (1500)	ambiguous_bases	ST1552	0	1	8	13	-	0	-	0	-	0	-	0	-	0	-	wzi119	KL24	aac(3)-IIa.v1;aadA1.v1^;strA.v1^;strB.v1	-	-	qnrB1.v2^	-	-	catA1^	-	sul1;sul2	tet(A).v1	-	dfrA1.v2;dfrA14.v2*	TEM-1D.v1^	-	CTX-M-15	-	-	SHV-11.v1^
this study	42070_2#170	ERS7985387	ERR12058681	CAAPB9	ERP126322	Klebsiella pneumoniae	strong	79	356509	926119	5524230	yes (1047)	ambiguous_bases	ST1427	0	1	7	13	-	0	-	0	-	0	-	0	-	0	-	-	-	aac(3)-IIa.v1^;aac(6')-Ib-cr.v2;strA.v1^;strB.v1	-	-	qnrB1.v2^	-	-	CatB4.v1;catII.2*	-	sul2	-	-	dfrA14.v2*;dfrA30*	OXA-1;TEM-1D.v1^	-	CTX-M-15	-	-	SHV-11.v1^
this study	42070_2#171	ERS7985233	ERR12058682	CAAGDL	ERP126322	Klebsiella pneumoniae	strong	21	1063575	1752531	5419473	yes (688)	ambiguous_bases	ST4656	0	0	1	1	-	0	-	0	-	0	-	0	-	0	-	wzi24	KL24 (KL54,KL55)	-	-	-	-	-	-	-	-	-	-	-	-	TEM-1D.v1^	-	-	-	-	SHV-1^
this study	42070_2#172	ERS7985389	ERR12058683	CAAQ01	ERP126322	Klebsiella pneumoniae	strong	48	380606	818335	5586151	yes (673)	ambiguous_bases	ST14	1	1	8	13	ybt 9; ICEKp3	183-2LV	-	0	-	0	-	0	-	0	-	wzi2	KL2 (KL30)	aac(3)-IIa.v1^;aac(6')-Ib-cr.v2;aadA*	-	-	qnrB1.v2^	-	-	CatB4.v1;catII.2*;cmlA5	arr-2	sul2	-	-	dfrA14.v2*	OXA-1;OXA-10	-	CTX-M-15	-	-	SHV-28.v1^
this study	42070_2#173	ERS7985235	ERR12058684	CAAGA8	ERP126322	Klebsiella pneumoniae	strong	49	422938	1269432	5647206	yes (1320)	ambiguous_bases	ST1552	0	1	8	13	-	0	-	0	-	0	-	0	-	0	-	wzi119	KL24	aac(3)-IIa.v1;aadA1.v1^;strA.v1^;strB.v1	-	-	qnrB1.v2^	-	-	catA1^	-	sul1;sul2	tet(A).v1	-	dfrA1.v2;dfrA14.v2*	TEM-1D.v1^	-	CTX-M-15	-	-	SHV-11.v1^
this study	42070_2#175	ERS7985234	ERR12058686	CAAGAR	ERP126322	Klebsiella pneumoniae	strong	51	422938	1157266	5648293	yes (966)	ambiguous_bases	ST1552	0	1	8	13	-	0	-	0	-	0	-	0	-	0	-	wzi119	KL24	aac(3)-IIa.v1;aadA1.v1^;strA.v1^;strB.v1	-	-	qnrB1.v2^	-	-	catA1^	-	sul1;sul2	tet(A).v1	-	dfrA1.v2;dfrA14.v2*	TEM-1D.v1^	-	CTX-M-15	-	-	SHV-11.v1^
this study	42070_2#176	ERS7985390	ERR12058687	CHF104	ERP126322	Klebsiella pneumoniae	strong	62	345921	957829	5516803	yes (813)	ambiguous_bases	ST15	1	1	8	15	ybt 10; ICEKp4	28-1LV	-	0	-	0	-	0	-	0	-	wzi151	KL48	aac(3)-IIa.v1;aac(6')-Ib-cr.v2;aadA^;strA.v1*;strB.v1*	-	-	qnrB2.v1^	-	-	CatB4.v1*	-	sul1;sul2	tet(D)	-	dfrA15.v2	OXA-1;SCO-1;TEM-1D.v1^	-	CTX-M-15	-	-	SHV-28.v1^
this study	42070_2#177	ERS7985460	ERR12058688	BKQYWK	ERP126322	Klebsiella pneumoniae	strong	62	345934	584517	5615586	yes (857)	ambiguous_bases	ST15	1	1	8	15	ybt 10; ICEKp4	28-1LV	-	0	-	0	-	0	-	0	-	wzi151	KL48	aac(3)-IIa.v1;aac(6')-Ib-cr.v2;aadA^;strA.v1*;strB.v1*	-	-	qnrB2.v1^	-	-	CatB4.v1*	-	sul1;sul2	tet(D)	-	dfrA15.v2	OXA-1;SCO-1;TEM-1D.v1^	-	CTX-M-15	-	-	SHV-28.v1^
this study	42070_2#178	ERS7985557	ERR12058689	CAA1EZ	ERP126322	Klebsiella quasipneumoniae subsp. quasipneumoniae	strong	94	150000	607649	5456073	yes (84)	ambiguous_bases	ST1040-1LV	0	1	9	13	-	0	-	0	-	0	-	0	-	0	-	wzi42	KL42	aac(3)-IIa.v1^;aac(6')-Ib-cr.v2;aadA2^	-	-	qnrS1	-	mphA	CatB4.v1	-	sul1;sul2	tet(C)	-	dfrA12	OXA-1;TEM-1D.v1^	-	CTX-M-15	-	-	OKP-A-5*
this study	42070_2#179	ERS7985461	ERR12058690	BKQYVX	ERP126322	Klebsiella pneumoniae	strong	73	314284	850415	5510014	yes (682)	ambiguous_bases	ST101	0	1	6	8	-	0	-	0	-	0	-	0	-	0	-	wzi137	KL17	aac(3)-IId^;strA.v1*;strB.v1*	-	-	qnrS1	-	-	-	-	sul2	tet(D)	-	dfrA14.v2*	-	-	CTX-M-55	-	-	SHV-1^
this study	42070_2#17	ERS7985441	ERR12058535	11449	ERP126322	Klebsiella pneumoniae	strong	105	298924	799076	6155768	yes (1430)	ambiguous_bases	ST14	3	0	5	8	-	0	-	0	iuc 1	1-1LV	-	0	-	0	rmpA2_8-60%	wzi2	KL2 (KL30)	aac(3)-IIa.v1;aadA*;sat-2;strB.v1	-	-	-	-	-	catA1*	-	sul2	-	-	dfrA1.v1	TEM-1D.v1^	-	-	-	-	SHV-28.v1^
this study	42070_2#180	ERS7985559	ERR12058691	BKQYSL	ERP126322	Klebsiella pneumoniae	strong	73	224323	549347	5510599	yes (932)	ambiguous_bases	ST101	0	1	6	8	-	0	-	0	-	0	-	0	-	0	-	wzi137	KL17	aac(3)-IId^;strA.v1*;strB.v1*	-	-	qnrS1	-	-	-	-	sul2	tet(D)	-	dfrA14.v2*	-	-	CTX-M-55	-	-	SHV-1^
this study	42070_2#181	ERS7985462	ERR12058692	BHAKTT	ERP126322	Klebsiella pneumoniae	strong	63	371802	588474	5579872	yes (942)	ambiguous_bases	ST39	1	1	7	11	ybt 14; ICEKp5	327-1LV	-	0	-	0	-	0	-	0	-	wzi2	KL2 (KL30)	aac(3)-IId^;aadA*	-	-	-	-	-	catII.2*;cmlA5	arr-2	sul2	-	-	dfrA14.v2*;dfrA30*	OXA-10;TEM-1D.v1^	-	CTX-M-15	-	-	SHV-1^
this study	42070_2#182	ERS7985558	ERR12058693	BKQYR6	ERP126322	Klebsiella pneumoniae	strong	70	314279	1264764	5505473	yes (681)	ambiguous_bases	ST101	0	1	7	9	-	0	-	0	-	0	-	0	-	0	-	wzi137	KL17	aac(3)-IId^;strA.v1*;strB.v1*	-	-	qnrS1	-	-	-	-	sul2	tet(D)	-	dfrA14.v2*	TEM-1D.v1^	-	CTX-M-55	-	-	SHV-1^
this study	42070_2#183	ERS7985463	ERR12058694	CAA4WY	ERP126322	Klebsiella pneumoniae	strong	34	447233	947822	5460520	yes (80)	ambiguous_bases	ST29	1	1	8	12	ybt 14; ICEKp5	151	-	0	-	0	-	0	-	0	-	wzi19	KL19	aac(3)-IIa.v1^;aac(6')-Ib-cr.v2;strA.v1^;strB.v1^	-	-	qnrB1.v2^	-	-	CatB4.v1	-	sul2	tet(A).v1	-	dfrA14.v2*	OXA-1;TEM-1D.v1^	-	CTX-M-15	-	-	SHV-187
this study	42070_2#184	ERS7985561	ERR12058695	BKQYJ7	ERP126322	Klebsiella pneumoniae	strong	75	314279	643866	5510018	yes (700)	ambiguous_bases	ST101	0	1	6	8	-	0	-	0	-	0	-	0	-	0	-	wzi137	KL17	aac(3)-IId^;strA.v1*;strB.v1*	-	-	qnrS1	-	-	-	-	sul2	tet(D)	-	dfrA14.v2*	-	-	CTX-M-55	-	-	SHV-1^
this study	42070_2#185	ERS7985464	ERR12058696	CAA4X5	ERP126322	Klebsiella pneumoniae	strong	39	286131	492310	5677117	yes (341)	ambiguous_bases	ST39	1	1	7	11	ybt 16; ICEKp12	294	-	0	-	0	-	0	-	0	-	wzi2	KL2 (KL30)	aac(3)-IIa.v1^;aac(6')-Ib-cr.v2;strA.v1^;strB.v1	-	-	-	-	-	CatB4.v1	-	sul2	tet(A).v1	-	dfrA14.v2*	OXA-1;TEM-1D.v1^	-	CTX-M-15	-	-	SHV-11.v1^
this study	42070_2#186	ERS7985562	ERR12058697	BKQYIT	ERP126322	Klebsiella quasipneumoniae subsp. similipneumoniae	strong	65	328437	1292516	5588431	yes (554)	ambiguous_bases	ST334	0	1	7	9	-	0	-	0	-	0	-	0	-	0	-	wzi337	KL103	aac(3)-IId^;strA.v1^;strB.v1*	-	-	qnrB1.v1	-	-	catA1*	-	sul2	tet(D)	-	dfrA14.v2*	-	-	SHV-12	-	-	OKP-B-17?
this study	42070_2#187	ERS7985465	ERR12058698	CAA4X6	ERP126322	Klebsiella pneumoniae	strong	41	327481	818519	5678570	yes (570)	ambiguous_bases	ST39	1	1	7	11	ybt 16; ICEKp12	294	-	0	-	0	-	0	-	0	-	wzi2	KL2 (KL30)	aac(3)-IIa.v1^;aac(6')-Ib-cr.v2;strA.v1^;strB.v1	-	-	-	-	-	CatB4.v1	-	sul2	tet(A).v1	-	dfrA14.v2*	OXA-1;TEM-1D.v1^	-	CTX-M-15	-	-	SHV-11.v1^
this study	42070_2#188	ERS7985560	ERR12058699	BHAKYG	ERP126322	Klebsiella pneumoniae	strong	36	421686	766496	5310691	yes (572)	ambiguous_bases	ST29	1	1	7	11	ybt 14; ICEKp5	151-1LV	-	0	-	0	-	0	-	0	-	wzi19	KL19	aac(3)-IIa.v1^;aac(6')-Ib-cr.v2;strA.v1^;strB.v1	-	-	qnrB1.v2^	-	-	CatB4.v1	-	sul2	-	-	dfrA14.v2*	OXA-1;TEM-1D.v1^	-	CTX-M-15	-	-	SHV-187
this study	42070_2#189	ERS7985466	ERR12058700	CAA4X8	ERP126322	Klebsiella pneumoniae	strong	42	327481	611327	5677677	yes (340)	ambiguous_bases	ST39	1	1	7	11	ybt 16; ICEKp12	294	-	0	-	0	-	0	-	0	-	wzi2	KL2 (KL30)	aac(3)-IIa.v1^;aac(6')-Ib-cr.v2;strA.v1^;strB.v1	-	-	-	-	-	CatB4.v1	-	sul2	tet(A).v1	-	dfrA14.v2*	OXA-1;TEM-1D.v1^	-	CTX-M-15	-	-	SHV-11.v1^
this study	42070_2#18	ERS7985516	ERR12058536	BKQRCA	ERP126322	Klebsiella quasipneumoniae subsp. similipneumoniae	strong	89	364182	791962	5505671	yes (4)	ambiguous_bases	ST1224	0	1	6	7	-	0	-	0	-	0	-	0	-	0	-	-	-	aac(3)-IIa.v1^;strB.v1	-	-	qnrB1.v2^	-	-	-	-	sul2	tet(A).v1	-	dfrA14.v2*	-	-	CTX-M-15	-	-	OKP-B-2*
this study	42070_2#191	ERS7985467	ERR12058702	CAA4YE	ERP126322	Klebsiella pneumoniae	strong	44	326635	611335	5679719	yes (288)	ambiguous_bases	ST39	1	1	7	11	ybt 16; ICEKp12	294	-	0	-	0	-	0	-	0	-	wzi2	KL2 (KL30)	aac(3)-IIa.v1^;aac(6')-Ib-cr.v2;strA.v1^;strB.v1	-	-	-	-	-	CatB4.v1	-	sul2	tet(A).v1	-	dfrA14.v2*	OXA-1;TEM-1D.v1^	-	CTX-M-15	-	-	SHV-11.v1^
this study	42070_2#192	ERS7985564	ERR12058703	CAA24Y	ERP126322	Klebsiella pneumoniae	strong	77	365092	754805	5749901	yes (913)	ambiguous_bases	ST14	0	1	6	7	-	0	-	0	-	0	-	0	-	0	-	wzi2	KL2 (KL30)	aac(3)-IIa.v1;aac(3)-IId^	-	-	-	-	-	catII.2*	-	sul2	-	-	dfrA30*	TEM-1D.v1^	-	CTX-M-15	-	-	SHV-28.v1^
this study	42070_2#193	ERS7985236	ERR12058704	BHBCYS	ERP126322	Klebsiella pneumoniae	strong	47	717340	1006140	5592622	yes (499)	ambiguous_bases	ST14	1	1	8	16	ybt 9; ICEKp3	183-2LV	-	0	-	0	-	0	-	0	-	wzi2	KL2 (KL30)	aac(3)-IIa.v1^;aac(6')-Ib-cr.v2;aadA*;strA.v1^;strB.v1	-	-	qnrB1.v2^	-	-	CatB4.v1;catII.2*;cmlA5	arr-2	sul2	-	-	dfrA14.v2*	OXA-1;OXA-10;TEM-1D.v1^	-	CTX-M-15	-	-	SHV-28.v1^
this study	42070_2#194	ERS7985391	ERR12058705	CAAPZ7	ERP126322	Klebsiella pneumoniae	strong	49	438714	1062660	5587657	yes (1105)	ambiguous_bases	ST14	1	1	8	13	ybt 9; ICEKp3	183-2LV	-	0	-	0	-	0	-	0	-	wzi2	KL2 (KL30)	aac(3)-IIa.v1^;aac(6')-Ib-cr.v2;aadA*	-	-	qnrB1.v2^	-	-	CatB4.v1;catII.2*;cmlA5	arr-2	sul2	-	-	dfrA14.v2*	OXA-1;OXA-10	-	CTX-M-15	-	-	SHV-28.v1^
this study	42070_2#195	ERS7985237	ERR12058706	CAAGQA	ERP126322	Klebsiella pneumoniae	strong	32	915814	1993912	5340974	yes (1488)	ambiguous_bases	ST147	1	1	8	12	ybt 9; ICEKp3	157-3LV	-	0	-	0	-	0	-	0	-	wzi64	KL64	aac(3)-IIa.v1^;aac(6')-Ib-cr.v2;strA.v1^;strB.v1	-	-	qnrB1.v2^	-	-	CatB4.v1	-	sul2	tet(A).v1	-	dfrA14.v2*	OXA-1;TEM-1D.v1^	-	CTX-M-15	-	-	SHV-11.v1^
this study	42070_2#196	ERS7985394	ERR12058707	CAAPYU	ERP126322	Klebsiella pneumoniae	strong	72	185842	508885	5591416	yes (437)	ambiguous_bases	ST25	1	1	7	11	ybt 14; ICEKp5	145-2LV	-	0	-	0	-	0	-	0	-	wzi72	KL2	aac(3)-IIa.v1^;aac(6')-Ib-cr.v2;strA.v1^;strB.v1	-	-	-	-	mphA	CatB4.v1	-	sul2	-	-	dfrA14.v2*	OXA-1;TEM-1D.v1^	-	CTX-M-15	-	-	SHV-11.v1^
this study	42070_2#197	ERS7985238	ERR12058708	BKRI8K	ERP126322	Klebsiella pneumoniae	strong	48	483724	1061927	5740332	yes (742)	ambiguous_bases	ST405	1	1	8	12	ybt 27; ICEKp22 (truncated)	312-2LV	-	0	-	0	-	0	-	0	-	wzi143	KL151	aac(3)-IIa.v1^;aac(6')-Ib-cr.v2;strA.v1^;strB.v1	-	-	qnrB1.v2^	-	-	CatB4.v1	-	sul2	tet(A).v1	-	dfrA14.v2*	OXA-1;TEM-1D.v1^	-	CTX-M-15	-	-	SHV-76
this study	42070_2#198	ERS7985393	ERR12058709	CAAPPB	ERP126322	Klebsiella pneumoniae	strong	53	413932	1115433	5585035	yes (807)	ambiguous_bases	ST14	1	1	8	13	ybt 9; ICEKp3	183-2LV	-	0	-	0	-	0	-	0	-	wzi2	KL2 (KL30)	aac(3)-IIa.v1^;aac(6')-Ib-cr.v2;aadA*	-	-	qnrB1.v2^	-	-	CatB4.v1;catII.2*;cmlA5	arr-2	sul2	-	-	dfrA14.v2*	OXA-1;OXA-10	-	CTX-M-15	-	-	SHV-28.v1^
this study	42070_2#199	ERS7985239	ERR12058710	CAAHEB	ERP126322	Klebsiella pneumoniae	strong	70	407951	874786	5700443	yes (1337)	ambiguous_bases	ST35	0	1	7	11	-	0	-	0	-	0	-	0	-	0	-	wzi85	KL30	aac(3)-IId^;aph3-Ia.v1^;strA.v1^;strB.v1	-	-	-	-	mphA	catII.2*	-	sul2^	-	-	dfrA14.v2*;dfrA30*	TEM-1D.v1^	-	CTX-M-15	-	-	SHV-33*
this study	42070_2#1	ERS7985188	ERR12058519	1020587	ERP126322	Klebsiella pneumoniae	strong	101	337364	660914	5839201	yes (1355)	ambiguous_bases	ST14	0	1	9	18	-	0	-	0	-	0	-	0	-	0	-	wzi2	KL2 (KL30)	aac(3)-IIa.v1^;aac(3)-IId^;aac(6')-Ib-cr.v2	-	-	qnrS1	-	ereA2	CatB4.v1;catII.2*;cmlA5	arr-2	sul1;sul2	-	-	dfrA14.v2*;dfrA5	LAP-2;OXA-1;OXA-10;TEM-1D.v1^	-	CTX-M-15	-	-	SHV-28.v1^
this study	42070_2#200	ERS7985395	ERR12058711	BKRKPR	ERP126322	Klebsiella pneumoniae	strong	50	412614	1063231	5588012	yes (1397)	ambiguous_bases	ST14	1	1	8	13	ybt 9; ICEKp3	183-2LV	-	0	-	0	-	0	-	0	-	wzi2	KL2 (KL30)	aac(3)-IIa.v1^;aac(6')-Ib-cr.v2;aadA*	-	-	qnrB1.v2^	-	-	CatB4.v1;catII.2*;cmlA5	arr-2	sul2	-	-	dfrA14.v2*	OXA-1;OXA-10	-	CTX-M-15	-	-	SHV-28.v1^
this study	42070_2#201	ERS7985240	ERR12058712	CAAH5J	ERP126322	Klebsiella pneumoniae	strong	51	365923	818336	5593235	yes (674)	ambiguous_bases	ST14	1	1	8	16	ybt 9; ICEKp3	183-2LV	-	0	-	0	-	0	-	0	-	wzi2	KL2 (KL30)	aac(3)-IIa.v1^;aac(6')-Ib-cr.v2;aadA*;strA.v1^;strB.v1	-	-	qnrB1.v2^	-	-	CatB4.v1;catII.2*;cmlA5	arr-2	sul2	-	-	dfrA14.v2*	OXA-1;OXA-10;TEM-1D.v1^	-	CTX-M-15	-	-	SHV-28.v1^
this study	42070_2#202	ERS7985396	ERR12058713	CAAQDF	ERP126322	Klebsiella pneumoniae	strong	61	333402	818340	5590366	yes (985)	ambiguous_bases	ST14	1	1	8	13	ybt 9; ICEKp3	183-2LV	-	0	-	0	-	0	-	0	-	wzi2	KL2 (KL30)	aac(3)-IIa.v1^;aac(6')-Ib-cr.v2;aadA*	-	-	qnrB1.v2^	-	-	CatB4.v1;catII.2*;cmlA5	arr-2	sul2	-	-	dfrA14.v2*	OXA-1;OXA-10	-	CTX-M-15	-	-	SHV-28.v1^
this study	42070_2#203	ERS7985241	ERR12058714	BHAVJN	ERP126322	Klebsiella variicola subsp. variicola	strong	28	411083	1378853	5720316	yes (1426)	ambiguous_bases	ST5362	0	0	0	0	-	0	-	0	-	0	-	0	-	0	-	-	-	-	-	-	-	-	-	-	-	-	-	-	-	-	-	-	-	-	LEN-25
this study	42070_2#204	ERS7985397	ERR12058715	CAAQ29	ERP126322	Klebsiella pneumoniae	strong	47	441119	818342	5586747	yes (411)	ambiguous_bases	ST14	1	1	8	13	ybt 9; ICEKp3	183-2LV	-	0	-	0	-	0	-	0	-	wzi2	KL2 (KL30)	aac(3)-IIa.v1^;aac(6')-Ib-cr.v2;aadA*	-	-	qnrB1.v2^	-	-	CatB4.v1;catII.2*;cmlA5	arr-2	sul2	-	-	dfrA14.v2*	OXA-1;OXA-10	-	CTX-M-15	-	-	SHV-28.v1^
this study	42070_2#205	ERS7985243	ERR12058716	CAAHFS	ERP126322	Klebsiella pneumoniae	strong	50	438762	1062432	5592519	yes (691)	ambiguous_bases	ST14	1	1	8	16	ybt 9; ICEKp3	183-2LV	-	0	-	0	-	0	-	0	-	wzi2	KL2 (KL30)	aac(3)-IIa.v1^;aac(6')-Ib-cr.v2;aadA*;strA.v1^;strB.v1	-	-	qnrB1.v2^	-	-	CatB4.v1;catII.2*;cmlA5	arr-2	sul2	-	-	dfrA14.v2*	OXA-1;OXA-10;TEM-1D.v1^	-	CTX-M-15	-	-	SHV-28.v1^
this study	42070_2#206	ERS7985398	ERR12058717	CAAQ28	ERP126322	Klebsiella pneumoniae	strong	45	412508	1064286	5589395	yes (846)	ambiguous_bases	ST14	1	1	8	13	ybt 9; ICEKp3	183-2LV	-	0	-	0	-	0	-	0	-	wzi2	KL2 (KL30)	aac(3)-IIa.v1^;aac(6')-Ib-cr.v2;aadA*	-	-	qnrB1.v2^	-	-	CatB4.v1;catII.2*;cmlA5	arr-2	sul2	-	-	dfrA14.v2*	OXA-1;OXA-10	-	CTX-M-15	-	-	SHV-28.v1^
this study	42070_2#207	ERS7985242	ERR12058718	CAAHG5	ERP126322	Klebsiella variicola subsp. variicola	weak	68	369001	1499880	9176097	yes (1935)	total_size,ambiguous_bases	ST357-1LV	0	0	0	0	-	0	-	0	-	0	-	0	-	0	-	-	-	-	-	-	-	-	-	-	-	-	-	-	-	-	-	-	-	-	LEN-16
this study	42070_2#208	ERS7985399	ERR12058719	CAAQ14	ERP126322	Klebsiella pneumoniae	strong	43	412458	925732	5577715	yes (967)	ambiguous_bases	ST14	1	0	7	9	ybt 9; ICEKp3	183-2LV	-	0	-	0	-	0	-	0	-	wzi2	KL2 (KL30)	aac(6')-Ib-cr.v2;aadA*	-	-	qnrB1.v2^	-	-	catII.2*;cmlA5	arr-2	sul2	-	-	dfrA14.v2*	OXA-10	-	-	-	-	SHV-28.v1^
this study	42070_2#209	ERS7985468	ERR12058720	BKRDKP	ERP126322	Klebsiella pneumoniae	strong	39	375251	647068	5678349	yes (339)	ambiguous_bases	ST39	1	1	7	11	ybt 16; ICEKp12	294	-	0	-	0	-	0	-	0	-	wzi2	KL2 (KL30)	aac(3)-IIa.v1^;aac(6')-Ib-cr.v2;strA.v1^;strB.v1	-	-	-	-	-	CatB4.v1	-	sul2	tet(A).v1	-	dfrA14.v2*	OXA-1;TEM-1D.v1^	-	CTX-M-15	-	-	SHV-11.v1^
this study	42070_2#210	ERS7985565	ERR12058721	CAA1W0	ERP126322	Klebsiella pneumoniae	strong	50	355746	891459	5492356	yes (1191)	ambiguous_bases	ST231	0	1	9	13	-	0	-	0	-	0	-	0	-	0	-	wzi273	KL30	aac(3)-IId^;aac(6')-Ib-cr.v2;aadA16*;strA.v1*;strB.v1*	-	-	-	-	-	catII.2*	arr-3	sul1;sul2*	tet(D)	-	dfrA27	TEM-1D.v1^	-	CTX-M-15	-	-	SHV-1^
this study	42070_2#211	ERS7985469	ERR12058722	BKRE4X	ERP126322	Klebsiella pneumoniae	strong	37	375426	612846	5680151	yes (393)	ambiguous_bases	ST39	1	1	7	11	ybt 16; ICEKp12	294	-	0	-	0	-	0	-	0	-	wzi2	KL2 (KL30)	aac(3)-IIa.v1^;aac(6')-Ib-cr.v2;strA.v1^;strB.v1	-	-	-	-	-	CatB4.v1	-	sul2	tet(A).v1	-	dfrA14.v2*	OXA-1;TEM-1D.v1^	-	CTX-M-15	-	-	SHV-11.v1^
this study	42070_2#212	ERS7985567	ERR12058723	BHAMGH	ERP126322	Klebsiella pneumoniae	strong	74	480176	1308387	5625814	yes (1265)	ambiguous_bases	ST3559	0	1	7	13	-	0	-	0	-	0	-	0	-	0	-	wzi187	KL27	aac(3)-IId*?;aac(6')-Ib-cr.v2;strA.v1^;strB.v1	-	-	-	-	-	CatB4.v1;catII.2*	-	sul2	tet(A).v1	-	dfrA14.v2*;dfrA30*	OXA-1;TEM-1D.v1^	-	CTX-M-15	-	-	SHV-11.v1^
this study	42070_2#213	ERS7985470	ERR12058724	CAA534	ERP126322	Klebsiella pneumoniae	strong	41	372006	611335	5678712	yes (340)	ambiguous_bases	ST39	1	1	7	11	ybt 16; ICEKp12	294	-	0	-	0	-	0	-	0	-	wzi2	KL2 (KL30)	aac(3)-IIa.v1^;aac(6')-Ib-cr.v2;strA.v1^;strB.v1	-	-	-	-	-	CatB4.v1	-	sul2	tet(A).v1	-	dfrA14.v2*	OXA-1;TEM-1D.v1^	-	CTX-M-15	-	-	SHV-11.v1^
this study	42070_2#214	ERS7985566	ERR12058725	BKRCQP	ERP126322	Klebsiella pneumoniae	strong	84	216999	514604	5476111	yes (294)	ambiguous_bases	ST245-1LV	0	1	7	13	-	0	-	0	-	0	-	0	-	0	-	wzi224	KL49	aac(3)-IIa.v1^;aac(6')-Ib-cr.v2	-	-	-	-	-	CatB4.v1;catII.2*;cmlA5	arr-2	sul2	-	-	dfrA14.v2*;dfrA16.v2	OXA-1;OXA-10;TEM-1D.v1^	-	CTX-M-15	-	-	SHV-11.v1^
this study	42070_2#215	ERS7985471	ERR12058726	CAA538	ERP126322	Klebsiella pneumoniae	strong	55	339876	611321	5782725	yes (275)	ambiguous_bases	ST39	1	1	7	11	ybt 16; ICEKp12	294	-	0	-	0	-	0	-	0	-	wzi2	KL2 (KL30)	aac(3)-IIa.v1^;aac(6')-Ib-cr.v2;strA.v1^;strB.v1	-	-	-	-	-	CatB4.v1	-	sul2	tet(A).v1	-	dfrA14.v2*	OXA-1;TEM-1D.v1^	-	CTX-M-15	-	-	SHV-11.v1^
this study	42070_2#216	ERS7985568	ERR12058727	BKRC9J	ERP126322	Klebsiella pneumoniae	strong	63	374765	648588	5510536	yes (640)	ambiguous_bases	ST101	0	1	6	8	-	0	-	0	-	0	-	0	-	0	-	wzi137	KL17	aac(3)-IId^;strA.v1*;strB.v1*	-	-	qnrS1	-	-	-	-	sul2	tet(D)	-	dfrA14.v2*	-	-	CTX-M-55	-	-	SHV-1^
this study	42070_2#217	ERS7985472	ERR12058728	CAA53Y	ERP126322	Klebsiella pneumoniae	strong	41	372174	611353	5679179	yes (254)	ambiguous_bases	ST39	1	1	7	11	ybt 16; ICEKp12	294	-	0	-	0	-	0	-	0	-	wzi2	KL2 (KL30)	aac(3)-IIa.v1^;aac(6')-Ib-cr.v2;strA.v1^;strB.v1	-	-	-	-	-	CatB4.v1	-	sul2	tet(A).v1	-	dfrA14.v2*	OXA-1;TEM-1D.v1^	-	CTX-M-15	-	-	SHV-11.v1^
this study	42070_2#218	ERS7985569	ERR12058729	BKRCQN	ERP126322	Klebsiella pneumoniae	strong	100	193518	454571	5475726	yes (114)	ambiguous_bases	ST245-1LV	0	1	7	14	-	0	-	0	-	0	-	0	-	0	-	wzi224	KL49	aac(3)-IIa.v1^;aac(6')-Ib-cr.v1^;aadA*	-	-	-	-	-	CatB4.v1;catII.2*;cmlA5	arr-2	sul2	-	-	dfrA14.v2*;dfrA16.v2	OXA-1;OXA-10;TEM-1D.v1^	-	CTX-M-15	-	-	SHV-11.v1^
this study	42070_2#219	ERS7985473	ERR12058730	CAA540	ERP126322	Klebsiella pneumoniae	strong	44	372068	677626	5679513	yes (326)	ambiguous_bases	ST39	1	1	7	11	ybt 16; ICEKp12	294	-	0	-	0	-	0	-	0	-	wzi2	KL2 (KL30)	aac(3)-IIa.v1^;aac(6')-Ib-cr.v2;strA.v1^;strB.v1	-	-	-	-	-	CatB4.v1	-	sul2	tet(A).v1	-	dfrA14.v2*	OXA-1;TEM-1D.v1^	-	CTX-M-15	-	-	SHV-11.v1^
this study	42070_2#21	ERS7985443	ERR12058539	BKR35C	ERP126322	Klebsiella pneumoniae	strong	63	335542	565485	5519940	yes (664)	ambiguous_bases	ST101	1	1	8	13	ybt 14; ICEKp5	382	-	0	-	0	-	0	-	0	-	wzi29	KL106	aac(3)-IIa.v1^;aac(6')-Ib-cr.v2;aadA*	-	-	qnrS1	-	-	catII.2*;cmlA5	arr-2	sul2	-	-	dfrA14.v2*	LAP-2;OXA-1;OXA-10	-	CTX-M-15	-	-	SHV-1^
this study	42070_2#220	ERS7985570	ERR12058731	CAA1YB	ERP126322	Klebsiella pneumoniae	strong	38	461825	866377	5768917	yes (467)	ambiguous_bases	ST45	1	0	1	1	ybt 10; ICEKp4	80-1LV	-	0	-	0	-	0	-	0	-	wzi50	KL15 (KL17,KL51,KL52)	-	-	-	-	-	-	catII.2*	-	-	-	-	-	-	-	-	-	-	SHV-1
this study	42070_2#221	ERS7985474	ERR12058732	CAA54D	ERP126322	Klebsiella pneumoniae	strong	44	265865	818368	5680613	yes (373)	ambiguous_bases	ST39	1	1	7	11	ybt 16; ICEKp12	294	-	0	-	0	-	0	-	0	-	wzi2	KL2 (KL30)	aac(3)-IIa.v1^;aac(6')-Ib-cr.v2;strA.v1^;strB.v1	-	-	-	-	-	CatB4.v1	-	sul2	tet(A).v1	-	dfrA14.v2*	OXA-1;TEM-1D.v1^	-	CTX-M-15	-	-	SHV-11.v1^
this study	42070_2#222	ERS7985571	ERR12058733	CAA1Y9	ERP126322	Klebsiella pneumoniae	strong	94	215043	453610	5475557	yes (248)	ambiguous_bases	ST245-1LV	0	1	7	13	-	0	-	0	-	0	-	0	-	0	-	wzi224	KL49	aac(3)-IIa.v1^;aadA^	-	-	-	-	-	CatB4.v1;catII.2*;cmlA5	arr-2	sul2	-	-	dfrA14.v2*;dfrA16.v2	OXA-1;OXA-10;TEM-1D.v1^	-	CTX-M-15	-	-	SHV-11.v1^
this study	42070_2#223	ERS7985475	ERR12058734	BKRE1M	ERP126322	Klebsiella pneumoniae	strong	42	429537	682884	5678110	yes (338)	ambiguous_bases	ST39	1	1	7	11	ybt 16; ICEKp12	294	-	0	-	0	-	0	-	0	-	wzi2	KL2 (KL30)	aac(3)-IIa.v1^;aac(6')-Ib-cr.v2;strA.v1^;strB.v1	-	-	-	-	-	CatB4.v1	-	sul2	tet(A).v1	-	dfrA14.v2*	OXA-1;TEM-1D.v1^	-	CTX-M-15	-	-	SHV-11.v1^
this study	42070_2#224	ERS7985572	ERR12058735	CAA27L	ERP126322	Klebsiella pneumoniae	strong	99	213356	546608	5804805	yes (671)	ambiguous_bases	ST34	0	1	8	15	-	0	-	0	-	0	-	0	-	0	-	wzi535	KL?	aac(3)-IId^;aac(6')-Ib-cr.v2;aadA2;strA.v1^;strB.v1	-	-	-	-	mphA	CatB4.v1;catII.2*	-	sul1;sul2	tet(B).v2*	-	dfrA12	OXA-1;TEM-1D.v1^	-	CTX-M-15	-	-	SHV-26
this study	42070_2#225	ERS7985244	ERR12058736	CAAH6Y	ERP126322	Klebsiella pneumoniae	strong	45	437557	881342	5583472	yes (405)	ambiguous_bases	ST14	1	1	8	16	ybt 9; ICEKp3	183-2LV	-	0	-	0	-	0	-	0	-	wzi2	KL2 (KL30)	aac(3)-IIa.v1^;aac(6')-Ib-cr.v2;aadA*;strA.v1^;strB.v1	-	-	qnrB1.v2^	-	-	CatB4.v1;catII.2*;cmlA5	arr-2	sul2	-	-	dfrA14.v2*	OXA-1;OXA-10;TEM-1D.v1^	-	CTX-M-15	-	-	SHV-28.v1^
this study	42070_2#226	ERS7985400	ERR12058737	CAAPQK	ERP126322	Klebsiella pneumoniae	strong	51	353501	684083	5586465	yes (677)	ambiguous_bases	ST14	1	1	8	13	ybt 9; ICEKp3	183-2LV	-	0	-	0	-	0	-	0	-	wzi2	KL2 (KL30)	aac(3)-IIa.v1^;aac(6')-Ib-cr.v2;aadA*	-	-	qnrB1.v2^	-	-	CatB4.v1;catII.2*;cmlA5	arr-2	sul2	-	-	dfrA14.v2*	OXA-1;OXA-10	-	CTX-M-15	-	-	SHV-28.v1^
this study	42070_2#227	ERS7985246	ERR12058738	CAAH79	ERP126322	Klebsiella pneumoniae	strong	122	257419	1423235	5857850	yes (669)	ambiguous_bases	ST17	0	1	8	14	-	0	-	0	-	0	-	0	-	0	-	wzi360	KL122	aac(3)-IIa.v1^;aac(3)-IId^;aac(6')-Ib-cr.v2;strA.v1^;strB.v1	-	-	qnrB1.v2^	-	-	CatB4.v1;catA1*	-	sul2	tet(B).v2*	-	dfrA14.v2*	OXA-1;TEM-1D.v1^	-	CTX-M-15	-	-	SHV-11.v1^
this study	42070_2#228	ERS7985401	ERR12058739	CAAQ83	ERP126322	Klebsiella pneumoniae	strong	52	459568	734434	5556563	yes (338)	ambiguous_bases	ST22	0	1	8	12	-	0	-	0	-	0	-	0	-	0	-	wzi9	KL9	aac(3)-IIa.v1^;aac(6')-Ib-cr.v2;strA.v1^;strB.v1	-	-	qnrB1.v2^	-	-	CatB4.v1	-	sul2	tet(A).v1	-	dfrA14.v2*	OXA-1;TEM-1D.v1^	-	CTX-M-15	-	-	SHV-1^
this study	42070_2#229	ERS7985245	ERR12058740	CAAGY0	ERP126322	Klebsiella pneumoniae	strong	108	302688	1619961	5854943	yes (643)	ambiguous_bases	ST17	0	1	8	14	-	0	-	0	-	0	-	0	-	0	-	wzi360	KL122	aac(3)-IIa.v1^;aac(3)-IId^;aac(6')-Ib-cr.v2;strA.v1^;strB.v1	-	-	qnrB1.v2^	-	-	CatB4.v1;catA1*	-	sul2	tet(B).v2*	-	dfrA14.v2*	OXA-1;TEM-1D.v1^	-	CTX-M-15	-	-	SHV-11.v1^
this study	42070_2#22	ERS7985518	ERR12058540	BKQRM7	ERP126322	Klebsiella pneumoniae	strong	17	2690778	2690778	5107241	yes (595)	ambiguous_bases	ST4291	0	0	0	0	-	0	-	0	-	0	-	0	-	0	-	wzi173	KL102 (KL149,KL155)	-	-	-	-	-	-	-	-	-	-	-	-	-	-	-	-	-	SHV-11.v1^
this study	42070_2#230	ERS7985402	ERR12058741	CAAQ4Y	ERP126322	Klebsiella pneumoniae	strong	53	340144	681393	5587683	yes (1502)	ambiguous_bases	ST607	1	1	7	12	ybt 14; ICEKp5	135-3LV	-	0	-	0	-	0	-	0	-	wzi133	KL25	aac(3)-IIa.v1;aac(6')-Ib-cr.v2;aadA16*;strA.v1;strB.v1*	-	-	-	-	-	catII.2*	arr-3	sul1;sul2	-	-	dfrA27	TEM-1D.v1^	-	CTX-M-15	-	-	SHV-1^
this study	42070_2#231	ERS7985247	ERR12058742	CAAHA6	ERP126322	Klebsiella pneumoniae	strong	72	405229	732340	5701789	yes (1401)	ambiguous_bases	ST35	0	1	7	11	-	0	-	0	-	0	-	0	-	0	-	wzi85	KL30	aac(3)-IId^;aph3-Ia.v1^;strA.v1^;strB.v1	-	-	-	-	mphA	catII.2*	-	sul2	-	-	dfrA14.v2*;dfrA30*	TEM-1D.v1^	-	CTX-M-15	-	-	SHV-33*
this study	42070_2#232	ERS7985404	ERR12058743	CAAQFI	ERP126322	Klebsiella pneumoniae	strong	89	350809	623249	5319647	yes (998)	ambiguous_bases	ST1799	0	0	6	8	-	0	-	0	-	0	-	0	-	0	-	-	-	strA.v1^;strB.v1	-	-	-	-	-	catA1^	-	sul1?;sul2*	tet(A).v1	-	dfrA7	TEM-1D.v1^	-	-	-	-	SHV-28.v1^
this study	42070_2#233	ERS7985248	ERR12058744	CAAGJF	ERP126322	Klebsiella pneumoniae	strong	61	292070	731960	5695551	yes (698)	ambiguous_bases	ST35	0	1	7	11	-	0	-	0	-	0	-	0	-	0	-	wzi85	KL30	aac(3)-IId^;aph3-Ia.v1^;strA.v1^;strB.v1	-	-	-	-	mphA	catII.2*	-	sul2*	-	-	dfrA14.v2*;dfrA30*	TEM-1D.v1^	-	CTX-M-15	-	-	SHV-33*
this study	42070_2#235	ERS7985309	ERR12058746	CAAGKA	ERP126322	Klebsiella pneumoniae	strong	54	358562	1495552	5648943	yes (952)	ambiguous_bases	ST1552	0	1	8	13	-	0	-	0	-	0	-	0	-	0	-	wzi119	KL24	aac(3)-IIa.v1;aadA1.v1^;strA.v1^;strB.v1	-	-	qnrB1.v2^	-	-	catA1^	-	sul1;sul2	tet(A).v1	-	dfrA1.v2;dfrA14.v2*	TEM-1D.v1^	-	CTX-M-15	-	-	SHV-11.v1^
this study	42070_2#236	ERS7985405	ERR12058747	CAAQ3T	ERP126322	Klebsiella pneumoniae	strong	60	338227	943691	5603462	yes (1903)	ambiguous_bases	ST607	1	1	7	12	ybt 14; ICEKp5	135-3LV	-	0	-	0	-	0	-	0	-	wzi133	KL25	aac(3)-IIa.v1;aac(6')-Ib-cr.v2;aadA16*;strA.v1*;strB.v1	-	-	qnrB6^	-	-	-	arr-3	sul1;sul2	-	-	dfrA27	TEM-1D.v1^	-	CTX-M-15	-	-	SHV-1^
this study	42070_2#237	ERS7985310	ERR12058748	CAAFWD	ERP126322	Klebsiella pneumoniae	strong	67	350652	732442	5697758	yes (768)	ambiguous_bases	ST35	0	1	7	11	-	0	-	0	-	0	-	0	-	0	-	wzi85	KL30	aac(3)-IId^;aph3-Ia.v1^;strA.v1^;strB.v1	-	-	-	-	mphA	catII.2*	-	sul2*	-	-	dfrA14.v2*;dfrA30*	TEM-1D.v1^	-	CTX-M-15	-	-	SHV-33*
this study	42070_2#238	ERS7985406	ERR12058749	CAAQ3C	ERP126322	Klebsiella pneumoniae	strong	58	375680	664481	5585684	yes (1388)	ambiguous_bases	ST607	1	1	7	12	ybt 14; ICEKp5	135-3LV	-	0	-	0	-	0	-	0	-	wzi133	KL25	aac(3)-IIa.v1;aac(6')-Ib-cr.v2;aadA16*;strA.v1*;strB.v1*	-	-	-	-	-	catII.2*	arr-3	sul1;sul2	-	-	dfrA27	TEM-1D.v1^	-	CTX-M-15	-	-	SHV-1^
this study	42070_2#239	ERS7985311	ERR12058750	CAAG7U	ERP126322	Klebsiella pneumoniae	strong	51	373305	1173133	5636180	yes (1221)	ambiguous_bases	ST1552	0	1	7	12	-	0	-	0	-	0	-	0	-	0	-	wzi119	KL24	aac(3)-IIa.v1;aadA1.v1^;strA.v1^;strB.v1	-	-	qnrB1.v2^	-	-	catA1^	-	sul1;sul2	-	-	dfrA1.v2;dfrA14.v2*	TEM-1D.v1^	-	CTX-M-15	-	-	SHV-11.v1^
this study	42070_2#240	ERS7985407	ERR12058751	CAAR1P	ERP126322	Klebsiella pneumoniae	strong	52	298820	991738	5441953	yes (340)	ambiguous_bases	ST307	1	1	8	12	ybt 9; ICEKp3	187	-	0	-	0	-	0	-	0	-	wzi173	KL102 (KL149,KL155)	aac(3)-IIa.v1^;aac(6')-Ib-cr.v2;strA.v1^;strB.v1	-	-	qnrB1.v2^	-	-	CatB4.v1	-	sul2	tet(A).v1	-	dfrA14.v2*	OXA-1;TEM-1D.v1^	-	CTX-M-15	-	-	SHV-28.v1^
this study	42070_2#241	ERS7985476	ERR12058752	CAA574	ERP126322	Klebsiella pneumoniae	strong	39	393675	634466	5678775	yes (496)	ambiguous_bases	ST39	1	1	7	11	ybt 16; ICEKp12	294	-	0	-	0	-	0	-	0	-	wzi2	KL2 (KL30)	aac(3)-IIa.v1^;aac(6')-Ib-cr.v2;strA.v1^;strB.v1	-	-	-	-	-	CatB4.v1	-	sul2	tet(A).v1	-	dfrA14.v2*	OXA-1;TEM-1D.v1^	-	CTX-M-15	-	-	SHV-11.v1^
this study	42070_2#242	ERS7985573	ERR12058753	BHAMH8	ERP126322	Klebsiella pneumoniae	strong	31	448985	1411677	5162569	yes (829)	ambiguous_bases	ST188-1LV	0	0	3	3	-	0	-	0	-	0	-	0	-	0	-	wzi355	KL114	strB.v1	-	-	-	-	-	-	-	sul2	-	-	dfrA14.v2	-	-	-	-	-	SHV-37
this study	42070_2#243	ERS7985478	ERR12058754	BHBAEC	ERP126322	Klebsiella pneumoniae	strong	39	357569	1231466	5550669	yes (916)	ambiguous_bases	ST5596	0	1	7	11	-	0	-	0	-	0	-	0	-	0	-	wzi50	KL15 (KL17,KL51,KL52)	aac(3)-IIa.v1^;aac(6')-Ib-cr.v2;strA.v1^;strB.v1	-	-	-	-	-	CatB4.v1	-	sul2	tet(A).v1	-	dfrA14.v2*	OXA-1;TEM-1D.v1^	-	CTX-M-15	-	-	SHV-11.v1^
this study	42070_2#244	ERS7985574	ERR12058755	BKQYTJ	ERP126322	Klebsiella pneumoniae	strong	96	355751	1227826	5515309	yes (1126)	ambiguous_bases	ST231	0	1	9	13	-	0	-	0	-	0	-	0	-	0	-	wzi273	KL30	aac(3)-IId^;aac(6')-Ib-cr.v2;aadA16*;strA.v1*;strB.v1*	-	-	-	-	-	catII.2*	arr-3	sul1;sul2*	tet(D)	-	dfrA27	TEM-1D.v1^	-	CTX-M-15	-	-	SHV-1^
this study	42070_2#245	ERS7985477	ERR12058756	CAA57T	ERP126322	Klebsiella pneumoniae	strong	46	358284	611341	5679680	yes (677)	ambiguous_bases	ST39	1	1	7	11	ybt 16; ICEKp12	294	-	0	-	0	-	0	-	0	-	wzi2	KL2 (KL30)	aac(3)-IIa.v1^;aac(6')-Ib-cr.v2;strA.v1^;strB.v1	-	-	-	-	-	CatB4.v1	-	sul2	tet(A).v1	-	dfrA14.v2*	OXA-1;TEM-1D.v1^	-	CTX-M-15	-	-	SHV-11.v1^
this study	42070_2#246	ERS7985575	ERR12058757	CAA253	ERP126322	Klebsiella pneumoniae	strong	32	473318	1019281	5512836	yes (1235)	ambiguous_bases	ST14	0	1	8	12	-	0	-	0	-	0	-	0	-	0	-	wzi2	KL2 (KL30)	aac(3)-IIa.v1^;aac(6')-Ib-cr.v2;strA.v1^;strB.v1	-	-	qnrB1.v2^	-	-	CatB4.v1	-	sul2	tet(A).v1	-	dfrA14.v2*	OXA-1;TEM-1D.v1^	-	CTX-M-15	-	-	SHV-28.v1^
this study	42070_2#247	ERS7985479	ERR12058758	CAA5XX	ERP126322	Klebsiella pneumoniae	strong	39	334922	611303	5678717	yes (79)	ambiguous_bases	ST39	1	1	7	11	ybt 16; ICEKp12	294	-	0	-	0	-	0	-	0	-	wzi2	KL2 (KL30)	aac(3)-IIa.v1^;aac(6')-Ib-cr.v2;strA.v1^;strB.v1	-	-	-	-	-	CatB4.v1	-	sul2	tet(A).v1	-	dfrA14.v2*	OXA-1;TEM-1D.v1^	-	CTX-M-15	-	-	SHV-11.v1^
this study	42070_2#248	ERS7985576	ERR12058759	BKRCFD	ERP126322	Klebsiella pneumoniae	strong	46	334915	613102	5678134	yes (566)	ambiguous_bases	ST39	1	1	7	11	ybt 16; ICEKp12	294	-	0	-	0	-	0	-	0	-	wzi2	KL2 (KL30)	aac(3)-IIa.v1^;aac(6')-Ib-cr.v2;strA.v1^;strB.v1	-	-	-	-	-	CatB4.v1	-	sul2	tet(A).v1	-	dfrA14.v2*	OXA-1;TEM-1D.v1^	-	CTX-M-15	-	-	SHV-11.v1^
this study	42070_2#249	ERS7985480	ERR12058760	BHAMYT	ERP126322	Klebsiella pneumoniae	strong	32	408374	1150178	5292774	yes (420)	ambiguous_bases	ST309	0	0	3	3	-	0	-	0	-	0	-	0	-	0	-	wzi42	KL42	strB.v1	-	-	-	-	-	-	-	sul2	-	-	dfrA14.v2	-	-	-	-	-	SHV-11.v1^
this study	42070_2#24	ERS7985519	ERR12058542	BKQRCL	ERP126322	Klebsiella quasipneumoniae subsp. similipneumoniae	strong	97	364182	465922	5506632	yes (425)	ambiguous_bases	ST1224	0	1	6	7	-	0	-	0	-	0	-	0	-	0	-	-	-	aac(3)-IIa.v1^;strB.v1	-	-	qnrB1.v2^	-	-	-	-	sul2	tet(A).v1	-	dfrA14.v2	-	-	CTX-M-15	-	-	OKP-B-2*
this study	42070_2#250	ERS7985577	ERR12058761	CAA96W	ERP126322	Klebsiella pneumoniae	strong	44	334915	723398	5677633	yes (340)	ambiguous_bases	ST39	1	1	7	11	ybt 16; ICEKp12	294	-	0	-	0	-	0	-	0	-	wzi2	KL2 (KL30)	aac(3)-IIa.v1^;aac(6')-Ib-cr.v2;strA.v1^;strB.v1	-	-	-	-	-	CatB4.v1	-	sul2	tet(A).v1	-	dfrA14.v2*	OXA-1;TEM-1D.v1^	-	CTX-M-15	-	-	SHV-11.v1^
this study	42070_2#251	ERS7985481	ERR12058762	CAA5N5	ERP126322	Klebsiella pneumoniae	strong	41	345691	611181	5678828	yes (340)	ambiguous_bases	ST39	1	1	7	11	ybt 16; ICEKp12	294	-	0	-	0	-	0	-	0	-	wzi2	KL2 (KL30)	aac(3)-IIa.v1^;aac(6')-Ib-cr.v2;strA.v1^;strB.v1	-	-	-	-	-	CatB4.v1	-	sul2	tet(A).v1	-	dfrA14.v2*	OXA-1;TEM-1D.v1^	-	CTX-M-15	-	-	SHV-11.v1^
this study	42070_2#252	ERS7985578	ERR12058763	CAA46K	ERP126322	Klebsiella pneumoniae	strong	49	261099	611323	5679562	yes (517)	ambiguous_bases	ST39	1	1	7	11	ybt 16; ICEKp12	294	-	0	-	0	-	0	-	0	-	wzi2	KL2 (KL30)	aac(3)-IIa.v1^;aac(6')-Ib-cr.v2;strA.v1^;strB.v1	-	-	-	-	-	CatB4.v1	-	sul2	tet(A).v1	-	dfrA14.v2*	OXA-1;TEM-1D.v1^	-	CTX-M-15	-	-	SHV-11.v1^
this study	42070_2#253	ERS7985482	ERR12058764	CAA5N7	ERP126322	Klebsiella pneumoniae	strong	39	375302	611239	5678085	yes (325)	ambiguous_bases	ST39	1	1	7	11	ybt 16; ICEKp12	294	-	0	-	0	-	0	-	0	-	wzi2	KL2 (KL30)	aac(3)-IIa.v1^;aac(6')-Ib-cr.v2;strA.v1^;strB.v1	-	-	-	-	-	CatB4.v1	-	sul2	tet(A).v1	-	dfrA14.v2*	OXA-1;TEM-1D.v1^	-	CTX-M-15	-	-	SHV-11.v1^
this study	42070_2#254	ERS7985579	ERR12058765	BHALXR	ERP126322	Klebsiella pneumoniae	strong	39	350417	902832	5525320	yes (1130)	ambiguous_bases	ST14	0	1	6	6	-	0	-	0	-	0	-	0	-	0	-	wzi2	KL2 (KL30)	aac(3)-IId^	-	-	-	-	-	catII.2*	-	sul2	-	-	dfrA30*	TEM-1D.v1^	-	CTX-M-15	-	-	SHV-28.v1^
this study	42070_2#255	ERS7985483	ERR12058766	BHAKU1	ERP126322	Klebsiella pneumoniae	strong	70	349734	644062	5508819	yes (760)	ambiguous_bases	ST101	0	1	6	8	-	0	-	0	-	0	-	0	-	0	-	wzi137	KL17	aac(3)-IId^;strA.v1*;strB.v1*	-	-	qnrS1	-	-	-	-	sul2	tet(D)	-	dfrA14.v2*	-	-	CTX-M-15	-	-	SHV-1^
this study	42070_2#256	ERS7985580	ERR12058767	CAA45V	ERP126322	Klebsiella pneumoniae	strong	46	338091	635594	5679802	yes (126)	ambiguous_bases	ST39	1	1	7	11	ybt 16; ICEKp12	294	-	0	-	0	-	0	-	0	-	wzi2	KL2 (KL30)	aac(3)-IIa.v1^;aac(6')-Ib-cr.v2;strA.v1^;strB.v1	-	-	-	-	-	CatB4.v1	-	sul2	tet(A).v1	-	dfrA14.v2*	OXA-1;TEM-1D.v1^	-	CTX-M-15	-	-	SHV-11.v1^
this study	42070_2#257	ERS7985312	ERR12058768	CAAGM3	ERP126322	Klebsiella pneumoniae	strong	65	290816	733456	5700512	yes (831)	ambiguous_bases	ST35	0	1	7	11	-	0	-	0	-	0	-	0	-	0	-	wzi85	KL30	aac(3)-IId^;aph3-Ia.v1^;strA.v1^;strB.v1	-	-	-	-	mphA	catII.2*	-	sul2*	-	-	dfrA14.v2*;dfrA30*	TEM-1D.v1^	-	CTX-M-15	-	-	SHV-33*
this study	42070_2#259	ERS7985314	ERR12058770	CAAF44	ERP126322	Klebsiella pneumoniae	strong	58	356022	885236	5652731	yes (2230)	ambiguous_bases	ST1552	0	1	8	13	-	0	-	0	-	0	-	0	-	0	-	wzi119	KL24	aac(3)-IIa.v1;aadA1.v1^;strA.v1^;strB.v1	-	-	qnrB1.v2^	-	-	catA1^	-	sul1;sul2	tet(A).v1	-	dfrA1.v2;dfrA14.v2*	TEM-1D.v1^	-	CTX-M-15	-	-	SHV-11.v1^
this study	42070_2#260	ERS7985409	ERR12058771	CAAQSS	ERP126322	Klebsiella pneumoniae	strong	38	712145	1068419	5418628	yes (482)	ambiguous_bases	ST37	0	1	8	12	-	0	-	0	-	0	-	0	-	0	-	wzi50	KL15 (KL17,KL51,KL52)	aac(3)-IIa.v1^;aac(6')-Ib-cr.v2;strA.v1^;strB.v1	-	-	qnrB1.v2^	-	-	CatB4.v1*	-	sul2	tet(A).v1	-	dfrA14.v2*	OXA-1;TEM-1D.v1^	-	CTX-M-15	-	-	SHV-11.v1^
this study	42070_2#261	ERS7985313	ERR12058772	CAAFW1	ERP126322	Klebsiella pneumoniae	strong	107	350484	732340	5728418	yes (1237)	ambiguous_bases	ST35	0	1	7	11	-	0	-	0	-	0	-	0	-	0	-	wzi85	KL30	aac(3)-IId^;aph3-Ia.v1^;strA.v1^;strB.v1	-	-	-	-	mphA	catII.2*	-	sul2*?	-	-	dfrA14.v2*;dfrA30*	TEM-1D.v1^	-	CTX-M-15	-	-	SHV-33*
this study	42070_2#262	ERS7985410	ERR12058773	CAAQXM	ERP126322	Klebsiella pneumoniae	strong	69	238427	685989	5598772	yes (592)	ambiguous_bases	ST15	1	1	8	12	ybt 10; ICEKp4	28-1LV	-	0	-	0	-	0	-	0	-	wzi151	KL48	aac(3)-IIa.v1;aac(6')-Ib-cr.v2;aadA*	-	-	qnrB2.v1^	-	-	CatB4.v1*	-	sul1	tet(D)	-	dfrA15.v2	OXA-1;SCO-1;TEM-1D.v1^	-	CTX-M-15	-	-	SHV-28.v1^
this study	42070_2#263	ERS7985315	ERR12058774	CAAG84	ERP126322	Klebsiella pneumoniae	strong	51	746100	1459661	5648089	yes (1355)	ambiguous_bases	ST1552	0	1	8	13	-	0	-	0	-	0	-	0	-	0	-	wzi119	KL24	aac(3)-IIa.v1;aadA1.v1^;strA.v1^;strB.v1	-	-	qnrB1.v2^	-	-	catA1^	-	sul1;sul2	tet(A).v1	-	dfrA1.v2;dfrA14.v2*	TEM-1D.v1^	-	CTX-M-15	-	-	SHV-11.v1^
this study	42070_2#264	ERS7985411	ERR12058775	CAAR63	ERP126322	Klebsiella pneumoniae	strong	54	344375	1079099	5366929	yes (651)	ambiguous_bases	ST1263	0	0	0	0	-	0	-	0	-	0	-	0	-	0	-	wzi100	KL10	-	-	-	-	-	-	-	-	-	-	-	-	-	-	-	-	-	-
this study	42070_2#265	ERS7985316	ERR12058776	CAAGL7	ERP126322	Klebsiella pneumoniae	strong	88	350650	731872	5699101	yes (1168)	ambiguous_bases	ST35	0	1	7	11	-	0	-	0	-	0	-	0	-	0	-	wzi85	KL30	aac(3)-IId^;aph3-Ia.v1^;strA.v1^;strB.v1	-	-	-	-	mphA	catII.2*	-	sul2*	-	-	dfrA14.v2*;dfrA30*	TEM-1D.v1^	-	CTX-M-15	-	-	SHV-33*
this study	42070_2#266	ERS7985413	ERR12058777	CAAQNY	ERP126322	Klebsiella pneumoniae	strong	70	369762	1066301	5630320	yes (474)	ambiguous_bases	ST372	0	1	7	11	-	0	-	0	-	0	-	0	-	0	-	wzi43	KL43	aac(3)-IIa.v1^;aac(3)-IId^;aac(6')-Ib'.v1;aadA*	-	-	-	-	-	CatB4.v1;catII.2*	-	sul2	-	-	dfrA30*	OXA-1;TEM-1D.v1^	-	CTX-M-15	-	-	SHV-26
this study	42070_2#267	ERS7985317	ERR12058778	CAAGJA	ERP126322	Klebsiella pneumoniae	strong	56	389327	1157442	5649251	yes (1188)	ambiguous_bases	ST1552	0	1	8	13	-	0	-	0	-	0	-	0	-	0	-	wzi119	KL24	aac(3)-IIa.v1;aadA1.v1^;strA.v1^;strB.v1	-	-	qnrB1.v2^	-	-	catA1^	-	sul1;sul2	tet(A).v1	-	dfrA1.v2;dfrA14.v2*	TEM-1D.v1^	-	CTX-M-15	-	-	SHV-11.v1^
this study	42070_2#268	ERS7985412	ERR12058779	CAANH5	ERP126322	Klebsiella pneumoniae	strong	47	412544	1062451	5587112	yes (669)	ambiguous_bases	ST14	1	1	8	13	ybt 9; ICEKp3	183-2LV	-	0	-	0	-	0	-	0	-	wzi2	KL2 (KL30)	aac(3)-IIa.v1^;aac(6')-Ib-cr.v2;aadA*	-	-	qnrB1.v2^	-	-	CatB4.v1;catII.2*;cmlA5	arr-2	sul2	-	-	dfrA14.v2*	OXA-1;OXA-10	-	CTX-M-15	-	-	SHV-28.v1^
this study	42070_2#269	ERS7985318	ERR12058780	CAAGH3	ERP126322	Klebsiella pneumoniae	strong	67	289240	732341	5559923	yes (998)	ambiguous_bases	ST35	0	1	6	9	-	0	-	0	-	0	-	0	-	0	-	wzi85	KL30	aac(3)-IIa.v1^;aac(3)-IId^;aac(6')-Ib'.v1;aadA*	-	-	-	-	-	catII.2*	-	sul2	-	-	dfrA30*	TEM-1D.v1^	-	CTX-M-15	-	-	SHV-33*
this study	42070_2#26	ERS7985520	ERR12058544	BKQTJA	ERP126322	Klebsiella pneumoniae	strong	73	231533	508886	5618983	yes (797)	ambiguous_bases	ST25	1	1	9	14	ybt 14; ICEKp5	145-2LV	-	0	-	0	-	0	-	0	-	wzi72	KL2	aac(3)-IIa.v1^;aac(6')-Ib-cr.v2;aph3-Ia.v1^;strA.v1^;strB.v1	-	-	qnrB1.v2^	-	mphA	CatB4.v1	-	sul2	tet(A).v1	-	dfrA14.v2*	OXA-1;TEM-1D.v1^	-	CTX-M-15	-	-	SHV-11.v1^
this study	42070_2#270	ERS7985414	ERR12058781	CGV1DB	ERP126322	Klebsiella pneumoniae	strong	49	480985	772216	5454403	yes (1162)	ambiguous_bases	ST323	0	1	7	11	-	0	-	0	-	0	-	0	-	0	-	wzi262	KL21	aac(3)-IIa.v1^;aac(6')-Ib-cr.v2;strA.v1^;strB.v1	-	-	qnrB1.v2^	-	-	CatB4.v1	-	sul2	-	-	dfrA14.v2*	OXA-1;TEM-1D.v1^	-	CTX-M-15	-	-	SHV-1^
this study	42070_2#272	ERS7985416	ERR12058783	CAAR8Q	ERP126322	Klebsiella pneumoniae	strong	46	568278	772693	5454882	yes (839)	ambiguous_bases	ST323	0	1	7	11	-	0	-	0	-	0	-	0	-	0	-	wzi262	KL21	aac(3)-IIa.v1^;aac(6')-Ib-cr.v2;strA.v1^;strB.v1	-	-	qnrB1.v2^	-	-	CatB4.v1	-	sul2	-	-	dfrA14.v2*	OXA-1;TEM-1D.v1^	-	CTX-M-15	-	-	SHV-1^
this study	42070_2#273	ERS7985484	ERR12058784	CAA18X	ERP126322	Klebsiella pneumoniae	strong	84	361746	855411	5974713	yes (350)	ambiguous_bases	ST45	1	1	7	10	ybt 10; ICEKp4	80-1LV	-	0	-	0	-	0	-	0	-	wzi50	KL15 (KL17,KL51,KL52)	aac(3)-IId^;strA.v1^;strB.v1	-	-	-	-	mphA	catII.2*	-	sul2?	-	-	dfrA14.v2*;dfrA30*	TEM-1D.v1^	-	CTX-M-15	-	-	SHV-1
this study	42070_2#274	ERS7985581	ERR12058785	BHALXD	ERP126322	Klebsiella variicola subsp. variicola	strong	74	339524	676387	5776125	yes (967)	ambiguous_bases	ST771	0	0	5	5	-	0	-	0	-	0	-	0	-	0	-	-	-	aadA2	-	-	-	-	-	-	-	sul1	tet(D)	-	dfrA16.v2	TEM-1D.v1^	-	-	-	-	LEN-17*
this study	42070_2#275	ERS7985485	ERR12058786	CAA1WF	ERP126322	Klebsiella pneumoniae	strong	62	408782	864593	5980105	yes (490)	ambiguous_bases	ST45	1	1	7	10	ybt 10; ICEKp4	80-1LV	-	0	-	0	-	0	-	0	-	wzi50	KL15 (KL17,KL51,KL52)	aac(3)-IId^;strA.v1^;strB.v1	-	-	-	-	mphA	catII.2*	-	sul2^	-	-	dfrA14.v2*;dfrA30*	TEM-1D.v1^	-	CTX-M-15	-	-	SHV-1
this study	42070_2#276	ERS7985583	ERR12058787	BKQTWH	ERP126322	Klebsiella pneumoniae	strong	66	430083	730564	5579343	yes (95)	ambiguous_bases	ST7	0	1	7	9	-	0	-	0	-	0	-	0	-	0	-	wzi117	KL54	aac(3)-IId^;aadA^	-	-	-	-	-	catII.2*	-	sul1;sul2	tet(D)	-	dfrA30*	TEM-1D.v1^	-	CTX-M-15	-	-	SHV-108^
this study	42070_2#277	ERS7985486	ERR12058788	BKRE28	ERP126322	Klebsiella pneumoniae	strong	38	326635	1063788	5679867	yes (368)	ambiguous_bases	ST39	1	1	7	11	ybt 16; ICEKp12	294	-	0	-	0	-	0	-	0	-	wzi2	KL2 (KL30)	aac(3)-IIa.v1^;aac(6')-Ib-cr.v2;strA.v1^;strB.v1	-	-	-	-	-	CatB4.v1	-	sul2	tet(A).v1	-	dfrA14.v2*	OXA-1;TEM-1D.v1^	-	CTX-M-15	-	-	SHV-11.v1^
this study	42070_2#278	ERS7985582	ERR12058789	BKQTLH	ERP126322	Klebsiella pneumoniae	strong	69	217011	510627	5618129	yes (406)	ambiguous_bases	ST25	1	1	9	14	ybt 14; ICEKp5	145-2LV	-	0	-	0	-	0	-	0	-	wzi72	KL2	aac(3)-IIa.v1^;aac(6')-Ib-cr.v2;aph3-Ia.v1^;strA.v1^;strB.v1	-	-	qnrB1.v2^	-	mphA	CatB4.v1	-	sul2	tet(A).v1	-	dfrA14.v2*	OXA-1;TEM-1D.v1^	-	CTX-M-15	-	-	SHV-11.v1^
this study	42070_2#279	ERS7985487	ERR12058790	CAA5YM	ERP126322	Klebsiella pneumoniae	strong	34	375429	1042865	5679285	yes (417)	ambiguous_bases	ST39	1	1	7	11	ybt 16; ICEKp12	294	-	0	-	0	-	0	-	0	-	wzi2	KL2 (KL30)	aac(3)-IIa.v1^;aac(6')-Ib-cr.v2;strA.v1^;strB.v1	-	-	-	-	-	CatB4.v1	-	sul2	tet(A).v1	-	dfrA14.v2*	OXA-1;TEM-1D.v1^	-	CTX-M-15	-	-	SHV-11.v1^
this study	42070_2#27	ERS7985446	ERR12058545	BKQ806	ERP126322	Klebsiella pneumoniae	strong	49	367905	516962	5540074	yes (1297)	ambiguous_bases	ST14	0	1	6	6	-	0	-	0	-	0	-	0	-	0	-	wzi2	KL2 (KL30)	aac(3)-IId^	-	-	-	-	-	catII.2*	-	sul2	-	-	dfrA30*	TEM-1D.v1^	-	CTX-M-15	-	-	SHV-28.v1^
this study	42070_2#280	ERS7985584	ERR12058791	BKQTMA	ERP126322	Klebsiella pneumoniae	strong	91	172357	376372	5751434	yes (678)	ambiguous_bases	ST25	1	1	9	14	ybt 14; ICEKp5	145-2LV	-	0	-	0	-	0	-	0	-	wzi72	KL2	aac(3)-IIa.v1^;aac(6')-Ib-cr.v2;aph3-Ia.v1^;strA.v1^;strB.v1	-	-	qnrB1.v2^	-	mphA	CatB4.v1	-	sul2	tet(A).v1	-	dfrA14.v2*	OXA-1;TEM-1D.v1^	-	CTX-M-15	-	-	SHV-11.v1^
this study	42070_2#281	ERS7985488	ERR12058792	CAA5YN	ERP126322	Klebsiella pneumoniae	strong	47	326635	611270	5678556	yes (339)	ambiguous_bases	ST39	1	1	7	11	ybt 16; ICEKp12	294	-	0	-	0	-	0	-	0	-	wzi2	KL2 (KL30)	aac(3)-IIa.v1^;aac(6')-Ib-cr.v2;strA.v1^;strB.v1	-	-	-	-	-	CatB4.v1	-	sul2	tet(A).v1	-	dfrA14.v2*	OXA-1;TEM-1D.v1^	-	CTX-M-15	-	-	SHV-11.v1^
this study	42070_2#283	ERS7985489	ERR12058794	BKRDML	ERP126322	Klebsiella pneumoniae	strong	44	326635	671682	5679775	yes (340)	ambiguous_bases	ST39	1	1	7	11	ybt 16; ICEKp12	294	-	0	-	0	-	0	-	0	-	wzi2	KL2 (KL30)	aac(3)-IIa.v1^;aac(6')-Ib-cr.v2;strA.v1^;strB.v1	-	-	-	-	-	CatB4.v1	-	sul2	tet(A).v1	-	dfrA14.v2*	OXA-1;TEM-1D.v1^	-	CTX-M-15	-	-	SHV-11.v1^
this study	42070_2#284	ERS7985586	ERR12058795	BKQU5E	ERP126322	Klebsiella pneumoniae	strong	94	185158	475043	5826296	yes (1369)	ambiguous_bases	ST540	0	1	6	11	-	0	-	0	-	0	-	0	-	0	-	wzi336	KL9	aac(3)-IId^;aac(6')-Ib-cr.v2;strA.v1^;strB.v1	-	-	-	-	-	CatB4.v1;catII.2*	-	sul2	tet(B).v2*	-	-	OXA-1;TEM-1D.v1^	-	CTX-M-15	-	-	-
this study	42070_2#285	ERS7985490	ERR12058796	BHAN16	ERP126322	Klebsiella pneumoniae	strong	83	372610	544880	5619711	yes (74)	ambiguous_bases	ST39	0	1	6	7	-	0	-	0	-	0	-	0	-	0	-	wzi83	KL23	strA.v1^;strB.v1	-	-	qnrB1.v2^	-	-	-	-	sul2	-	-	dfrA14.v2*	TEM-1D.v1^	-	CTX-M-15	-	-	SHV-11.v1^
this study	42070_2#286	ERS7985587	ERR12058797	BKQU5G	ERP126322	Klebsiella pneumoniae	strong	83	177673	365691	5752487	yes (644)	ambiguous_bases	ST25	1	1	9	14	ybt 14; ICEKp5	145-2LV	-	0	-	0	-	0	-	0	-	wzi72	KL2	aac(3)-IIa.v1^;aac(6')-Ib-cr.v2;aph3-Ia.v1^;strA.v1^;strB.v1	-	-	qnrB1.v2^	-	mphA	CatB4.v1	-	sul2	tet(A).v1	-	dfrA14.v2*	OXA-1;TEM-1D.v1^	-	CTX-M-15	-	-	SHV-11.v1^
this study	42070_2#287	ERS7985491	ERR12058798	CAA58W	ERP126322	Klebsiella pneumoniae	strong	44	375356	647067	5680763	yes (334)	ambiguous_bases	ST39	1	1	7	11	ybt 16; ICEKp12	294	-	0	-	0	-	0	-	0	-	wzi2	KL2 (KL30)	aac(3)-IIa.v1^;aac(6')-Ib-cr.v2;strA.v1^;strB.v1	-	-	-	-	-	CatB4.v1	-	sul2	tet(A).v1	-	dfrA14.v2*	OXA-1;TEM-1D.v1^	-	CTX-M-15	-	-	SHV-11.v1^
this study	42070_2#288	ERS7985588	ERR12058799	BKQU7E	ERP126322	Klebsiella pneumoniae	strong	62	302596	758267	5350164	yes (1180)	ambiguous_bases	ST37	0	0	0	0	-	0	-	0	-	0	-	0	-	0	-	wzi12	KL12	-	-	-	-	-	-	-	-	-	-	-	-	-	-	-	-	-	SHV-11.v1^
this study	42070_2#289	ERS7985320	ERR12058800	CAAGG6	ERP126322	Klebsiella pneumoniae	strong	57	481685	1455683	5650231	yes (1031)	ambiguous_bases	ST1552	0	1	8	13	-	0	-	0	-	0	-	0	-	0	-	wzi119	KL24	aac(3)-IIa.v1;aadA1.v1^;strA.v1^;strB.v1	-	-	qnrB1.v2^	-	-	catA1^	-	sul1;sul2	tet(A).v1	-	dfrA1.v2;dfrA14.v2*	TEM-1D.v1^	-	CTX-M-15	-	-	SHV-11.v1^
this study	42070_2#28	ERS7985521	ERR12058546	BKRC4G	ERP126322	Klebsiella pneumoniae	strong	44	324672	602026	5679380	yes (357)	ambiguous_bases	ST39	1	1	7	11	ybt 16; ICEKp12	294	-	0	-	0	-	0	-	0	-	wzi2	KL2 (KL30)	aac(3)-IIa.v1^;aac(6')-Ib-cr.v2;strA.v1^;strB.v1	-	-	-	-	-	CatB4.v1	-	sul2	tet(A).v1	-	dfrA14.v2*	OXA-1;TEM-1D.v1^	-	CTX-M-15	-	-	SHV-11.v1^
this study	42070_2#290	ERS7985417	ERR12058801	CGV1CS	ERP126322	Klebsiella pneumoniae	strong	48	693495	1175835	5453346	yes (865)	ambiguous_bases	ST323	0	1	7	11	-	0	-	0	-	0	-	0	-	0	-	wzi262	KL21	aac(3)-IIa.v1^;aac(6')-Ib-cr.v2;strA.v1^;strB.v1	-	-	qnrB1.v2^	-	-	CatB4.v1	-	sul2	-	-	dfrA14.v2*	OXA-1;TEM-1D.v1^	-	CTX-M-15	-	-	SHV-1^
this study	42070_2#291	ERS7985321	ERR12058802	CAAEPU	ERP126322	Klebsiella pneumoniae	strong	48	411078	815295	5648958	yes (828)	ambiguous_bases	ST1552	0	1	8	13	-	0	-	0	-	0	-	0	-	0	-	wzi119	KL24	aac(3)-IIa.v1;aadA1.v1^;strA.v1^;strB.v1	-	-	qnrB1.v2^	-	-	catA1^	-	sul1;sul2	tet(A).v1	-	dfrA1.v2;dfrA14.v2*	TEM-1D.v1^	-	CTX-M-15	-	-	SHV-11.v1^
this study	42070_2#292	ERS7985418	ERR12058803	BHBEZ2	ERP126322	Klebsiella pneumoniae	strong	52	350606	475550	5411115	yes (702)	ambiguous_bases	ST34-1LV	0	0	5	7	-	0	-	0	-	0	-	0	-	0	-	-	-	strA.v1;strB.v1	-	-	-	-	-	-	-	sul1;sul2	tet(D)	-	dfrA15.v2	TEM-1D.v1^	-	-	-	-	-
this study	42070_2#293	ERS7985322	ERR12058804	CAAEQ8	ERP126322	Klebsiella pneumoniae	strong	59	377287	1180971	5421105	yes (877)	ambiguous_bases	ST17	1	1	5	5	ybt 9; ICEKp3	183	-	0	-	0	-	0	-	0	-	wzi141	KL25	aac(3)-IId^	-	-	-	-	-	-	-	sul2	-	-	dfrA30*	TEM-1D.v1^	-	CTX-M-15	-	-	SHV-11.v1^
this study	42070_2#294	ERS7985419	ERR12058805	CAANR2	ERP126322	Klebsiella pneumoniae	strong	53	382781	1063152	5588257	yes (588)	ambiguous_bases	ST14	1	1	8	13	ybt 9; ICEKp3	183-2LV	-	0	-	0	-	0	-	0	-	wzi2	KL2 (KL30)	aac(3)-IIa.v1^;aac(6')-Ib-cr.v2;aadA*	-	-	qnrB1.v2^	-	-	CatB4.v1;catII.2*;cmlA5	arr-2	sul2	-	-	dfrA14.v2*	OXA-1;OXA-10	-	CTX-M-15	-	-	SHV-28.v1^
this study	42070_2#295	ERS7985323	ERR12058806	CAAEQA	ERP126322	Klebsiella pneumoniae	strong	50	481689	791865	5649401	yes (1242)	ambiguous_bases	ST1552	0	1	8	13	-	0	-	0	-	0	-	0	-	0	-	wzi119	KL24	aac(3)-IIa.v1;aadA1.v1^;strA.v1^;strB.v1	-	-	qnrB1.v2^	-	-	catA1^	-	sul1;sul2	tet(A).v1	-	dfrA1.v2;dfrA14.v2*	TEM-1D.v1^	-	CTX-M-15	-	-	SHV-11.v1^
this study	42070_2#296	ERS7985420	ERR12058807	CAANG5	ERP126322	Klebsiella pneumoniae	strong	425	254021	561503	6154940	yes (8229)	ambiguous_bases	ST39	1	1	8	13	ybt 16; ICEKp12	294	-	0	-	0	-	0	-	0	-	wzi2	KL2 (KL30)	aac(3)-IIa.v1^;aac(6')-Ib-cr.v2;aadA*;strA.v1^;strB.v1	-	-	qnrB1.v2^	-	-	CatB4.v1	-	sul2	tet(A).v1	-	dfrA14.v2*	OXA-1;TEM-1D.v1^	-	CTX-M-15	-	-	SHV-11.v1^
this study	42070_2#297	ERS7985324	ERR12058808	CAAEQL	ERP126322	Klebsiella pneumoniae	strong	50	423080	973588	5647784	yes (2035)	ambiguous_bases	ST1552	0	1	8	13	-	0	-	0	-	0	-	0	-	0	-	wzi119	KL24	aac(3)-IIa.v1;aadA1.v1^;strA.v1^;strB.v1	-	-	qnrB1.v2^	-	-	catA1^	-	sul1;sul2	tet(A).v1	-	dfrA1.v2;dfrA14.v2*	TEM-1D.v1^	-	CTX-M-15	-	-	SHV-11.v1^
this study	42070_2#298	ERS7985421	ERR12058809	CAAEYI	ERP126322	Klebsiella pneumoniae	strong	70	308351	843894	5700551	yes (1014)	ambiguous_bases	ST35	0	1	7	11	-	0	-	0	-	0	-	0	-	0	-	wzi85	KL30	aac(3)-IId^;aph3-Ia.v1^;strA.v1^;strB.v1	-	-	-	-	mphA	catII.2*	-	sul2*?	-	-	dfrA14.v2*;dfrA30*	TEM-1D.v1^	-	CTX-M-15	-	-	SHV-33*
this study	42070_2#299	ERS7985325	ERR12058810	CAAES2	ERP126322	Klebsiella pneumoniae	strong	49	482017	972093	5649770	yes (1440)	ambiguous_bases	ST1552	0	1	8	13	-	0	-	0	-	0	-	0	-	0	-	wzi119	KL24	aac(3)-IIa.v1;aadA1.v1^;strA.v1^;strB.v1	-	-	qnrB1.v2^	-	-	catA1^	-	sul1;sul2	tet(A).v1	-	dfrA1.v2;dfrA14.v2*	TEM-1D.v1^	-	CTX-M-15	-	-	SHV-11.v1^
this study	42070_2#29	ERS7985447	ERR12058547	BKQ7YQ	ERP126322	Klebsiella pneumoniae	strong	50	390889	1293999	5601872	yes (126)	ambiguous_bases	ST17	1	1	8	13	ybt 15; ICEKp11	68-1LV	-	0	-	0	-	0	-	0	-	wzi141	KL25	aac(3)-IId^;strA.v1^;strB.v1	-	-	qnrS1	-	-	catII.2*	-	sul1;sul2	tet(A).v1;tet(D)	-	dfrA1.v1	LAP-2;TEM-1D.v1^	-	CTX-M-14	-	-	SHV-11.v1^
this study	42070_2#2	ERS7985344	ERR12058520	CAAFSV	ERP126322	Klebsiella pneumoniae	strong	63	335804	1018859	5420015	yes (812)	ambiguous_bases	ST17	1	1	5	5	ybt 9; ICEKp3	183	-	0	-	0	-	0	-	0	-	wzi141	KL25	aac(3)-IId^	-	-	-	-	-	-	-	sul2	-	-	dfrA30*	TEM-1D.v1^	-	CTX-M-15	-	-	SHV-11.v1^
this study	42070_2#300	ERS7985422	ERR12058811	BHAX8Q	ERP126322	Klebsiella pneumoniae	strong	61	365935	818507	5587922	yes (729)	ambiguous_bases	ST14	1	1	8	13	ybt 9; ICEKp3	183-2LV	-	0	-	0	-	0	-	0	-	wzi2	KL2 (KL30)	aac(3)-IIa.v1^;aac(6')-Ib-cr.v2;aadA*	-	-	qnrB1.v2^	-	-	CatB4.v1;catII.2*;cmlA5	arr-2	sul2	-	-	dfrA14.v2*	OXA-1;OXA-10	-	CTX-M-15	-	-	SHV-28.v1^
this study	42070_2#302	ERS7985423	ERR12058813	CAAMWF	ERP126322	Klebsiella pneumoniae	strong	47	412522	1340356	5586869	yes (612)	ambiguous_bases	ST14	1	1	8	13	ybt 9; ICEKp3	183-2LV	-	0	-	0	-	0	-	0	-	wzi2	KL2 (KL30)	aac(3)-IIa.v1^;aac(6')-Ib-cr.v2;aadA*	-	-	qnrB1.v2^	-	-	CatB4.v1;catII.2*;cmlA5	arr-2	sul2	-	-	dfrA14.v2*	OXA-1;OXA-10	-	CTX-M-15	-	-	SHV-28.v1^
this study	42070_2#303	ERS7985328	ERR12058814	CAAEPV	ERP126322	Klebsiella pneumoniae	strong	47	387948	1157062	5649062	yes (1456)	ambiguous_bases	ST1552	0	1	8	13	-	0	-	0	-	0	-	0	-	0	-	wzi119	KL24	aac(3)-IIa.v1;aadA1.v1^;strA.v1^;strB.v1	-	-	qnrB1.v2^	-	-	catA1^	-	sul1;sul2	tet(A).v1	-	dfrA1.v2;dfrA14.v2*	TEM-1D.v1^	-	CTX-M-15	-	-	SHV-11.v1^
this study	42070_2#304	ERS7985424	ERR12058815	BKRJFU	ERP126322	Klebsiella pneumoniae	strong	51	462159	1105601	5805346	yes (140)	ambiguous_bases	ST307-1LV	0	1	9	17	-	0	-	0	-	0	-	0	-	0	-	wzi173	KL102 (KL149,KL155)	aac(6')-Ib-cr.v2;aadA1.v1^;aadA2;strA.v1^;strB.v1	-	-	-	-	ereB	CatB4.v1;catA1^	-	sul1;sul2	tet(A).v1	-	dfrA1.v2;dfrA14.v2*	CARB-2.v1^;OXA-1;TEM-1D.v1^	-	CTX-M-15	-	-	SHV-28.v1^
this study	42070_2#305	ERS7985492	ERR12058816	CAA592	ERP126322	Klebsiella pneumoniae	strong	45	286131	474783	5679169	yes (76)	ambiguous_bases	ST39	1	1	7	11	ybt 16; ICEKp12	294	-	0	-	0	-	0	-	0	-	wzi2	KL2 (KL30)	aac(3)-IIa.v1^;aac(6')-Ib-cr.v2;strA.v1^;strB.v1	-	-	-	-	-	CatB4.v1	-	sul2	tet(A).v1	-	dfrA14.v2*	OXA-1;TEM-1D.v1^	-	CTX-M-15	-	-	SHV-11.v1^
this study	42070_2#306	ERS7985592	ERR12058817	BKQTZ5	ERP126322	Klebsiella pneumoniae	strong	36	374429	690022	5445070	yes (404)	ambiguous_bases	ST307	1	1	8	12	ybt 9; ICEKp3	187	-	0	-	0	-	0	-	0	-	wzi173	KL102 (KL149,KL155)	aac(3)-IIa.v1^;aac(6')-Ib-cr.v2;strA.v1^;strB.v1	-	-	qnrB1.v2^	-	-	CatB4.v1	-	sul2	tet(A).v1	-	dfrA14.v2*	OXA-1;TEM-1D.v1^	-	CTX-M-15	-	-	SHV-28.v1^
this study	42070_2#307	ERS7985493	ERR12058818	CAA59E	ERP126322	Klebsiella pneumoniae	strong	76	217016	513697	5654304	yes (86)	ambiguous_bases	ST25	1	1	9	14	ybt 14; ICEKp5	145-2LV	-	0	-	0	-	0	-	0	-	wzi72	KL2	aac(3)-IIa.v1^;aac(6')-Ib-cr.v2;aph3-Ia.v1^;strA.v1^;strB.v1	-	-	qnrB1.v2^	-	mphA	CatB4.v1	-	sul2	tet(A).v1	-	dfrA14.v2*	OXA-1;TEM-1D.v1^	-	CTX-M-15	-	-	SHV-11.v1^
this study	42070_2#308	ERS7985632	ERR12058819	BHB7VE	ERP126322	Klebsiella pneumoniae	strong	52	334107	592559	5640934	yes (951)	ambiguous_bases	ST39	1	2	8	12	ybt 14; ICEKp5	151	-	0	-	0	-	0	-	0	-	wzi452	KL149	aac(3)-IId^;aac(6')-Ib'.v1;aadA*;aph(3')-VI	-	-	qnrS1	-	-	catII.2*	-	sul2	-	-	dfrA30*	OXA-9.v1;TEM-1D.v1^	-	CTX-M-15	-	NDM-1	SHV-11.v1^
this study	42070_2#309	ERS7985494	ERR12058820	CAA60V	ERP126322	Klebsiella pneumoniae	strong	45	254033	611144	5679441	yes (339)	ambiguous_bases	ST39	1	1	7	11	ybt 16; ICEKp12	294	-	0	-	0	-	0	-	0	-	wzi2	KL2 (KL30)	aac(3)-IIa.v1^;aac(6')-Ib-cr.v2;strA.v1^;strB.v1	-	-	-	-	-	CatB4.v1	-	sul2	tet(A).v1	-	dfrA14.v2*	OXA-1;TEM-1D.v1^	-	CTX-M-15	-	-	SHV-11.v1^
this study	42070_2#30	ERS7985522	ERR12058548	CAA1F2	ERP126322	Klebsiella pneumoniae	strong	93	285756	561052	5583306	yes (1093)	ambiguous_bases	ST35	0	1	8	16	-	0	-	0	-	0	-	0	-	0	-	wzi85	KL30	aac(3)-IIa.v1^;aac(3)-IId^;aadA*	-	-	qnrS1	-	-	CatB4.v1;catII.2*;cmlA5	arr-2	sul2	-	-	dfrA14.v2*;dfrA30*	LAP-2;OXA-1;OXA-10;TEM-1D.v1^	-	CTX-M-15	-	-	SHV-33*
this study	42070_2#311	ERS7985495	ERR12058821	CAA5A7	ERP126322	Klebsiella pneumoniae	strong	41	327707	818425	5679798	yes (339)	ambiguous_bases	ST39	1	1	7	11	ybt 16; ICEKp12	294	-	0	-	0	-	0	-	0	-	wzi2	KL2 (KL30)	aac(3)-IIa.v1^;aac(6')-Ib-cr.v2;strA.v1^;strB.v1	-	-	-	-	-	CatB4.v1	-	sul2	tet(A).v1	-	dfrA14.v2*	OXA-1;TEM-1D.v1^	-	CTX-M-15	-	-	SHV-11.v1^
this study	42070_2#312	ERS7985634	ERR12058822	BKQS2N	ERP126322	Klebsiella pneumoniae	strong	34	434659	769565	5483284	yes (134)	ambiguous_bases	ST215	1	0	5	8	ybt 14; ICEKp5	354-2LV	-	0	-	0	-	0	-	0	-	wzi247	KL16	aadA2^;strA.v1^;strB.v1	-	-	-	-	mphA	-	-	sul1;sul2	tet(A).v1	-	dfrA12	-	-	-	-	-	SHV-1
this study	42070_2#313	ERS7985496	ERR12058823	CAA5Q0	ERP126322	Klebsiella pneumoniae	strong	41	375357	652405	5678907	yes (339)	ambiguous_bases	ST39	1	1	7	11	ybt 16; ICEKp12	294	-	0	-	0	-	0	-	0	-	wzi2	KL2 (KL30)	aac(3)-IIa.v1^;aac(6')-Ib-cr.v2;strA.v1^;strB.v1	-	-	-	-	-	CatB4.v1	-	sul2	tet(A).v1	-	dfrA14.v2*	OXA-1;TEM-1D.v1^	-	CTX-M-15	-	-	SHV-11.v1^
this study	42070_2#314	ERS7985497	ERR12058824	BHBACZ	ERP126322	Klebsiella pneumoniae	strong	54	213143	590947	5243808	yes (1060)	ambiguous_bases	ST340	0	1	7	8	-	0	-	0	-	0	-	0	-	0	-	wzi50	KL15 (KL17,KL51,KL52)	aac(3)-IIa.v1^;strA.v1*;strB.v1*	-	-	-	-	-	-	-	sul2	tet(D)	-	dfrA14.v2*	TEM-1D.v1^	-	CTX-M-15	-	-	SHV-11.v1
this study	42070_2#315	ERS7985498	ERR12058825	BKR9NC	ERP126322	Klebsiella pneumoniae	strong	68	314279	643757	5511180	yes (841)	ambiguous_bases	ST101	0	1	6	8	-	0	-	0	-	0	-	0	-	0	-	wzi137	KL17	aac(3)-IId^;strA.v1*;strB.v1*	-	-	qnrS1	-	-	-	-	sul2	tet(D)	-	dfrA14.v2*	-	-	CTX-M-55	-	-	SHV-1^
this study	42070_2#316	ERS7985499	ERR12058826	BKQZSD	ERP126322	Klebsiella pneumoniae	strong	64	315651	1147977	5512060	yes (468)	ambiguous_bases	ST101	0	1	6	8	-	0	-	0	-	0	-	0	-	0	-	wzi137	KL17	aac(3)-IId^;strA.v1*;strB.v1*	-	-	qnrS1	-	-	-	-	sul2	tet(D)	-	dfrA14.v2*	-	-	CTX-M-55	-	-	SHV-1^
this study	42070_2#317	ERS7985327	ERR12058827	CAAF47	ERP126322	Klebsiella pneumoniae	strong	47	356424	968482	5302293	yes (808)	ambiguous_bases	ST34	0	0	5	5	-	0	-	0	-	0	-	0	-	0	-	wzi356	KL117	strB.v1	-	-	-	-	-	-	-	sul2	tet(A).v1^	-	dfrA14.v2	TEM-1D.v1^	-	-	-	-	SHV-26
this study	42070_2#318	ERS7985425	ERR12058828	CAAQJG	ERP126322	Klebsiella pneumoniae	strong	52	445210	1334504	5585336	yes (840)	ambiguous_bases	ST14	1	1	8	13	ybt 9; ICEKp3	183-2LV	-	0	-	0	-	0	-	0	-	wzi2	KL2 (KL30)	aac(3)-IIa.v1^;aac(6')-Ib-cr.v2;aadA*	-	-	qnrB1.v2^	-	-	CatB4.v1;catII.2*;cmlA5	arr-2	sul2	-	-	dfrA14.v2*	OXA-1;OXA-10	-	CTX-M-15	-	-	SHV-28.v1^
this study	42070_2#319	ERS7985329	ERR12058829	CAAFW6	ERP126322	Klebsiella pneumoniae	strong	68	350652	732136	5700325	yes (988)	ambiguous_bases	ST35	0	1	7	11	-	0	-	0	-	0	-	0	-	0	-	wzi85	KL30	aac(3)-IId^;aph3-Ia.v1^;strA.v1^;strB.v1	-	-	-	-	mphA	catII.2*	-	sul2	-	-	dfrA14.v2*;dfrA30*	TEM-1D.v1^	-	CTX-M-15	-	-	SHV-33*
this study	42070_2#31	ERS7985448	ERR12058549	10939	ERP126322	Klebsiella pneumoniae	strong	58	349192	1029641	5884113	yes (1352)	ambiguous_bases	ST13	0	0	7	15	-	0	-	0	-	0	-	0	-	0	-	wzi40	KL3	aac(3)-IIa.v1;aadA1.v1^;aadA2;strA.v1^;strB.v1	-	-	-	-	ereB	catA1^;floR.v2*	-	sul1;sul2	tet(A).v1	-	dfrA1.v2	CARB-2.v1^;SCO-1;TEM-117	-	-	-	-	SHV-1^
this study	42070_2#320	ERS7985426	ERR12058830	CAAQ92	ERP126322	Klebsiella pneumoniae	strong	57	353778	818140	5586047	yes (875)	ambiguous_bases	ST14	1	1	8	13	ybt 9; ICEKp3	183-2LV	-	0	-	0	-	0	-	0	-	wzi2	KL2 (KL30)	aac(3)-IIa.v1^;aac(6')-Ib-cr.v2;aadA*	-	-	qnrB1.v2^	-	-	CatB4.v1;catII.2*;cmlA5	arr-2	sul2	-	-	dfrA14.v2*	OXA-1;OXA-10	-	CTX-M-15	-	-	SHV-28.v1^
this study	42070_2#321	ERS7985330	ERR12058831	BKRI53	ERP126322	Klebsiella pneumoniae	strong	44	545571	1062029	5741034	yes (544)	ambiguous_bases	ST405	1	1	8	12	ybt 27; ICEKp22 (truncated)	312-2LV	-	0	-	0	-	0	-	0	-	wzi143	KL151	aac(3)-IIa.v1^;aac(6')-Ib-cr.v2;strA.v1^;strB.v1	-	-	qnrB1.v2^	-	-	CatB4.v1	-	sul2	tet(A).v1	-	dfrA14.v2*	OXA-1;TEM-1D.v1^	-	CTX-M-15	-	-	SHV-76
this study	42070_2#322	ERS7985427	ERR12058832	CAAQ97	ERP126322	Klebsiella quasipneumoniae subsp. similipneumoniae	strong	71	316475	1290052	5700149	yes (204)	ambiguous_bases	ST334	0	1	9	16	-	0	-	0	-	0	-	0	-	0	-	wzi337	KL103	aac(3)-IIa.v1^;aac(3)-IId^;aac(6')-Ib'.v1;aadA*;strA.v1^;strB.v1*	-	-	qnrB1.v1	-	-	catII.2*;cmlA5	arr-2	sul2	tet(D)	-	dfrA14.v2*	OXA-10	-	CTX-M-15;SHV-12	-	-	OKP-B-17?
this study	42070_2#323	ERS7985332	ERR12058833	BKRI58	ERP126322	Klebsiella pneumoniae	strong	61	329268	643872	5408965	yes (71)	ambiguous_bases	ST101	0	1	6	8	-	0	-	0	-	0	-	0	-	0	-	wzi137	KL17	aac(3)-IId^;strA.v1*;strB.v1*	-	-	qnrS1	-	-	-	-	sul2	-	-	dfrA14.v2*	TEM-1D.v1^	-	CTX-M-15	-	-	SHV-1^
this study	42070_2#324	ERS7985428	ERR12058834	CAAQLM	ERP126322	Klebsiella pneumoniae	strong	39	366571	584732	5571590	yes (342)	ambiguous_bases	ST48	1	1	9	15	ybt 14; ICEKp5	135-4LV	-	0	-	0	-	0	-	0	-	wzi62	KL62	aac(3)-IIa.v1^;aac(6')-Ib-cr.v2;aadA2^;strA.v1^;strB.v1	-	-	-	-	mphA	CatB4.v1;catA1^	-	sul1;sul2^	tet(A).v1	-	dfrA12	OXA-1;TEM-1D.v1^	-	CTX-M-15	-	-	SHV-1^
this study	42070_2#325	ERS7985331	ERR12058835	CAAH1Y	ERP126322	Klebsiella pneumoniae	strong	50	388932	869832	5649115	yes (1116)	ambiguous_bases	ST1552	0	1	8	13	-	0	-	0	-	0	-	0	-	0	-	wzi119	KL24	aac(3)-IIa.v1;aadA1.v1^;strA.v1^;strB.v1	-	-	qnrB1.v2^	-	-	catA1^	-	sul1;sul2	tet(A).v1	-	dfrA1.v2;dfrA14.v2*	TEM-1D.v1^	-	CTX-M-15	-	-	SHV-11.v1^
this study	42070_2#326	ERS7985429	ERR12058836	CAAQLZ	ERP126322	Klebsiella pneumoniae	strong	75	369762	1996077	5631456	yes (520)	ambiguous_bases	ST372	0	1	7	11	-	0	-	0	-	0	-	0	-	0	-	wzi43	KL43	aac(3)-IIa.v1^;aac(3)-IId^;aac(6')-Ib-cr.v2*;aadA*	-	-	-	-	-	CatB4.v1;catII.2*	-	sul2	-	-	dfrA30*	OXA-1;TEM-1D.v1^	-	CTX-M-15	-	-	SHV-26
this study	42070_2#327	ERS7985333	ERR12058837	CAAHAZ	ERP126322	Klebsiella pneumoniae	strong	50	481685	1042549	5646157	yes (1123)	ambiguous_bases	ST1552	0	1	8	13	-	0	-	0	-	0	-	0	-	0	-	wzi119	KL24	aac(3)-IIa.v1;aadA1.v1^;strA.v1^;strB.v1	-	-	qnrB1.v2^	-	-	catA1^	-	sul1;sul2	tet(A).v1	-	dfrA1.v2;dfrA14.v2*	TEM-1D.v1^	-	CTX-M-15	-	-	SHV-11.v1^
this study	42070_2#328	ERS7985430	ERR12058838	CAAQN6	ERP126322	Klebsiella quasipneumoniae subsp. similipneumoniae	strong	82	309164	1295829	5703027	yes (533)	ambiguous_bases	ST334	0	1	9	16	-	0	-	0	-	0	-	0	-	0	-	wzi337	KL103	aac(3)-IIa.v1^;aac(3)-IId^;aac(6')-Ib'.v1;aadA*;strA.v1^;strB.v1*	-	-	qnrB1.v1	-	-	catII.2*;cmlA5	arr-2	sul2	tet(D)	-	dfrA14.v2*	OXA-10	-	CTX-M-15;SHV-12	-	-	OKP-B-17?
this study	42070_2#329	ERS7985334	ERR12058839	CAAH2A	ERP126322	Klebsiella pneumoniae	strong	79	404968	732646	5696542	yes (1062)	ambiguous_bases	ST35	0	1	7	11	-	0	-	0	-	0	-	0	-	0	-	wzi85	KL30	aac(3)-IId^;aph3-Ia.v1^;strA.v1^;strB.v1	-	-	-	-	mphA	catII.2*	-	sul2	-	-	dfrA14.v2*;dfrA30*	TEM-1D.v1^	-	CTX-M-15	-	-	SHV-33*
this study	42070_2#32	ERS7985523	ERR12058550	CAA4HT	ERP126322	Klebsiella pneumoniae	strong	43	375360	650293	5680278	yes (267)	ambiguous_bases	ST39	1	1	7	11	ybt 16; ICEKp12	294	-	0	-	0	-	0	-	0	-	wzi2	KL2 (KL30)	aac(3)-IIa.v1^;aac(6')-Ib-cr.v2;strA.v1^;strB.v1	-	-	-	-	-	CatB4.v1	-	sul2	tet(A).v1	-	dfrA14.v2*	OXA-1;TEM-1D.v1^	-	CTX-M-15	-	-	SHV-11.v1^
this study	42070_2#330	ERS7985431	ERR12058840	CAAF2N	ERP126322	Klebsiella pneumoniae	strong	70	350820	882221	5701129	yes (1000)	ambiguous_bases	ST35	0	1	7	11	-	0	-	0	-	0	-	0	-	0	-	wzi85	KL30	aac(3)-IId^;aph3-Ia.v1^;strA.v1^;strB.v1	-	-	-	-	mphA	catII.2*	-	sul2^	-	-	dfrA14.v2*;dfrA30*	TEM-1D.v1^	-	CTX-M-15	-	-	SHV-33*
this study	42070_2#331	ERS7985335	ERR12058841	CAAHBM	ERP126322	Klebsiella pneumoniae	strong	56	324434	1157061	5613548	yes (636)	ambiguous_bases	ST1552	0	1	8	13	-	0	-	0	-	0	-	0	-	0	-	wzi119	KL24	aac(3)-IIa.v1;aadA1.v1^;strA.v1^;strB.v1	-	-	qnrB1.v2^	-	-	catA1^	-	sul1;sul2	tet(A).v1	-	dfrA1.v2;dfrA14.v2*	TEM-1D.v1^	-	CTX-M-15	-	-	SHV-11.v1^
this study	42070_2#332	ERS7985432	ERR12058842	CAAF0W	ERP126322	Klebsiella pneumoniae	strong	68	290696	732249	5702129	yes (754)	ambiguous_bases	ST35	0	1	7	11	-	0	-	0	-	0	-	0	-	0	-	wzi85	KL30	aac(3)-IId^;aph3-Ia.v1^;strA.v1^;strB.v1	-	-	-	-	mphA	catII.2*	-	sul2^	-	-	dfrA14.v2*;dfrA30*	TEM-1D.v1^	-	CTX-M-15	-	-	SHV-33*
this study	42070_2#333	ERS7985500	ERR12058843	BKQZTA	ERP126322	Klebsiella pneumoniae	strong	60	370765	943442	5666677	yes (1712)	ambiguous_bases	ST607	1	1	9	14	ybt 14; ICEKp5	135-3LV	-	0	-	0	-	0	-	0	-	wzi133	KL25	aac(3)-IIa.v1;aac(6')-Ib-cr.v2;aadA16*;strA.v1*;strB.v1	-	-	qnrB6^	-	-	catII.2*	arr-3	sul1;sul2	tet(D)	-	dfrA27	TEM-1D.v1^	-	CTX-M-15	-	-	SHV-1^
this study	42070_2#334	ERS7985501	ERR12058844	BHB88N	ERP126322	Klebsiella pneumoniae	strong	62	315651	643731	5508420	yes (139)	ambiguous_bases	ST101	0	1	6	8	-	0	-	0	-	0	-	0	-	0	-	wzi137	KL17	aac(3)-IId^;strA.v1*;strB.v1*	-	-	qnrS1	-	-	-	-	sul2	tet(D)	-	dfrA14.v2*	-	-	CTX-M-55	-	-	SHV-1^
this study	42070_2#335	ERS7985502	ERR12058845	BHALRK	ERP126322	Klebsiella pneumoniae	strong	95	183299	680766	5584030	yes (339)	ambiguous_bases	ST337	0	0	4	6	-	0	-	0	-	0	-	0	-	0	-	wzi512	KL?	aadA^;strA.v1;strB.v1	-	-	-	-	-	-	-	sul1^	tet(A).v1*	-	dfrA15.v2	-	-	-	-	-	SHV-11.v1^
this study	42070_2#336	ERS7985503	ERR12058846	CAA1HI	ERP126322	Klebsiella pneumoniae	strong	52	264039	430023	5472395	yes (453)	ambiguous_bases	ST43	0	1	6	6	-	0	-	0	-	0	-	0	-	0	-	wzi412	KL61	aac(3)-IId^	-	-	-	-	-	catII.2*	-	sul2	-	-	dfrA30*	TEM-1D.v1^	-	CTX-M-15	-	-	SHV-11.v1^
this study	42070_2#337	ERS7985504	ERR12058847	CAA4F2	ERP126322	Klebsiella quasipneumoniae subsp. similipneumoniae	strong	57	497950	1022932	5519001	yes (566)	ambiguous_bases	ST334	0	1	6	8	-	0	-	0	-	0	-	0	-	0	-	wzi337	KL103	aac(3)-IId^;strA.v1^;strB.v1*	-	-	qnrB1.v1	-	-	-	-	sul2	tet(D)	-	dfrA14.v2*	-	-	SHV-12	-	-	OKP-B-17?
this study	42070_2#338	ERS7985505	ERR12058848	CAA4FV	ERP126322	Klebsiella pneumoniae	strong	39	371899	637262	5678582	yes (348)	ambiguous_bases	ST39	1	1	7	11	ybt 16; ICEKp12	294	-	0	-	0	-	0	-	0	-	wzi2	KL2 (KL30)	aac(3)-IIa.v1^;aac(6')-Ib-cr.v2;strA.v1^;strB.v1	-	-	-	-	-	CatB4.v1	-	sul2	tet(A).v1	-	dfrA14.v2*	OXA-1;TEM-1D.v1^	-	CTX-M-15	-	-	SHV-11.v1^
this study	42070_2#339	ERS7985506	ERR12058849	CAA4FW	ERP126322	Klebsiella pneumoniae	strong	41	334922	634608	5679347	yes (340)	ambiguous_bases	ST39	1	1	7	11	ybt 16; ICEKp12	294	-	0	-	0	-	0	-	0	-	wzi2	KL2 (KL30)	aac(3)-IIa.v1^;aac(6')-Ib-cr.v2;strA.v1^;strB.v1	-	-	-	-	-	CatB4.v1	-	sul2	tet(A).v1	-	dfrA14.v2*	OXA-1;TEM-1D.v1^	-	CTX-M-15	-	-	SHV-11.v1^
this study	42070_2#33	ERS7985197	ERR12058551	10772	ERP126322	Klebsiella pneumoniae	strong	48	420506	1475258	5686344	yes (446)	ambiguous_bases	ST29	4	0	6	9	ybt 13; ICEKp2	304-2LV	-	0	iuc 1	1-1LV	-	0	-	0	rmpA2_8-60%	wzi19	KL19	aac(3)-IIa.v1;strA.v1;strB.v1	-	-	-	-	-	catA1*?	-	sul1;sul2	tet(D)	-	dfrA5	TEM-1D.v1^	-	-	-	-	SHV-11.v1^
this study	42070_2#340	ERS7985507	ERR12058850	BHAMKT	ERP126322	Klebsiella pneumoniae	strong	43	372174	818513	5679161	yes (77)	ambiguous_bases	ST39	1	1	7	11	ybt 16; ICEKp12	294	-	0	-	0	-	0	-	0	-	wzi2	KL2 (KL30)	aac(3)-IIa.v1^;aac(6')-Ib-cr.v2;strA.v1^;strB.v1	-	-	-	-	-	CatB4.v1	-	sul2	tet(A).v1	-	dfrA14.v2*	OXA-1;TEM-1D.v1^	-	CTX-M-15	-	-	SHV-11.v1^
this study	42070_2#342	ERS7985433	ERR12058852	CAAF0N	ERP126322	Klebsiella pneumoniae	strong	49	427477	1454482	5649129	yes (1653)	ambiguous_bases	ST1552	0	1	8	13	-	0	-	0	-	0	-	0	-	0	-	wzi119	KL24	aac(3)-IIa.v1;aadA1.v1^;strA.v1^;strB.v1	-	-	qnrB1.v2^	-	-	catA1^	-	sul1;sul2	tet(A).v1	-	dfrA1.v2;dfrA14.v2*	TEM-1D.v1^	-	CTX-M-15	-	-	SHV-11.v1^
this study	42070_2#343	ERS7985337	ERR12058853	CAAF48	ERP126322	Klebsiella pneumoniae	strong	48	428772	1163148	5648126	yes (1635)	ambiguous_bases	ST1552	0	1	8	13	-	0	-	0	-	0	-	0	-	0	-	wzi119	KL24	aac(3)-IIa.v1;aadA1.v1^;strA.v1^;strB.v1	-	-	qnrB1.v2^	-	-	catA1^	-	sul1;sul2	tet(A).v1	-	dfrA1.v2;dfrA14.v2*	TEM-1D.v1^	-	CTX-M-15	-	-	SHV-11.v1^
this study	42070_2#344	ERS7985434	ERR12058854	CAAMXR	ERP126322	Klebsiella pneumoniae	strong	144	375251	562379	5698691	yes (75)	ambiguous_bases	ST39	1	1	8	12	ybt 16; ICEKp12	294	-	0	-	0	-	0	-	0	-	wzi2	KL2 (KL30)	aac(3)-IIa.v1^;aac(6')-Ib-cr.v2;strA.v1^;strB.v1	-	-	qnrB1.v2^	-	-	CatB4.v1	-	sul2	tet(A).v1	-	dfrA14.v2*	OXA-1;TEM-1D.v1^	-	CTX-M-15	-	-	SHV-11.v1^
this study	42070_2#345	ERS7985338	ERR12058855	CAAF4R	ERP126322	Klebsiella pneumoniae	strong	49	356684	869805	5648397	yes (658)	ambiguous_bases	ST1552	0	1	8	13	-	0	-	0	-	0	-	0	-	0	-	wzi119	KL24	aac(3)-IIa.v1;aadA1.v1^;strA.v1^;strB.v1	-	-	qnrB1.v2^	-	-	catA1^	-	sul1;sul2	tet(A).v1	-	dfrA1.v2;dfrA14.v2*	TEM-1D.v1^	-	CTX-M-15	-	-	SHV-11.v1^
this study	42070_2#346	ERS7985435	ERR12058856	1035818	ERP126322	Klebsiella pneumoniae	strong	69	223248	799299	5499090	yes (878)	ambiguous_bases	ST340	0	1	10	20	-	0	-	0	-	0	-	0	-	0	-	wzi50	KL15 (KL17,KL51,KL52)	aac(3)-IIa.v1^;aac(3)-IId^;aac(6')-Ib-cr.v2;aadA*;aadA2;aph3-Ia.v1^	-	-	qnrS1	-	mphA	catII.2*;cmlA5	arr-2	sul1;sul2	tet(D)	-	dfrA14.v2*	LAP-2;OXA-1;OXA-10;TEM-1D.v1^	-	CTX-M-15	-	-	SHV-11.v1
this study	42070_2#347	ERS7985339	ERR12058857	CAAG9G	ERP126322	Klebsiella pneumoniae	strong	59	350820	731883	5695638	yes (753)	ambiguous_bases	ST35	0	1	7	11	-	0	-	0	-	0	-	0	-	0	-	wzi85	KL30	aac(3)-IId^;aph3-Ia.v1^;strA.v1^;strB.v1	-	-	-	-	mphA	catII.2*	-	sul2*	-	-	dfrA14.v2*;dfrA30*	TEM-1D.v1^	-	CTX-M-15	-	-	SHV-33*
this study	42070_2#348	ERS7985436	ERR12058858	BHA4LQ	ERP126322	Klebsiella pneumoniae	strong	90	215476	659180	5580075	yes (466)	ambiguous_bases	ST36	1	1	9	15	ybt 14; ICEKp5	151-1LV	-	0	-	0	-	0	-	0	-	wzi299	KL51	aac(3)-IIa.v1^;aac(6')-Ib-cr.v2;strB.v1	-	-	qnrS1	-	-	CatB4.v1;catII.2*;cmlA5	arr-2	sul2	tet(A).v1^	-	dfrA14.v2	LAP-2;OXA-1;OXA-10	-	CTX-M-15	-	-	SHV-11.v1^
this study	42070_2#349	ERS7985340	ERR12058859	CAAG8N	ERP126322	Klebsiella pneumoniae	strong	51	330472	879557	5635677	yes (1389)	ambiguous_bases	ST1552	0	1	7	12	-	0	-	0	-	0	-	0	-	0	-	wzi119	KL24	aac(3)-IIa.v1;aadA1.v1^;strA.v1^;strB.v1	-	-	qnrB1.v2^	-	-	catA1^	-	sul1;sul2	-	-	dfrA1.v2;dfrA14.v2*	TEM-1D.v1^	-	CTX-M-15	-	-	SHV-11.v1^
this study	42070_2#34	ERS7985352	ERR12058552	CAAF31	ERP126322	Klebsiella pneumoniae	strong	73	380848	732340	5702089	yes (1152)	ambiguous_bases	ST35	0	1	7	11	-	0	-	0	-	0	-	0	-	0	-	wzi85	KL30	aac(3)-IId^;aph3-Ia.v1^;strA.v1^;strB.v1	-	-	-	-	mphA	catII.2*	-	sul2?	-	-	dfrA14.v2*;dfrA30*	TEM-1D.v1^	-	CTX-M-15	-	-	SHV-33*
this study	42070_2#351	ERS7985341	ERR12058861	CAAFVU	ERP126322	Klebsiella pneumoniae	strong	72	289260	853605	5700231	yes (921)	ambiguous_bases	ST35	0	1	7	11	-	0	-	0	-	0	-	0	-	0	-	wzi85	KL30	aac(3)-IId^;aph3-Ia.v1^;strA.v1^;strB.v1	-	-	-	-	mphA	catII.2*	-	sul2^	-	-	dfrA14.v2*;dfrA30*	TEM-1D.v1^	-	CTX-M-15	-	-	SHV-33*
this study	42070_2#352	ERS7985438	ERR12058862	11386	ERP126322	Klebsiella quasipneumoniae subsp. similipneumoniae	strong	54	446871	764990	5361839	yes (511)	ambiguous_bases	ST334	0	0	0	0	-	0	-	0	-	0	-	0	-	0	-	wzi337	KL103	-	-	-	-	-	-	-	-	-	-	-	-	-	-	-	-	-	OKP-B-17?
this study	42070_2#353	ERS7985342	ERR12058863	CAAFGG	ERP126322	Klebsiella pneumoniae	strong	51	378553	1180971	5421285	yes (357)	ambiguous_bases	ST17	1	1	5	5	ybt 9; ICEKp3	183	-	0	-	0	-	0	-	0	-	wzi141	KL25	aac(3)-IId^	-	-	-	-	-	-	-	sul2	-	-	dfrA30*	TEM-1D.v1^	-	CTX-M-15	-	-	SHV-11.v1^
this study	42070_2#354	ERS7985439	ERR12058864	11333	ERP126322	Klebsiella pneumoniae	strong	117	319315	464185	6034286	yes (1847)	ambiguous_bases	ST70	3	0	4	6	-	0	-	0	iuc 1	1-1LV	-	0	-	0	rmpA2_8-60%	wzi50	KL15 (KL17,KL51,KL52)	aac(3)-IIa.v1;strA.v1;strB.v1*	-	-	-	-	-	catA1*	-	sul2	-	-	-	TEM-1D.v1^	-	-	-	-	SHV-32
this study	42070_2#355	ERS7985343	ERR12058865	CAAFKI	ERP126322	Klebsiella pneumoniae	strong	51	387816	1181091	5421779	yes (1114)	ambiguous_bases	ST17	1	1	5	5	ybt 9; ICEKp3	183	-	0	-	0	-	0	-	0	-	wzi141	KL25	aac(3)-IId^	-	-	-	-	-	-	-	sul2	-	-	dfrA30*	TEM-1D.v1^	-	CTX-M-15	-	-	SHV-11.v1^
this study	42070_2#356	ERS7985440	ERR12058866	11257	ERP126322	Klebsiella pneumoniae	strong	91	377729	801209	5623205	yes (689)	ambiguous_bases	ST70	0	0	3	4	-	0	-	0	-	0	-	0	-	0	-	wzi50	KL15 (KL17,KL51,KL52)	strA.v1;strB.v1*	-	-	-	-	-	catA1*	-	sul2	-	-	-	-	-	-	-	-	SHV-32
this study	42070_2#357	ERS7985508	ERR12058867	CAA4GD	ERP126322	Klebsiella pneumoniae	strong	38	375355	818306	5679377	yes (361)	ambiguous_bases	ST39	1	1	7	11	ybt 16; ICEKp12	294	-	0	-	0	-	0	-	0	-	wzi2	KL2 (KL30)	aac(3)-IIa.v1^;aac(6')-Ib-cr.v2;strA.v1^;strB.v1	-	-	-	-	-	CatB4.v1	-	sul2	tet(A).v1	-	dfrA14.v2*	OXA-1;TEM-1D.v1^	-	CTX-M-15	-	-	SHV-11.v1^
this study	42070_2#358	ERS7985509	ERR12058868	CAA4GU	ERP126322	Klebsiella pneumoniae	strong	44	326562	611310	5679059	yes (336)	ambiguous_bases	ST39	1	1	7	11	ybt 16; ICEKp12	294	-	0	-	0	-	0	-	0	-	wzi2	KL2 (KL30)	aac(3)-IIa.v1^;aac(6')-Ib-cr.v2;strA.v1^;strB.v1	-	-	-	-	-	CatB4.v1	-	sul2	tet(A).v1	-	dfrA14.v2*	OXA-1;TEM-1D.v1^	-	CTX-M-15	-	-	SHV-11.v1^
this study	42070_2#359	ERS7985510	ERR12058869	CAA4GV	ERP126322	Klebsiella pneumoniae	strong	62	374764	1264360	5509436	yes (70)	ambiguous_bases	ST101	0	1	6	8	-	0	-	0	-	0	-	0	-	0	-	wzi137	KL17	aac(3)-IId^;strA.v1*;strB.v1*	-	-	qnrS1	-	-	-	-	sul2	tet(D)	-	dfrA14.v2*	-	-	CTX-M-55	-	-	SHV-1^
this study	42070_2#35	ERS7985196	ERR12058553	BKD1G4	ERP126322	Klebsiella pneumoniae	strong	64	363963	773412	5764815	yes (462)	ambiguous_bases	ST45	1	1	7	10	ybt 10; ICEKp4	80	-	0	-	0	-	0	-	0	-	wzi50	KL15 (KL17,KL51,KL52)	aac(3)-IId^;strA.v1^;strB.v1	-	-	-	-	mphA	catII.2*	-	sul2	-	-	dfrA14.v2*;dfrA30*	TEM-1D.v1^	-	CTX-M-15	-	-	SHV-1
this study	42070_2#360	ERS7985511	ERR12058870	BKRC48	ERP126322	Klebsiella pneumoniae	strong	42	341414	611268	5678797	yes (340)	ambiguous_bases	ST39	1	1	7	11	ybt 16; ICEKp12	294	-	0	-	0	-	0	-	0	-	wzi2	KL2 (KL30)	aac(3)-IIa.v1^;aac(6')-Ib-cr.v2;strA.v1^;strB.v1	-	-	-	-	-	CatB4.v1	-	sul2	tet(A).v1	-	dfrA14.v2*	OXA-1;TEM-1D.v1^	-	CTX-M-15	-	-	SHV-11.v1^
this study	42070_2#362	ERS7985513	ERR12058872	BKQN9T	ERP126322	Klebsiella pneumoniae	strong	21	443590	1448407	5209762	yes (338)	ambiguous_bases	ST292	0	0	3	3	-	0	-	0	-	0	-	0	-	0	-	wzi50	KL15 (KL17,KL51,KL52)	strB.v1	-	-	-	-	-	-	-	sul2	-	-	dfrA14.v2	-	-	-	-	-	SHV-11.v1^
this study	42070_2#364	ERS7985515	ERR12058874	BKQRCH	ERP126322	Klebsiella quasipneumoniae subsp. similipneumoniae	strong	82	319761	516944	5504932	yes (1)	ambiguous_bases	ST1224	0	1	6	8	-	0	-	0	-	0	-	0	-	0	-	-	-	aac(3)-IIa.v1^;strA.v1^;strB.v1	-	-	qnrB1.v2^	-	-	-	-	sul2	tet(A).v1	-	dfrA14.v2*	-	-	CTX-M-15	-	-	OKP-B-2*
this study	42070_2#36	ERS7985353	ERR12058554	CAAN9B	ERP126322	Klebsiella pneumoniae	strong	55	365935	1063218	5587132	yes (401)	ambiguous_bases	ST14	1	1	8	13	ybt 9; ICEKp3	183-2LV	-	0	-	0	-	0	-	0	-	wzi2	KL2 (KL30)	aac(3)-IIa.v1^;aac(6')-Ib-cr.v2;aadA*	-	-	qnrB1.v2^	-	-	CatB4.v1;catII.2*;cmlA5	arr-2	sul2	-	-	dfrA14.v2*	OXA-1;OXA-10	-	CTX-M-15	-	-	SHV-28.v1^
this study	42070_2#37	ERS7985198	ERR12058555	D54443	ERP126322	Klebsiella pneumoniae	strong	63	361002	773279	5760386	yes (1003)	ambiguous_bases	ST45	1	1	7	10	ybt 10; ICEKp4	80	-	0	-	0	-	0	-	0	-	wzi50	KL15 (KL17,KL51,KL52)	aac(3)-IId^;strA.v1^;strB.v1	-	-	-	-	mphA	catII.2*	-	sul2*	-	-	dfrA14.v2*;dfrA30*	TEM-1D.v1^	-	CTX-M-15	-	-	SHV-1
this study	42070_2#38	ERS7985354	ERR12058556	CAANSM	ERP126322	Klebsiella pneumoniae	strong	44	365935	818214	5587149	yes (747)	ambiguous_bases	ST14	1	1	8	13	ybt 9; ICEKp3	183-2LV	-	0	-	0	-	0	-	0	-	wzi2	KL2 (KL30)	aac(3)-IIa.v1^;aac(6')-Ib-cr.v2;aadA*	-	-	qnrB1.v2^	-	-	CatB4.v1;catII.2*;cmlA5	arr-2	sul2	-	-	dfrA14.v2*	OXA-1;OXA-10	-	CTX-M-15	-	-	SHV-28.v1^
this study	42070_2#39	ERS7985199	ERR12058557	D54899	ERP126322	Klebsiella pneumoniae	strong	69	350827	829015	5562658	yes (464)	ambiguous_bases	ST101	0	1	6	6	-	0	-	0	-	0	-	0	-	0	-	wzi29	KL106	aac(3)-IId^	-	-	-	-	-	catII.2*	-	sul2	-	-	dfrA30*	TEM-1D.v1^	-	CTX-M-15	-	-	SHV-1^
this study	42070_2#3	ERS7985189	ERR12058521	CAAYEH	ERP126322	Klebsiella pneumoniae	strong	35	376022	866747	5247539	yes (340)	ambiguous_bases	ST2632	0	0	5	6	-	0	-	0	-	0	-	0	-	0	-	-	-	aadA5	-	-	-	-	-	catII.2*	-	sul1;sul2	tet(D)	-	dfrA17	-	-	-	-	-	SHV-93^
this study	42070_2#40	ERS7985355	ERR12058558	BHAXAS	ERP126322	Klebsiella pneumoniae	strong	52	240529	992147	5566820	yes (338)	ambiguous_bases	ST307	1	1	7	11	ybt 9; ICEKp3	187-1LV	-	0	-	0	-	0	-	0	-	wzi173	KL102 (KL149,KL155)	aac(3)-IIa.v1^;aac(6')-Ib-cr.v2;strA.v1^;strB.v1	-	-	qnrB1.v2^	-	-	CatB4.v1	-	sul2	-	-	dfrA14.v2*	OXA-1;TEM-1D.v1^	-	CTX-M-15	-	-	SHV-28.v1^
this study	42070_2#41	ERS7985200	ERR12058559	D55190	ERP126322	Klebsiella pneumoniae	strong	74	355242	754477	5791787	yes (753)	ambiguous_bases	ST14	0	1	7	8	-	0	-	0	-	0	-	0	-	0	-	wzi2	KL2 (KL30)	aac(3)-IId^	-	-	-	-	ereA2	-	arr-2	sul1;sul2	-	-	dfrA5	TEM-1D.v1^	-	CTX-M-15	-	-	SHV-28.v1^
this study	42070_2#42	ERS7985356	ERR12058560	CAANS9	ERP126322	Klebsiella pneumoniae	strong	58	353501	818302	5587209	yes (678)	ambiguous_bases	ST14	1	1	8	13	ybt 9; ICEKp3	183-2LV	-	0	-	0	-	0	-	0	-	wzi2	KL2 (KL30)	aac(3)-IIa.v1^;aac(6')-Ib-cr.v2;aadA*	-	-	qnrB1.v2^	-	-	CatB4.v1;catII.2*;cmlA5	arr-2	sul2	-	-	dfrA14.v2*	OXA-1;OXA-10	-	CTX-M-15	-	-	SHV-28.v1^
this study	42070_2#43	ERS7985201	ERR12058561	C21997	ERP126322	Klebsiella pneumoniae	strong	35	350859	918573	5371706	yes (1026)	ambiguous_bases	ST35	1	1	6	8	ybt 9; ICEKp3	183	-	0	-	0	-	0	-	0	-	wzi16	KL16 (KL143)	aac(3)-IId^;strB.v1	-	-	-	-	-	catII.2*	-	sul2	-	-	dfrA14.v2;dfrA30*	TEM-105*	-	CTX-M-15	-	-	SHV-33^
this study	42070_2#44	ERS7985357	ERR12058562	CAANHN	ERP126322	Klebsiella pneumoniae	strong	40	463888	1559708	5486025	yes (798)	ambiguous_bases	ST14	1	1	8	12	ybt 10; ICEKp4	78	-	0	-	0	-	0	-	0	-	wzi16	KL16 (KL143)	aac(3)-IIa.v1^;aac(6')-Ib-cr.v2;strA.v1^;strB.v1	-	-	qnrB1.v2^	-	-	CatB4.v1	-	sul2	tet(A).v1	-	dfrA14.v2*	OXA-1;TEM-1D.v1^	-	CTX-M-15	-	-	SHV-28.v1^
this study	42070_2#45	ERS7985202	ERR12058563	D54048	ERP126322	Klebsiella pneumoniae	strong	39	350738	619168	5372057	yes (1523)	ambiguous_bases	ST35	1	1	6	8	ybt 9; ICEKp3	183	-	0	-	0	-	0	-	0	-	wzi16	KL16 (KL143)	aac(3)-IId^;strB.v1	-	-	-	-	-	catII.2*	-	sul2	-	-	dfrA14.v2;dfrA30*	TEM-105*	-	CTX-M-15	-	-	SHV-33^
this study	42070_2#46	ERS7985358	ERR12058564	CAANRE	ERP126322	Klebsiella pneumoniae	strong	55	254033	440074	5616811	yes (331)	ambiguous_bases	ST39	1	1	8	12	ybt 16; ICEKp12	294	-	0	-	0	-	0	-	0	-	wzi2	KL2 (KL30)	aac(3)-IIa.v1^;aac(6')-Ib-cr.v2;strA.v1^;strB.v1	-	-	qnrB1.v2^	-	-	CatB4.v1	-	sul2	tet(A).v1	-	dfrA14.v2*	OXA-1;TEM-1D.v1^	-	CTX-M-15	-	-	SHV-11.v1^
this study	42070_2#47	ERS7985203	ERR12058565	18818	ERP126322	Klebsiella pneumoniae	strong	109	227740	625402	5764600	yes (1394)	ambiguous_bases	ST1800	0	1	9	17	-	0	-	0	-	0	-	0	-	0	-	-	-	aac(3)-IId^;aac(6')-Ib-cr.v2;aadA2^;aph3-Ia.v1^;strA.v1^;strB.v1	-	-	qnrB1.v2^	-	mphA	CatB4.v1;catII.2*	-	sul1;sul2	tet(B).v2*	-	dfrA12	OXA-1;TEM-1D.v1^	-	CTX-M-15	-	-	SHV-11.v1^
this study	42070_2#48	ERS7985360	ERR12058566	CAANV3	ERP126322	Klebsiella pneumoniae	strong	106	275196	525971	5693824	yes (1088)	ambiguous_bases	ST39	1	1	8	17	ybt 16; ICEKp12	277	-	0	-	0	-	0	-	0	-	wzi83	KL23	aac(3)-IIa.v1^;aac(6')-Ib-cr.v2;aadA16*;strA.v1*;strB.v1*?	-	-	-	-	-	CatB4.v1;catA1^;catII.2*	arr-3	sul1;sul2	tet(D)	-	dfrA14.v2*;dfrA27	OXA-1;TEM-1D.v1^	-	CTX-M-15	-	-	SHV-11.v1^
this study	42070_2#4	ERS7985345	ERR12058522	CAAFT5	ERP126322	Klebsiella pneumoniae	strong	65	358562	973364	5648599	yes (1037)	ambiguous_bases	ST1552	0	1	8	13	-	0	-	0	-	0	-	0	-	0	-	wzi119	KL24	aac(3)-IIa.v1;aadA1.v1^;strA.v1^;strB.v1	-	-	qnrB1.v2^	-	-	catA1^	-	sul1;sul2	tet(A).v1	-	dfrA1.v2;dfrA14.v2*	TEM-1D.v1^	-	CTX-M-15	-	-	SHV-11.v1^
this study	42070_2#50	ERS7985524	ERR12058567	CAA4HU	ERP126322	Klebsiella pneumoniae	strong	45	339876	610975	5678369	yes (331)	ambiguous_bases	ST39	1	1	7	11	ybt 16; ICEKp12	294	-	0	-	0	-	0	-	0	-	wzi2	KL2 (KL30)	aac(3)-IIa.v1^;aac(6')-Ib-cr.v2;strA.v1^;strB.v1	-	-	-	-	-	CatB4.v1	-	sul2	tet(A).v1	-	dfrA14.v2*	OXA-1;TEM-1D.v1^	-	CTX-M-15	-	-	SHV-11.v1^
this study	42070_2#52	ERS7985525	ERR12058568	CAA4IL	ERP126322	Klebsiella pneumoniae	strong	41	372175	612080	5677254	yes (339)	ambiguous_bases	ST39	1	1	7	11	ybt 16; ICEKp12	294	-	0	-	0	-	0	-	0	-	wzi2	KL2 (KL30)	aac(3)-IIa.v1^;aac(6')-Ib-cr.v2;strA.v1^;strB.v1	-	-	-	-	-	CatB4.v1	-	sul2	tet(A).v1	-	dfrA14.v2*	OXA-1;TEM-1D.v1^	-	CTX-M-15	-	-	SHV-11.v1^
this study	42070_2#53	ERS7985451	ERR12058569	BHAN72	ERP126322	Klebsiella pneumoniae	strong	35	480809	1101145	5459068	yes (183)	ambiguous_bases	ST105	1	0	0	0	ybt 5; ICEKp6	11-1LV	-	0	-	0	-	0	-	0	-	wzi383	KL102	-	-	-	-	-	-	-	-	-	-	-	-	-	-	-	-	-	SHV-187*
this study	42070_2#54	ERS7985526	ERR12058570	CAA4KI	ERP126322	Klebsiella pneumoniae	strong	40	337631	612905	5678239	yes (98)	ambiguous_bases	ST39	1	1	7	11	ybt 16; ICEKp12 (truncated)	294-1LV	-	0	-	0	-	0	-	0	-	wzi2	KL2 (KL30)	aac(3)-IIa.v1^;aac(6')-Ib-cr.v2;strA.v1^;strB.v1	-	-	-	-	-	CatB4.v1	-	sul2	tet(A).v1	-	dfrA14.v2*	OXA-1;TEM-1D.v1^	-	CTX-M-15	-	-	SHV-11.v1^
this study	42070_2#55	ERS7985452	ERR12058571	CAA5AU	ERP126322	Klebsiella variicola subsp. variicola	strong	45	487706	1462757	5765608	yes (1292)	ambiguous_bases	ST347	0	1	6	7	-	0	-	0	-	0	-	0	-	0	-	wzi422	KL126	aac(3)-IIa.v1;aadA^	-	-	-	-	-	-	-	sul1^	tet(A).v1	-	dfrA15.v2	TEM-1D.v1^	-	CTX-M-15	-	-	LEN-32
this study	42070_2#56	ERS7985527	ERR12058572	BKRC63	ERP126322	Klebsiella pneumoniae	strong	43	289086	652358	5676873	yes (340)	ambiguous_bases	ST39	1	1	7	11	ybt 16; ICEKp12	294	-	0	-	0	-	0	-	0	-	wzi2	KL2 (KL30)	aac(3)-IIa.v1^;aac(6')-Ib-cr.v2;strA.v1^;strB.v1	-	-	-	-	-	CatB4.v1	-	sul2	tet(A).v1	-	dfrA14.v2*	OXA-1;TEM-1D.v1^	-	CTX-M-15	-	-	SHV-11.v1^
this study	42070_2#57	ERS7985453	ERR12058573	BHAN82	ERP126322	Klebsiella quasipneumoniae subsp. similipneumoniae	strong	44	757077	989547	5297385	yes (742)	ambiguous_bases	ST3318	0	0	4	5	-	0	-	0	-	0	-	0	-	0	-	-	-	aadA2	-	-	-	-	-	-	-	sul1;sul2	-	-	dfrA16.v2	TEM-1D.v1^	-	-	-	-	OKP-B-5^
this study	42070_2#58	ERS7985528	ERR12058574	CAA4PF	ERP126322	Klebsiella pneumoniae	strong	67	270690	466612	5584885	yes (1034)	ambiguous_bases	ST15	1	1	8	15	ybt 10; ICEKp4	28-1LV	-	0	-	0	-	0	-	0	-	wzi151	KL48	aac(3)-IIa.v1;aac(6')-Ib-cr.v2;aadA^;strA.v1*;strB.v1*	-	-	qnrB2.v1^	-	-	CatB4.v1*	-	sul1;sul2	tet(D)	-	dfrA15.v2	OXA-1;SCO-1;TEM-1D.v1^	-	CTX-M-15	-	-	SHV-28.v1^
this study	42070_2#59	ERS7985454	ERR12058575	CAA5BD	ERP126322	Klebsiella pneumoniae	strong	48	343414	818440	5679366	yes (76)	ambiguous_bases	ST39	1	1	7	11	ybt 16; ICEKp12	294	-	0	-	0	-	0	-	0	-	wzi2	KL2 (KL30)	aac(3)-IIa.v1^;aac(6')-Ib-cr.v2;strA.v1^;strB.v1	-	-	-	-	-	CatB4.v1	-	sul2	tet(A).v1	-	dfrA14.v2*	OXA-1;TEM-1D.v1^	-	CTX-M-15	-	-	SHV-11.v1^
this study	42070_2#5	ERS7985190	ERR12058523	BKQ7F3	ERP126322	Klebsiella pneumoniae	strong	62	270620	391180	5560104	yes (1020)	ambiguous_bases	ST340	0	1	9	16	-	0	-	0	-	0	-	0	-	0	-	wzi50	KL15 (KL17,KL51,KL52)	aac(6')-Ib-cr.v2;aadA*;aadA2	-	-	qnrS1	-	-	catII.2*;cmlA5	arr-2	sul1;sul2	tet(D)	-	dfrA14.v2*	LAP-2;OXA-1;OXA-10;TEM-1D.v1^	-	CTX-M-15	-	-	SHV-11.v1
this study	42070_2#60	ERS7985529	ERR12058576	CAA4AD	ERP126322	Klebsiella pneumoniae	strong	46	327488	611190	5677084	yes (96)	ambiguous_bases	ST39	1	1	7	11	ybt 16; ICEKp12	294	-	0	-	0	-	0	-	0	-	wzi2	KL2 (KL30)	aac(3)-IIa.v1^;aac(6')-Ib-cr.v2;strA.v1^;strB.v1	-	-	-	-	-	CatB4.v1	-	sul2	tet(A).v1	-	dfrA14.v2*	OXA-1;TEM-1D.v1^	-	CTX-M-15	-	-	SHV-11.v1^
this study	42070_2#61	ERS7985455	ERR12058577	A59690	ERP126322	Klebsiella pneumoniae	strong	54	462573	1559231	5712947	yes (2260)	ambiguous_bases	ST429	0	1	8	16	-	0	-	0	-	0	-	0	-	0	-	wzi187	KL27	aac(3)-IId^;aac(6')-Ib-cr.v2;aadA2^;aph3-Ia.v1^;strA.v1^;strB.v1	-	-	-	-	mphA	CatB4.v1;catII.2*	-	sul2	tet(B).v2*	-	dfrA12;dfrA14.v2*	OXA-1;TEM-1D.v1^	-	CTX-M-15	-	-	SHV-11.v1^
this study	42070_2#62	ERS7985530	ERR12058578	CAA4PJ	ERP126322	Klebsiella pneumoniae	strong	51	294067	769505	5757967	yes (517)	ambiguous_bases	ST3430	1	0	3	3	ybt 10; ICEKp4	325-2LV	-	0	-	0	-	0	-	0	-	wzi50	KL15 (KL17,KL51,KL52)	-	-	-	-	-	-	-	-	sul1	tet(D)	-	dfrA7	-	-	-	-	-	SHV-1^
this study	42070_2#63	ERS7985590	ERR12058579	D56538	ERP126322	Klebsiella pneumoniae	strong	67	378288	1122714	5489159	yes (343)	ambiguous_bases	ST17	0	1	4	4	-	0	-	0	-	0	-	0	-	0	-	wzi555	KL?	aac(3)-IIa.v1	-	-	-	-	-	-	-	sul1?	-	-	dfrA7	-	-	SHV-2	-	-	-
this study	42070_2#64	ERS7985531	ERR12058580	BHACK	ERP126322	Klebsiella pneumoniae	strong	289	374299	1140487	5733882	yes (1928)	ambiguous_bases	ST307	1	1	8	13	ybt 9; ICEKp3	187	-	0	-	0	-	0	-	0	-	wzi173	KL102 (KL149,KL155)	aac(3)-IIa.v1^;aac(6')-Ib-cr.v2;strA.v1^;strB.v1	-	-	qnrB1.v2^	-	-	CatB4.v1;catII.2*	-	sul2	tet(A).v1	-	dfrA14.v2*	OXA-1;TEM-1D.v1^	-	CTX-M-15	-	-	SHV-28.v1^
this study	42070_2#65	ERS7985204	ERR12058581	1022081	ERP126322	Klebsiella pneumoniae	strong	63	355338	658603	5763286	yes (1589)	ambiguous_bases	ST14	0	1	7	8	-	0	-	0	-	0	-	0	-	0	-	wzi2	KL2 (KL30)	aac(3)-IId^	-	-	-	-	ereA2	-	arr-2	sul1;sul2	-	-	dfrA5	TEM-1D.v1^	-	CTX-M-15	-	-	SHV-28.v1^
this study	42070_2#66	ERS7985359	ERR12058582	CAANKT	ERP126322	Klebsiella pneumoniae	strong	45	412554	1063232	5587793	yes (442)	ambiguous_bases	ST14	1	1	8	13	ybt 9; ICEKp3	183-2LV	-	0	-	0	-	0	-	0	-	wzi2	KL2 (KL30)	aac(3)-IIa.v1^;aac(6')-Ib-cr.v2;aadA*	-	-	qnrB1.v2^	-	-	CatB4.v1;catII.2*;cmlA5	arr-2	sul2	-	-	dfrA14.v2*	OXA-1;OXA-10	-	CTX-M-15	-	-	SHV-28.v1^
this study	42070_2#67	ERS7985205	ERR12058583	1024404	ERP126322	Klebsiella pneumoniae	strong	40	347059	597471	5393443	yes (187)	ambiguous_bases	ST25	3	0	0	0	-	0	-	0	iuc 1	5	iro 1	1	rmp 1; KpVP-1	26	rmpA2_6*-55%	wzi72	KL2	-	-	-	-	-	-	-	-	-	-	-	-	-	-	-	-	-	SHV-11.v1^
this study	42070_2#68	ERS7985361	ERR12058584	CAANJB	ERP126322	Klebsiella pneumoniae	strong	46	446410	1062831	5587454	yes (419)	ambiguous_bases	ST14	1	1	8	13	ybt 9; ICEKp3	183-2LV	-	0	-	0	-	0	-	0	-	wzi2	KL2 (KL30)	aac(3)-IIa.v1^;aac(6')-Ib-cr.v2;aadA*	-	-	qnrB1.v2^	-	-	CatB4.v1;catII.2*;cmlA5	arr-2	sul2	-	-	dfrA14.v2*	OXA-1;OXA-10	-	CTX-M-15	-	-	SHV-28.v1^
this study	42070_2#69	ERS7985206	ERR12058585	1028597	ERP126322	Klebsiella pneumoniae	strong	80	304312	927308	5599090	yes (190)	ambiguous_bases	ST307	0	1	9	15	-	0	-	0	-	0	-	0	-	0	-	wzi173	KL102 (KL149,KL155)	aac(3)-IIa.v1;aac(3)-IId^;aac(6')-Ib-cr.v2;aadA16*;strA.v1*;strB.v1*	-	-	-	-	ereA2	catII.2*	arr-3	sul1;sul2	-	-	dfrA27;dfrA5	TEM-1D.v1^	-	CTX-M-15	-	-	SHV-28.v1^
this study	42070_2#6	ERS7985346	ERR12058524	CAAEJZ	ERP126322	Klebsiella pneumoniae	strong	52	356813	972297	5649760	yes (1512)	ambiguous_bases	ST1552	0	1	8	13	-	0	-	0	-	0	-	0	-	0	-	wzi119	KL24	aac(3)-IIa.v1;aadA1.v1^;strA.v1^;strB.v1	-	-	qnrB1.v2^	-	-	catA1^	-	sul1;sul2	tet(A).v1	-	dfrA1.v2;dfrA14.v2*	TEM-1D.v1^	-	CTX-M-15	-	-	SHV-11.v1^
this study	42070_2#70	ERS7985362	ERR12058586	CAANT2	ERP126322	Klebsiella quasipneumoniae subsp. similipneumoniae	strong	78	309164	797274	5700177	yes (184)	ambiguous_bases	ST334	0	1	9	15	-	0	-	0	-	0	-	0	-	0	-	wzi337	KL103	aac(3)-IIa.v1^;aac(3)-IId^;aac(6')-Ib'.v1;strA.v1^;strB.v1*	-	-	qnrB1.v1	-	-	catII.2*;cmlA5	arr-2	sul2	tet(D)	-	dfrA14.v2*	OXA-10	-	CTX-M-15;SHV-12	-	-	OKP-B-17?
this study	42070_2#71	ERS7985207	ERR12058587	1024429	ERP126322	Klebsiella pneumoniae	strong	65	378207	1058982	5831352	yes (1270)	ambiguous_bases	ST14	0	1	8	13	-	0	-	0	-	0	-	0	-	0	-	wzi2	KL2 (KL30)	aac(3)-IId^;aac(6')-Ib-cr.v2*;aadA*	-	-	-	-	ereA2	CatB4.v1;catII.2*	arr-2	sul1;sul2	-	-	dfrA5	OXA-1;TEM-1D.v1^	-	CTX-M-15	-	-	SHV-28.v1^
this study	42070_2#72	ERS7985363	ERR12058588	CAANSX	ERP126322	Klebsiella pneumoniae	strong	46	365935	1062832	5588897	yes (766)	ambiguous_bases	ST14	1	1	8	13	ybt 9; ICEKp3	183-2LV	-	0	-	0	-	0	-	0	-	wzi2	KL2 (KL30)	aac(3)-IIa.v1^;aac(6')-Ib-cr.v2;aadA*	-	-	qnrB1.v2^	-	-	CatB4.v1;catII.2*;cmlA5	arr-2	sul2	-	-	dfrA14.v2*	OXA-1;OXA-10	-	CTX-M-15	-	-	SHV-28.v1^
this study	42070_2#73	ERS7985208	ERR12058589	1024479	ERP126322	Klebsiella pneumoniae	strong	36	325068	710268	5394840	yes (461)	ambiguous_bases	ST25	3	0	0	0	-	0	-	0	iuc 1	5	iro 1	1	rmp 1; KpVP-1	26	rmpA2_6*-55%	wzi72	KL2	-	-	-	-	-	-	-	-	-	-	-	-	-	-	-	-	-	SHV-11.v1^
this study	42070_2#74	ERS7985364	ERR12058590	CAANHZ	ERP126322	Klebsiella variicola subsp. variicola	strong	25	566249	1069103	5650017	yes (579)	ambiguous_bases	ST697	0	0	0	0	-	0	-	0	-	0	-	0	-	0	-	wzi413	KL61	-	-	-	-	-	-	-	-	-	-	-	-	-	-	-	-	-	LEN-9
this study	42070_2#75	ERS7985209	ERR12058591	1021184	ERP126322	Klebsiella pneumoniae	strong	35	372284	1357421	5617368	yes (1262)	ambiguous_bases	ST14	0	1	7	8	-	0	-	0	-	0	-	0	-	0	-	wzi2	KL2 (KL30)	aac(3)-IId^	-	-	-	-	ereA2	-	arr-2	sul1;sul2	-	-	dfrA5	TEM-1D.v1^	-	CTX-M-15	-	-	SHV-28.v1^
this study	42070_2#76	ERS7985365	ERR12058592	CAANNI	ERP126322	Klebsiella pneumoniae	strong	48	439196	874656	5588308	yes (672)	ambiguous_bases	ST14	1	1	8	13	ybt 9; ICEKp3	183-2LV	-	0	-	0	-	0	-	0	-	wzi2	KL2 (KL30)	aac(3)-IIa.v1^;aac(6')-Ib-cr.v2;aadA*	-	-	qnrB1.v2^	-	-	CatB4.v1;catII.2*;cmlA5	arr-2	sul2	-	-	dfrA14.v2*	OXA-1;OXA-10	-	CTX-M-15	-	-	SHV-28.v1^
this study	42070_2#77	ERS7985210	ERR12058593	1026137	ERP126322	Klebsiella pneumoniae	strong	45	360211	927410	5548266	yes (430)	ambiguous_bases	ST307	0	1	8	12	-	0	-	0	-	0	-	0	-	0	-	wzi173	KL102 (KL149,KL155)	aac(3)-IIa.v1;aac(6')-Ib-cr.v2;aadA16*;strA.v1*;strB.v1*	-	-	-	-	-	catII.2*	arr-3	sul1;sul2	-	-	dfrA27	TEM-1D.v1^	-	CTX-M-15	-	-	SHV-28.v1^
this study	42070_2#78	ERS7985366	ERR12058594	CAANMQ	ERP126322	Klebsiella pneumoniae	strong	43	446268	880815	5587362	yes (890)	ambiguous_bases	ST14	1	1	8	13	ybt 9; ICEKp3	183-2LV	-	0	-	0	-	0	-	0	-	wzi2	KL2 (KL30)	aac(3)-IIa.v1^;aac(6')-Ib-cr.v2;aadA*	-	-	qnrB1.v2^	-	-	CatB4.v1;catII.2*;cmlA5	arr-2	sul2	-	-	dfrA14.v2*	OXA-1;OXA-10	-	CTX-M-15	-	-	SHV-28.v1^
this study	42070_2#7	ERS7985191	ERR12058525	BKQ7F2	ERP126322	Klebsiella pneumoniae	strong	87	222894	586130	5543477	yes (379)	ambiguous_bases	ST1799	0	1	7	15	-	0	-	0	-	0	-	0	-	0	-	-	-	aac(3)-IId^;aadA*;strA.v1^;strB.v1	-	-	-	-	-	catII.2*;cmlA5	arr-2	sul1?;sul2*	-	-	dfrA14.v2*;dfrA30*;dfrA7	OXA-10;TEM-1D.v1^	-	CTX-M-15	-	-	SHV-28.v1^
this study	42070_2#80	ERS7985367	ERR12058596	CAANDL	ERP126322	Klebsiella pneumoniae	strong	50	414567	1176343	5588916	yes (485)	ambiguous_bases	ST14	1	1	8	13	ybt 9; ICEKp3	183-2LV	-	0	-	0	-	0	-	0	-	wzi2	KL2 (KL30)	aac(3)-IIa.v1^;aac(6')-Ib-cr.v2;aadA*	-	-	qnrB1.v2^	-	-	CatB4.v1;catII.2*;cmlA5	arr-2	sul2	-	-	dfrA14.v2*	OXA-1;OXA-10	-	CTX-M-15	-	-	SHV-28.v1^
this study	42070_2#81	ERS7985589	ERR12058597	D56521	ERP126322	Klebsiella pneumoniae	strong	76	285453	715418	5713847	yes (776)	ambiguous_bases	ST35	0	1	7	10	-	0	-	0	-	0	-	0	-	0	-	wzi194	KL108	aac(3)-IId^;strA.v1;strB.v1	-	-	-	-	-	catA1^;catII.2*	-	sul1	tet(D)	-	dfrA22*	TEM-1D.v1^	-	CTX-M-15	-	-	SHV-33*
this study	42070_2#82	ERS7985532	ERR12058598	BHAFHZ	ERP126322	Klebsiella pneumoniae	strong	38	446149	1057773	5403395	yes (148)	ambiguous_bases	ST1263	0	0	0	0	-	0	-	0	-	0	-	0	-	0	-	wzi100	KL10	-	-	-	-	-	-	-	-	-	-	-	-	-	-	-	-	-	-
this study	42070_2#83	ERS7985591	ERR12058599	D56387	ERP126322	Klebsiella pneumoniae	strong	81	200885	405235	5662003	yes (331)	ambiguous_bases	ST218	3	1	8	16	-	0	-	0	iuc 1	1-1LV	iro 1	1-1LV	rmp 1; KpVP-1	26	rmpA2_8*-60%	wzi77	KL?	aac(3)-IId^;aadA*;strA.v1^;strB.v1	-	-	-	-	-	catII.2*;cmlA5;floR.v2*	arr-2	sul1;sul2	tet(A).v2	-	dfrA23;dfrA30*	OXA-10;TEM-1D.v1^	-	CTX-M-15	-	-	SHV-1^
this study	42070_2#84	ERS7985533	ERR12058600	BKQS01	ERP126322	Klebsiella quasipneumoniae subsp. similipneumoniae	strong	94	400772	516000	5503772	yes (213)	ambiguous_bases	ST1224	0	1	6	7	-	0	-	0	-	0	-	0	-	0	-	-	-	aac(3)-IIa.v1^;strB.v1	-	-	qnrB1.v2^	-	-	-	-	sul2	tet(A).v1	-	dfrA14.v2*	-	-	CTX-M-15	-	-	OKP-B-2*
this study	42070_2#86	ERS7985534	ERR12058602	BKQRFN	ERP126322	Klebsiella pneumoniae	strong	62	269722	390949	5463595	yes (894)	ambiguous_bases	ST340	0	1	9	14	-	0	-	0	-	0	-	0	-	0	-	wzi50	KL15 (KL17,KL51,KL52)	aac(3)-IIa.v1;aadA*;aadA2	-	-	qnrS1	-	-	catII.2*;cmlA5	arr-2	sul2	tet(D)	-	dfrA14.v2*	LAP-2;OXA-10;TEM-1D.v1^	-	CTX-M-15	-	-	SHV-11.v1
this study	42070_2#88	ERS7985535	ERR12058603	BKQS4Q	ERP126322	Klebsiella pneumoniae	strong	25	384761	1546511	5332130	yes (598)	ambiguous_bases	ST36	1	0	0	0	ybt 0; ICEKp2	430-4LV	-	0	-	0	-	0	-	0	-	wzi27	KL27	-	-	-	-	-	-	-	-	-	-	-	-	-	-	-	-	-	SHV-11.v1^
this study	42070_2#8	ERS7985347	ERR12058526	CAAEN0	ERP126322	Klebsiella pneumoniae	strong	36	416445	850342	5296117	yes (680)	ambiguous_bases	ST2601	0	0	4	5	-	0	-	0	-	0	-	0	-	0	-	wzi550	KL?	strA.v1^;strB.v1	-	-	-	-	-	-	-	sul2	-	-	dfrA14.v2*	TEM-1D.v1^	-	-	-	-	SHV-11.v1^
this study	42070_2#90	ERS7985536	ERR12058604	BKQSOG	ERP126322	Klebsiella pneumoniae	strong	101	199197	531250	5415023	yes (1674)	ambiguous_bases	ST1800	0	0	2	2	-	0	-	0	-	0	-	0	-	0	-	wzi50	KL15 (KL17,KL51,KL52)	strB.v1	-	-	-	-	-	-	-	sul2	-	-	-	-	-	-	-	-	SHV-11.v1^
this study	42070_2#91	ERS7985594	ERR12058605	1030251	ERP126322	Klebsiella quasipneumoniae subsp. similipneumoniae	strong	107	251584	620501	5849596	yes (1017)	ambiguous_bases	ST2144	0	1	9	17	-	0	-	0	-	0	-	0	-	0	-	wzi328	KL64	aac(3)-IId^;aac(6')-Ib-cr.v2;aadA2^;aph3-Ia.v1^;strA.v1^;strB.v1	-	-	qnrB1.v2^	-	mphA	CatB4.v1;catII.2*	-	sul1;sul2	tet(B).v2*	-	dfrA12	OXA-1;TEM-1D.v1^	-	CTX-M-15	-	-	OKP-B-1*
this study	42070_2#92	ERS7985537	ERR12058606	BKQNF3	ERP126322	Klebsiella pneumoniae	strong	77	345753	628585	5805162	yes (1250)	ambiguous_bases	ST14	0	1	6	9	-	0	-	0	-	0	-	0	-	0	-	wzi2	KL2 (KL30)	aac(3)-IId^;aadA1.v1^	-	-	-	-	-	catA1^;catII.2*	-	sul1;sul2	-	-	dfrA1.v2	TEM-1D.v1^	-	CTX-M-15	-	-	SHV-28.v1^
this study	42070_2#94	ERS7985538	ERR12058607	BKQRPA	ERP126322	Klebsiella quasipneumoniae subsp. similipneumoniae	strong	90	318941	871254	5507048	yes (1)	ambiguous_bases	ST1224	0	1	6	7	-	0	-	0	-	0	-	0	-	0	-	-	-	aac(3)-IIa.v1^;strB.v1	-	-	qnrB1.v2^	-	-	-	-	sul2	tet(A).v1	-	dfrA14.v2*	-	-	CTX-M-15	-	-	OKP-B-2*
this study	42070_2#96	ERS7985539	ERR12058609	BKQTXC	ERP126322	Klebsiella pneumoniae	strong	77	312150	706247	5704298	yes (1231)	ambiguous_bases	ST14	0	1	10	18	-	0	-	0	-	0	-	0	-	0	-	wzi16	KL16 (KL143)	aac(3)-IIa.v1^;aac(6')-Ib'.v1;aadA*;aph3-Ia.v1^;strA.v1^;strB.v1	-	-	qnrS1	-	mphA	catII.2*;cmlA5	arr-2	sul2^	tet(A).v1^	-	dfrA14.v2*	LAP-2;OXA-10;TEM-1D.v1^	-	CTX-M-15	-	-	SHV-28.v1^
this study	42070_2#97	ERS7985212	ERR12058610	1035578	ERP126322	Klebsiella pneumoniae	strong	91	213032	689625	5528362	yes (696)	ambiguous_bases	ST36	0	1	4	4	-	0	-	0	-	0	-	0	-	0	-	wzi173	KL102 (KL149,KL155)	aac(3)-IIa.v1	-	-	-	-	-	-	-	sul1?	-	-	dfrA7	-	-	SHV-2	-	-	-
this study	42070_2#98	ERS7985368	ERR12058611	CAANW5	ERP126322	Klebsiella pneumoniae	strong	73	319350	988696	5436226	yes (653)	ambiguous_bases	ST37	0	1	9	13	-	0	-	0	-	0	-	0	-	0	-	wzi50	KL15 (KL17,KL51,KL52)	aac(3)-IIa.v1^;aac(6')-Ib-cr.v2;strA.v1^;strB.v1	-	-	qnrS1	-	mphA*	CatB4.v1	-	sul2*	tet(A).v1	-	dfrA14.v2*	OXA-1;TEM-1D.v1^	-	CTX-M-15	-	-	SHV-11.v1^
this study	42070_2#9	ERS7985192	ERR12058527	BKR32X	ERP126322	Klebsiella pneumoniae	strong	64	196582	612040	5556008	yes (759)	ambiguous_bases	ST340	0	1	9	17	-	0	-	0	-	0	-	0	-	0	-	wzi50	KL15 (KL17,KL51,KL52)	aac(3)-IIa.v1;aac(6')-Ib-cr.v2;aadA*;aadA2	-	-	qnrS1	-	-	catII.2*;cmlA5	arr-2	sul1;sul2	tet(D)	-	dfrA14.v2*	LAP-2;OXA-1;OXA-10;TEM-1D.v1^	-	CTX-M-15	-	-	SHV-11.v1
this study	42092_1#114	ERS7984829	ERR12058899	CLL21J	ERP126322	Klebsiella pneumoniae	strong	39	350302	1045892	5376110	yes (880)	ambiguous_bases	ST14	0	0	5	8	-	0	-	0	-	0	-	0	-	0	-	wzi16	KL16 (KL143)	aph3-Ia.v1^;strA.v1;strB.v1	-	-	-	-	-	catA1*	-	sul1;sul2	tet(D)	-	dfrA15.v2	-	-	-	-	-	SHV-28.v1^
this study	42092_1#116	ERS7984830	ERR12058900	CLL1TM	ERP126322	Klebsiella pneumoniae	strong	47	477839	943488	5559997	yes (1679)	ambiguous_bases	ST607	1	1	6	11	ybt 14; ICEKp5	135-3LV	-	0	-	0	-	0	-	0	-	wzi133	KL25	aac(3)-IIa.v1;aac(6')-Ib-cr.v2;aadA16*;strA.v1*;strB.v1	-	-	-	-	-	-	arr-3	sul1;sul2	-	-	dfrA27	TEM-1D.v1^	-	CTX-M-15	-	-	SHV-1^
this study	42092_1#118	ERS7984831	ERR12058901	BHBGYI	ERP126322	Klebsiella quasipneumoniae subsp. similipneumoniae	strong	46	593417	1407285	5372066	no	-	ST852	0	0	4	4	-	0	-	0	-	0	-	0	-	0	-	-	-	aadA1.v1^	-	-	-	-	-	-	-	sul1	tet(A).v1	-	dfrA1.v2	-	-	-	-	-	OKP-B-2
this study	42092_1#120	ERS7984832	ERR12058902	CAAY53	ERP126322	Klebsiella pneumoniae	strong	42	336013	762818	5346757	yes (71)	ambiguous_bases	ST101	0	1	5	5	-	0	-	0	-	0	-	0	-	0	-	wzi137	KL17	aac(3)-IId^	-	-	-	-	-	-	-	sul2	-	-	dfrA30*	TEM-1D.v1^	-	CTX-M-15	-	-	SHV-1^
this study	42092_1#122	ERS7984833	ERR12058903	CAAXKA	ERP126322	Klebsiella pneumoniae	strong	50	306503	1006675	5625271	yes (769)	ambiguous_bases	ST1296	1	1	7	16	ybt 16; ICEKp12	277	-	0	-	0	-	0	-	0	-	wzi75	KL105	aac(3)-IIa.v1;aac(6')-Ib-cr.v2;aadA1.v1^;aadA16*;aph3-Ia.v1^;strA.v1^;strB.v1	-	-	qnrB6^	-	-	-	arr-3	sul1;sul1;sul2	-	-	dfrA1.v2;dfrA27	TEM-1D.v1^	-	CTX-M-15	-	-	SHV-11.v1^
this study	42092_1#124	ERS7984834	ERR12058904	CAAXKB	ERP126322	Klebsiella pneumoniae	strong	48	436798	1006546	5624825	yes (705)	ambiguous_bases	ST1296	1	1	7	16	ybt 16; ICEKp12	277	-	0	-	0	-	0	-	0	-	wzi75	KL105	aac(3)-IIa.v1;aac(6')-Ib-cr.v2;aadA1.v1^;aadA16*;aph3-Ia.v1^;strA.v1^;strB.v1	-	-	qnrB6^	-	-	-	arr-3	sul1;sul1;sul2	-	-	dfrA1.v2;dfrA27	TEM-1D.v1^	-	CTX-M-15	-	-	SHV-11.v1^
this study	42092_1#126	ERS7984835	ERR12058905	BKRNV7	ERP126322	Klebsiella pneumoniae	strong	72	263576	840810	5768861	yes (810)	ambiguous_bases	ST15	1	1	8	15	ybt 10; ICEKp4	28-1LV	-	0	-	0	-	0	-	0	-	wzi151	KL48	aac(3)-IIa.v1;aac(6')-Ib-cr.v2;aadA^;strA.v1*;strB.v1*	-	-	qnrB2.v1^	-	-	CatB4.v1*	-	sul1;sul2	tet(D)	-	dfrA15.v2	OXA-1;SCO-1;TEM-1D.v1^	-	CTX-M-15	-	-	SHV-28.v1^
this study	42092_1#128	ERS7984836	ERR12058906	CHF10P	ERP126322	Klebsiella pneumoniae	strong	46	436795	1006681	5625953	yes (749)	ambiguous_bases	ST1296	1	1	7	16	ybt 16; ICEKp12	277	-	0	-	0	-	0	-	0	-	wzi75	KL105	aac(3)-IIa.v1;aac(6')-Ib-cr.v2;aadA1.v1^;aadA16*;aph3-Ia.v1^;strA.v1^;strB.v1	-	-	qnrB6^	-	-	-	arr-3	sul1;sul1;sul2	-	-	dfrA1.v2;dfrA27	TEM-1D.v1^	-	CTX-M-15	-	-	SHV-11.v1^
this study	42092_1#146	ERS7984837	ERR12058907	CAAXLQ	ERP126322	Klebsiella pneumoniae	strong	59	269168	584512	5693075	yes (660)	ambiguous_bases	ST15	1	1	6	8	ybt 10; ICEKp4	28-1LV	-	0	-	0	-	0	-	0	-	wzi151	KL48	aac(3)-IIa.v1^;strA.v1^;strB.v1	-	-	qnrB1.v2^	-	-	-	-	sul2	-	-	dfrA14.v2*	TEM-1D.v1^	-	CTX-M-15	-	-	SHV-28.v1^
this study	42092_1#148	ERS7984838	ERR12058908	BKRNHC	ERP126322	Klebsiella pneumoniae	strong	52	374110	700735	5613150	yes (363)	ambiguous_bases	ST607	1	1	8	13	ybt 14; ICEKp5	135-3LV	-	0	-	0	-	0	-	0	-	wzi133	KL25	aac(3)-IIa.v1;aac(6')-Ib-cr.v2;aadA16*;strA.v1;strB.v1*	-	-	-	-	-	catII.2*	arr-3	sul1;sul2	tet(D)	-	dfrA27	TEM-1D.v1^	-	CTX-M-15	-	-	SHV-1^
this study	42092_1#150	ERS7984839	ERR12058909	CAAXMX	ERP126322	Klebsiella pneumoniae	strong	75	336335	729908	5766542	yes (68)	ambiguous_bases	ST29	1	1	7	13	ybt 13; ICEKp2	303-2LV	-	0	-	0	-	0	-	0	-	wzi19	KL19	aac(3)-IIa.v1^;aac(6')-Ib-cr.v2;aadA^;strA.v1^;strB.v1^	-	-	-	-	-	CatB4.v1	-	sul1^;sul2	tet(A).v1	-	dfrA14.v2*;dfrA15.v2	TEM-1D.v1^	-	CTX-M-15	-	-	SHV-187
this study	42092_1#152	ERS7984840	ERR12058910	CAAY0A	ERP126322	Klebsiella quasipneumoniae subsp. quasipneumoniae	strong	51	266781	570402	5363735	yes (177)	ambiguous_bases	ST526	0	0	3	4	-	0	-	0	-	0	-	0	-	0	-	wzi84	KL28	aadA^	-	-	-	-	-	-	-	sul1*;sul2	-	-	dfrA15.v2*	-	-	-	-	-	OKP-A-11^;SHV-11.v2*
this study	42092_1#154	ERS7984841	ERR12058911	CLL2QE	ERP126322	Klebsiella pneumoniae	strong	51	355198	666775	5593746	yes (787)	ambiguous_bases	ST607	1	1	8	14	ybt 14; ICEKp5	135-3LV	-	0	-	0	-	0	-	0	-	wzi133	KL25	aac(3)-IIa.v1;aac(6')-Ib-cr.v2;aadA16*;strA.v1;strB.v1*	-	-	qnrB6^	-	-	catII.2*	arr-3	sul1;sul1;sul2	-	-	dfrA27	TEM-1D.v1^	-	CTX-M-15	-	-	SHV-1^
this study	42092_1#156	ERS7984843	ERR12058912	CLL2QK	ERP126322	Klebsiella pneumoniae	strong	58	212036	394466	5348099	yes (1254)	ambiguous_bases	ST340	0	1	8	14	-	0	-	0	-	0	-	0	-	0	-	wzi50	KL15 (KL17,KL51,KL52)	aac(3)-IIa.v1^;aac(6')-Ib-cr.v2;aadA2;strA.v1^;strB.v1	-	-	qnrB1.v2^	-	-	CatB4.v1	-	sul1;sul2	tet(A).v1	-	dfrA14.v2*	OXA-1;TEM-1D.v1^	-	CTX-M-15	-	-	SHV-11.v1
this study	42092_1#158	ERS7984842	ERR12058913	CAAYL3	ERP126322	Klebsiella pneumoniae	strong	51	263848	968524	5617956	yes (453)	ambiguous_bases	ST1296	1	1	5	10	ybt 16; ICEKp12	277	-	0	-	0	-	0	-	0	-	wzi75	KL105	aac(3)-IIa.v1;aadA1.v1^;aph3-Ia.v1^;strA.v1^;strB.v1	-	-	-	-	-	-	-	sul1;sul2	-	-	dfrA1.v2	TEM-1D.v1^	-	CTX-M-15	-	-	SHV-11.v1^
this study	42092_1#160	ERS7984844	ERR12058914	CLL2YQ	ERP126322	Klebsiella pneumoniae	strong	51	385638	880179	5646469	yes (1402)	ambiguous_bases	ST607	1	1	7	12	ybt 14; ICEKp5	135-3LV	-	0	-	0	-	0	-	0	-	wzi133	KL25	aac(3)-IIa.v1;aac(6')-Ib-cr.v2;aadA16*;strA.v1*;strB.v1	-	-	qnrB6^	-	-	-	arr-3	sul1;sul2	-	-	dfrA27	TEM-1D.v1^	-	CTX-M-15	-	-	SHV-1^
this study	42092_1#178	ERS7984845	ERR12058915	CAAYFY	ERP126322	Klebsiella quasipneumoniae subsp. similipneumoniae	strong	44	464951	1194679	5274869	yes (74)	ambiguous_bases	ST1699	0	0	3	4	-	0	-	0	-	0	-	0	-	0	-	-	-	aadA^	-	-	-	-	-	-	-	sul1^;sul2	-	-	dfrA15.v2	-	-	-	-	-	OKP-B-1^;SHV-11.v1^
this study	42092_1#180	ERS7984846	ERR12058916	CAAYG6	ERP126322	Klebsiella pneumoniae	strong	48	284841	1006515	5624873	yes (189)	ambiguous_bases	ST1296	1	1	7	16	ybt 16; ICEKp12	277	-	0	-	0	-	0	-	0	-	wzi75	KL105	aac(3)-IIa.v1;aac(6')-Ib-cr.v2;aadA1.v1^;aadA16*;aph3-Ia.v1^;strA.v1^;strB.v1	-	-	qnrB6^	-	-	-	arr-3	sul1;sul1;sul2	-	-	dfrA1.v2;dfrA27	TEM-1D.v1^	-	CTX-M-15	-	-	SHV-11.v1^
this study	42092_1#182	ERS7984847	ERR12058917	CAAYMG	ERP126322	Klebsiella pneumoniae	strong	64	335299	730436	5614440	yes (73)	ambiguous_bases	ST29	1	1	6	9	ybt 13; ICEKp2	303-2LV	-	0	-	0	-	0	-	0	-	wzi19	KL19	aac(3)-IIa.v1^;aac(6')-Ib-cr.v2;strA.v1^;strB.v1^	-	-	-	-	-	CatB4.v1	-	sul2	-	-	dfrA14.v2*	TEM-1D.v1^	-	CTX-M-15	-	-	SHV-187
this study	42092_1#184	ERS7984848	ERR12058918	CAAYMP	ERP126322	Klebsiella pneumoniae	strong	75	350468	846790	5611855	yes (74)	ambiguous_bases	ST29	1	1	6	9	ybt 13; ICEKp2	303-2LV	-	0	-	0	-	0	-	0	-	wzi19	KL19	aac(3)-IIa.v1^;aac(6')-Ib-cr.v2;strA.v1^;strB.v1^	-	-	-	-	-	CatB4.v1	-	sul2	-	-	dfrA14.v2*	TEM-1D.v1^	-	CTX-M-15	-	-	SHV-187
this study	42092_1#186	ERS7984850	ERR12058919	CAAYMZ	ERP126322	Klebsiella pneumoniae	strong	32	498077	751557	5501054	yes (17)	ambiguous_bases	ST391	0	1	7	10	-	0	-	0	-	0	-	0	-	0	-	wzi554	KL?	aac(3)-IIa.v1^;strA.v1^;strB.v1	-	-	qnrB1.v2^	-	-	CatB4.v1	-	sul2	-	-	dfrA14.v2*	OXA-1;TEM-1D.v1^	-	CTX-M-15	-	-	SHV-11.v1^
this study	42092_1#188	ERS7984851	ERR12058920	CLL2RM	ERP126322	Klebsiella pneumoniae	strong	35	439812	1119853	5464792	yes (640)	ambiguous_bases	ST86	4	1	5	5	ybt 9; ICEKp3 (truncated)	202-1LV	-	0	iuc 1	1	iro 1	1	rmp 1; KpVP-1	26	rmpA2_9*-48%	wzi2	KL2 (KL30)	aac(3)-IId^	-	-	-	-	-	-	-	sul2	-	-	dfrA30*	TEM-1D.v1^	-	CTX-M-15	-	-	SHV-1^
this study	42092_1#18	ERS7984804	ERR12058875	CAAWS7	ERP126322	Klebsiella pneumoniae	strong	65	333352	494588	5546653	yes (1122)	ambiguous_bases	ST15	1	1	8	15	ybt 10; ICEKp4	28-1LV	-	0	-	0	-	0	-	0	-	wzi151	KL48	aac(3)-IIa.v1;aac(6')-Ib-cr.v2;aadA^;strA.v1*;strB.v1*	-	-	qnrB2.v1^	-	-	CatB4.v1*	-	sul1;sul2	tet(D)	-	dfrA15.v2	OXA-1;SCO-1;TEM-1D.v1^	-	CTX-M-15	-	-	SHV-28.v1^
this study	42092_1#190	ERS7984852	ERR12058921	CAAZBX	ERP126322	Klebsiella pneumoniae	strong	47	438556	1006669	5625688	yes (908)	ambiguous_bases	ST1296	1	1	7	16	ybt 16; ICEKp12	277	-	0	-	0	-	0	-	0	-	wzi75	KL105	aac(3)-IIa.v1;aac(6')-Ib-cr.v2;aadA1.v1^;aadA16*;aph3-Ia.v1^;strA.v1^;strB.v1	-	-	qnrB6^	-	-	-	arr-3	sul1;sul1?;sul2	-	-	dfrA1.v2;dfrA27	TEM-1D.v1^	-	CTX-M-15	-	-	SHV-11.v1^
this study	42092_1#192	ERS7984853	ERR12058922	CAAZBY	ERP126322	Klebsiella pneumoniae	strong	37	454943	1254079	5343844	yes (266)	ambiguous_bases	ST17	0	0	4	4	-	0	-	0	-	0	-	0	-	0	-	wzi360	KL122	aadA^	-	-	-	-	-	-	-	sul1^	tet(D)	-	dfrA15.v2	-	-	-	-	-	SHV-11.v1^
this study	42092_1#20	ERS7984803	ERR12058876	CAAWSC	ERP126322	Klebsiella pneumoniae	strong	61	294265	1098379	5547174	yes (799)	ambiguous_bases	ST15	1	1	8	15	ybt 10; ICEKp4	28-1LV	-	0	-	0	-	0	-	0	-	wzi151	KL48	aac(3)-IIa.v1;aac(6')-Ib-cr.v2;aadA^;strA.v1*;strB.v1*	-	-	qnrB2.v1^	-	-	CatB4.v1*	-	sul1;sul2	tet(D)	-	dfrA15.v2	OXA-1;SCO-1;TEM-1D.v1^	-	CTX-M-15	-	-	SHV-28.v1^
this study	42092_1#212	ERS7984855	ERR12058924	CAAYXM	ERP126322	Klebsiella variicola subsp. variicola	strong	36	741030	1626183	5665619	yes (798)	ambiguous_bases	ST1469	0	0	3	3	-	0	-	0	-	0	-	0	-	0	-	wzi55	KL55	strB.v1	-	-	-	-	-	-	-	sul2	-	-	dfrA14.v2	-	-	-	-	-	LEN-2*
this study	42092_1#214	ERS7984856	ERR12058925	CAAYV5	ERP126322	Klebsiella pneumoniae	strong	47	973654	1053276	5720000	yes (341)	ambiguous_bases	ST45	1	1	7	10	ybt 10; ICEKp4	80	-	0	-	0	-	0	-	0	-	wzi50	KL15 (KL17,KL51,KL52)	aac(3)-IId^;strA.v1^;strB.v1	-	-	-	-	mphA	catII.2*	-	sul2?	-	-	dfrA14.v2*;dfrA30*	TEM-1D.v1^	-	CTX-M-15	-	-	SHV-1
this study	42092_1#216	ERS7984857	ERR12058926	CHF10Q	ERP126322	Klebsiella pneumoniae	strong	60	329376	943656	5598620	yes (1160)	ambiguous_bases	ST607	1	1	6	11	ybt 14; ICEKp5	135-3LV	-	0	-	0	-	0	-	0	-	wzi133	KL25	aac(3)-IIa.v1;aac(6')-Ib-cr.v2;aadA16*;strA.v1;strB.v1*	-	-	-	-	-	-	arr-3	sul1;sul2	-	-	dfrA27	TEM-1D.v1^	-	CTX-M-15	-	-	SHV-1^
this study	42092_1#218	ERS7984858	ERR12058927	CLL32W	ERP126322	Klebsiella pneumoniae	strong	44	307923	992058	5458561	yes (377)	ambiguous_bases	ST307	1	1	8	12	ybt 9; ICEKp3	187	-	0	-	0	-	0	-	0	-	wzi173	KL102 (KL149,KL155)	aac(3)-IIa.v1^;aac(6')-Ib-cr.v2;strA.v1^;strB.v1	-	-	qnrB1.v2^	-	-	CatB4.v1	-	sul2	tet(A).v1	-	dfrA14.v2*	OXA-1;TEM-1D.v1^	-	CTX-M-15	-	-	SHV-28.v1^
this study	42092_1#220	ERS7984859	ERR12058928	CAAYA3	ERP126322	Klebsiella pneumoniae	strong	108	165606	403598	5709048	yes (985)	ambiguous_bases	ST3132	0	1	7	15	-	0	-	0	-	0	-	0	-	0	-	wzi267	KL24 (KL142)	aac(3)-IIa.v1;aac(6')-Ib-cr.v2;aadA^;strA.v1*;strB.v1*	-	-	qnrS1	-	-	CatB4.v1;catA1*	-	sul1^;sul2	-	-	dfrA15.v2	OXA-1;SCO-1;TEM-1D.v1^	-	CTX-M-15	-	-	SHV-1^
this study	42092_1#222	ERS7984860	ERR12058929	CAAY8U	ERP126322	Klebsiella pneumoniae	strong	39	512412	1349297	5510754	yes (266)	ambiguous_bases	ST48	0	1	9	15	-	0	-	0	-	0	-	0	-	0	-	wzi62	KL62	aac(3)-IIa.v1^;aac(6')-Ib-cr.v2;aadA2^;strA.v1^;strB.v1	-	-	-	-	mphA	CatB4.v1;catA1^	-	sul1;sul2^	tet(A).v1	-	dfrA12	OXA-1;TEM-1D.v1^	-	CTX-M-15	-	-	SHV-1^
this study	42092_1#224	ERS7984861	ERR12058930	CAAZ31	ERP126322	Klebsiella pneumoniae	strong	67	350651	730337	5612635	yes (37)	ambiguous_bases	ST29	1	1	6	9	ybt 13; ICEKp2	303-2LV	-	0	-	0	-	0	-	0	-	wzi19	KL19	aac(3)-IIa.v1^;aac(6')-Ib-cr.v2;strA.v1^;strB.v1^	-	-	-	-	-	CatB4.v1	-	sul2	-	-	dfrA14.v2*	TEM-1D.v1^	-	CTX-M-15	-	-	SHV-187
this study	42092_1#22	ERS7984805	ERR12058877	CAAWSH	ERP126322	Klebsiella pneumoniae	strong	66	321390	584474	5543744	yes (1059)	ambiguous_bases	ST15	1	1	8	12	ybt 10; ICEKp4	28-1LV	-	0	-	0	-	0	-	0	-	wzi151	KL48	aac(3)-IIa.v1;aac(6')-Ib-cr.v2;aadA^	-	-	qnrB2.v1^	-	-	CatB4.v1*	-	sul1^	tet(D)	-	dfrA15.v2	OXA-1;SCO-1;TEM-1D.v1^	-	CTX-M-15	-	-	SHV-28.v1^
this study	42092_1#242	ERS7984862	ERR12058931	CAAYIU	ERP126322	Klebsiella pneumoniae	strong	70	428661	1078562	5354052	yes (345)	ambiguous_bases	ST463-1LV	0	0	0	0	-	0	-	0	-	0	-	0	-	0	-	wzi224	KL49	-	-	-	-	-	-	-	-	-	-	-	-	-	-	-	-	-	SHV-36
this study	42092_1#246	ERS7984864	ERR12058933	BHBGZQ	ERP126322	Klebsiella pneumoniae	strong	51	198754	532405	5018442	yes (699)	ambiguous_bases	ST2268	0	0	0	0	-	0	-	0	-	0	-	0	-	0	-	-	-	-	-	-	-	-	-	-	-	-	-	-	-	-	-	-	-	-	SHV-1^
this study	42092_1#248	ERS7984865	ERR12058934	CAAYCW	ERP126322	Klebsiella pneumoniae	strong	62	350068	730451	5614807	yes (74)	ambiguous_bases	ST29	1	1	6	9	ybt 13; ICEKp2	303-2LV	-	0	-	0	-	0	-	0	-	wzi19	KL19	aac(3)-IIa.v1^;aac(6')-Ib-cr.v2;strA.v1^;strB.v1^	-	-	-	-	-	CatB4.v1	-	sul2	-	-	dfrA14.v2*	TEM-1D.v1^	-	CTX-M-15	-	-	SHV-187
this study	42092_1#24	ERS7984806	ERR12058878	CAAWSI	ERP126322	Klebsiella pneumoniae	strong	35	362971	812735	5440081	yes (1037)	ambiguous_bases	ST45	1	0	6	7	ybt 10; ICEKp4	78	-	0	-	0	-	0	-	0	-	wzi50	KL15 (KL17,KL51,KL52)	strA.v1*;strB.v1	-	-	-	-	mphA	-	-	sul2*	tet(A).v1	-	dfrA14.v2*	TEM-1D.v1^	-	-	-	-	SHV-1
this study	42092_1#250	ERS7984866	ERR12058935	CGN2NC	ERP126322	Klebsiella pneumoniae	strong	38	373360	884351	5245988	yes (327)	ambiguous_bases	ST1779	0	0	6	8	-	0	-	0	-	0	-	0	-	0	-	wzi96	KL38	aac(3)-IId^;strA.v1*;strB.v1*	-	-	-	-	-	catII.2*	-	sul2	tet(D)	-	dfrA14.v2*	TEM-1D.v1^	-	-	-	-	SHV-11.v1^
this study	42092_1#252	ERS7984867	ERR12058936	CAAYDC	ERP126322	Klebsiella pneumoniae	strong	48	1463615	2018887	5579653	yes (643)	ambiguous_bases	ST14	1	1	6	8	ybt 10; ICEKp4	78	-	0	-	0	-	0	-	0	-	wzi16	KL16 (KL143)	aac(3)-IIa.v1^;strA.v1^;strB.v1	-	-	qnrB1.v2^	-	-	-	-	sul2	-	-	dfrA14.v2*	TEM-1D.v1^	-	CTX-M-15	-	-	SHV-28.v1^
this study	42092_1#254	ERS7984868	ERR12058937	CAAYDF	ERP126322	Klebsiella pneumoniae	strong	45	380142	971871	5545827	yes (626)	ambiguous_bases	ST147	1	1	8	12	ybt 16; ICEKp12 (truncated)	280-4LV	-	0	-	0	-	0	-	0	-	wzi64	KL64	aac(6')-Ib-cr.v2;strA.v1^;strB.v1	-	-	qnrS1	-	-	CatB4.v1	-	sul1;sul2	tet(A).v1	-	dfrA1.v1	OXA-1;TEM-1D.v1^	-	CTX-M-15	-	-	SHV-11.v1^
this study	42092_1#256	ERS7984869	ERR12058938	CAAYET	ERP126322	Klebsiella pneumoniae	strong	67	312455	452095	5668454	yes (305)	ambiguous_bases	ST25	1	1	9	20	ybt 13; ICEKp2	464-2LV	-	0	-	0	-	0	-	0	-	wzi72	KL2	aac(3)-IIa.v1^;aac(6')-Ib-cr.v2;aadA*;aph3-Ia.v1^;strA.v1;strB.v1	-	-	qnrS1	-	-	CatB4.v1;catA1*;catII.2*;cmlA5	arr-2	sul1;sul2	tet(D)	-	dfrA14.v2*;dfrA15.v2	LAP-2;OXA-10	-	CTX-M-15	-	-	SHV-11.v1^
this study	42092_1#26	ERS7984807	ERR12058879	CLL1GR	ERP126322	Klebsiella pneumoniae	strong	48	376761	679398	5592846	yes (1390)	ambiguous_bases	ST607	1	1	8	14	ybt 14; ICEKp5	135-3LV	-	0	-	0	-	0	-	0	-	wzi133	KL25	aac(3)-IIa.v1;aac(6')-Ib-cr.v2;aadA16*;strA.v1*;strB.v1*	-	-	qnrB6^	-	-	catII.2*	arr-3	sul1;sul1;sul2	-	-	dfrA27	TEM-1D.v1^	-	CTX-M-15	-	-	SHV-1^
this study	42092_1#274	ERS7984870	ERR12058939	CAAYEV	ERP126322	Klebsiella pneumoniae	strong	34	623955	1248892	5373163	yes (84)	ambiguous_bases	ST584	0	1	5	5	-	0	-	0	-	0	-	0	-	0	-	wzi9	KL9	aac(3)-IId^	-	-	-	-	-	-	-	sul2	-	-	dfrA30*	TEM-1D.v1^	-	CTX-M-15	-	-	SHV-168^
this study	42092_1#276	ERS7984871	ERR12058940	CLL2CR	ERP126322	Klebsiella pneumoniae	strong	48	331565	700527	5553592	yes (22)	ambiguous_bases	ST307	1	1	9	12	ybt 16; ICEKp12	287	-	0	-	0	-	0	-	0	-	wzi173	KL102 (KL149,KL155)	aac(3)-IIa.v1^;aac(6')-Ib-cr.v2;aadA16*	-	-	-	-	-	CatB4.v1;catA1^;catII.2*	arr-3	sul1	tet(D)	-	dfrA27	OXA-1	-	CTX-M-15	-	-	SHV-28.v1^
this study	42092_1#278	ERS7984872	ERR12058941	CAAZ0Y	ERP126322	Klebsiella pneumoniae	strong	68	350651	730337	5611574	yes (73)	ambiguous_bases	ST29	1	1	6	9	ybt 13; ICEKp2	303-2LV	-	0	-	0	-	0	-	0	-	wzi19	KL19	aac(3)-IIa.v1^;aac(6')-Ib-cr.v2;strA.v1^;strB.v1^	-	-	-	-	-	CatB4.v1	-	sul2	-	-	dfrA14.v2*	TEM-1D.v1^	-	CTX-M-15	-	-	SHV-187
this study	42092_1#280	ERS7984873	ERR12058942	CAAZ1B	ERP126322	Klebsiella pneumoniae	strong	72	335523	844492	5613752	yes (153)	ambiguous_bases	ST29	1	1	6	9	ybt 13; ICEKp2	303-2LV	-	0	-	0	-	0	-	0	-	wzi19	KL19	aac(3)-IIa.v1^;aac(6')-Ib-cr.v2;strA.v1^;strB.v1^	-	-	-	-	-	CatB4.v1	-	sul2	-	-	dfrA14.v2*	TEM-1D.v1^	-	CTX-M-15	-	-	SHV-187
this study	42092_1#282	ERS7984874	ERR12058943	BHBH0D	ERP126322	Klebsiella pneumoniae	strong	54	182216	531203	5018804	yes (905)	ambiguous_bases	ST2268	0	0	0	0	-	0	-	0	-	0	-	0	-	0	-	-	-	-	-	-	-	-	-	-	-	-	-	-	-	-	-	-	-	-	SHV-1^
this study	42092_1#284	ERS7984875	ERR12058944	CAAZ26	ERP126322	Klebsiella pneumoniae	strong	69	350552	650111	5612927	yes (69)	ambiguous_bases	ST29	1	1	6	9	ybt 13; ICEKp2	303-2LV	-	0	-	0	-	0	-	0	-	wzi19	KL19	aac(3)-IIa.v1^;aac(6')-Ib-cr.v2;strA.v1^;strB.v1^	-	-	-	-	-	CatB4.v1	-	sul2	-	-	dfrA14.v2*	TEM-1D.v1^	-	CTX-M-15	-	-	SHV-187
this study	42092_1#286	ERS7984876	ERR12058945	CNS1II	ERP126322	Klebsiella pneumoniae	strong	71	255755	1350264	5353106	yes (145)	ambiguous_bases	ST463-1LV	0	0	0	0	-	0	-	0	-	0	-	0	-	0	-	wzi224	KL49	-	-	-	-	-	-	-	-	-	-	-	-	-	-	-	-	-	SHV-36
this study	42092_1#288	ERS7984877	ERR12058946	CNS1J8	ERP126322	Klebsiella pneumoniae	strong	74	350552	730337	5613436	yes (70)	ambiguous_bases	ST29	1	1	6	9	ybt 13; ICEKp2	303-2LV	-	0	-	0	-	0	-	0	-	wzi19	KL19	aac(3)-IIa.v1^;aac(6')-Ib-cr.v2;strA.v1^;strB.v1^	-	-	-	-	-	CatB4.v1	-	sul2	-	-	dfrA14.v2*	TEM-1D.v1^	-	CTX-M-15	-	-	SHV-187
this study	42092_1#28	ERS7984808	ERR12058880	CAAWSV	ERP126322	Klebsiella pneumoniae	strong	61	326092	841449	5716187	yes (580)	ambiguous_bases	ST15	1	1	6	8	ybt 10; ICEKp4	28-1LV	-	0	-	0	-	0	-	0	-	wzi151	KL48	aac(3)-IIa.v1^;strA.v1^;strB.v1	-	-	qnrB1.v2^	-	-	-	-	sul2	-	-	dfrA14.v2*	TEM-1D.v1^	-	CTX-M-15	-	-	SHV-28.v1^
this study	42092_1#306	ERS7984878	ERR12058947	CNS12V	ERP126322	Klebsiella pneumoniae	strong	32	629486	2138034	5283423	yes (407)	ambiguous_bases	ST29	0	1	5	5	-	0	-	0	-	0	-	0	-	0	-	wzi85	KL30	aac(3)-IId^	-	-	-	-	-	-	-	sul2	-	-	dfrA30*	TEM-1D.v1^	-	CTX-M-15	-	-	SHV-187
this study	42092_1#308	ERS7984879	ERR12058948	CNS1L0	ERP126322	Klebsiella pneumoniae	strong	66	302589	905237	5654209	yes (305)	ambiguous_bases	ST307	0	1	7	11	-	0	-	0	-	0	-	0	-	0	-	wzi173	KL102 (KL149,KL155)	aac(3)-IIa.v1^;aac(6')-Ib-cr.v2;strA.v1^;strB.v1	-	-	-	-	-	CatB4.v1;catII.2*	-	sul2	-	-	dfrA14.v2*	OXA-1;TEM-1D.v1^	-	CTX-M-15	-	-	SHV-28.v1^
this study	42092_1#30	ERS7984809	ERR12058881	CAAWSY	ERP126322	Klebsiella pneumoniae	strong	68	270730	845206	5548194	yes (488)	ambiguous_bases	ST15	1	1	8	15	ybt 10; ICEKp4	28-1LV	-	0	-	0	-	0	-	0	-	wzi151	KL48	aac(3)-IIa.v1;aac(6')-Ib-cr.v2;aadA^;strA.v1*;strB.v1*	-	-	qnrB2.v1^	-	-	CatB4.v1*	-	sul1^;sul2	tet(D)	-	dfrA15.v2	OXA-1;SCO-1;TEM-1D.v1^	-	CTX-M-15	-	-	SHV-28.v1^
this study	42092_1#310	ERS7984880	ERR12058949	CNS1L3	ERP126322	Klebsiella pneumoniae	strong	44	366879	1071344	5596036	yes (458)	ambiguous_bases	ST3457-1LV	1	1	7	9	ybt 6; ICEKp5	63-3LV	-	0	-	0	-	0	-	0	-	wzi323	KL62	aac(3)-IId^;strB.v1	-	-	-	-	-	catII.2*	-	sul2	tet(B).v2*	-	dfrA14.v2;dfrA30*	TEM-1D.v1^	-	CTX-M-15	-	-	SHV-1
this study	42092_1#312	ERS7984881	ERR12058950	CNS14C	ERP126322	Klebsiella pneumoniae	strong	78	315199	765607	5354902	yes (336)	ambiguous_bases	ST463-1LV	0	0	0	0	-	0	-	0	-	0	-	0	-	0	-	wzi224	KL49	-	-	-	-	-	-	-	-	-	-	-	-	-	-	-	-	-	SHV-36
this study	42092_1#32	ERS7984810	ERR12058882	CAAWT3	ERP126322	Klebsiella pneumoniae	strong	63	362878	809978	5545839	yes (1085)	ambiguous_bases	ST15	1	1	8	15	ybt 10; ICEKp4	28-1LV	-	0	-	0	-	0	-	0	-	wzi151	KL48	aac(3)-IIa.v1;aac(6')-Ib-cr.v2;aadA^;strA.v1*;strB.v1*	-	-	qnrB2.v1^	-	-	CatB4.v1*	-	sul1^;sul2	tet(D)	-	dfrA15.v2	OXA-1;SCO-1;TEM-1D.v1^	-	CTX-M-15	-	-	SHV-28.v1^
this study	42092_1#50	ERS7984811	ERR12058883	CAAWV8	ERP126322	Klebsiella pneumoniae	strong	85	203382	466714	5543267	yes (820)	ambiguous_bases	ST15	1	1	8	15	ybt 10; ICEKp4	28-1LV	-	0	-	0	-	0	-	0	-	wzi151	KL48	aac(3)-IIa.v1;aac(6')-Ib-cr.v2;aadA^;strA.v1*;strB.v1*	-	-	qnrB2.v1^	-	-	CatB4.v1*	-	sul1;sul2	tet(D)	-	dfrA15.v2	OXA-1;SCO-1;TEM-1D.v1^	-	CTX-M-15	-	-	SHV-28.v1^
this study	42092_1#52	ERS7984812	ERR12058884	CLL1LP	ERP126322	Klebsiella pneumoniae	strong	39	401912	726822	5554441	yes (1)	ambiguous_bases	ST25	3	1	6	9	-	0	-	0	iuc 1	1	iro 1	1	rmp 1; KpVP-1	26	rmpA2_8-60%	wzi72	KL2	aac(6')-Ib-cr.v2;strA.v1^;strB.v1	-	-	-	-	-	CatB4.v1	-	sul2	-	-	dfrA14.v2*	OXA-1;TEM-1D.v1^	-	CTX-M-15	-	-	SHV-11.v1^
this study	42092_1#54	ERS7984814	ERR12058885	CHI11E	ERP126322	Klebsiella pneumoniae	strong	46	319201	532214	5365016	yes (423)	ambiguous_bases	ST39	0	1	7	9	-	0	-	0	-	0	-	0	-	0	-	wzi62	KL62	aac(3)-IId^	-	-	-	-	-	catA1^	-	sul1;sul2	tet(A).v1	-	dfrA30*;dfrA7	TEM-1D.v1^	-	CTX-M-15	-	-	SHV-11.v1^
this study	42092_1#56	ERS7984816	ERR12058886	CAAXDF	ERP126322	Klebsiella pneumoniae	strong	65	268908	467748	5547537	yes (849)	ambiguous_bases	ST15	1	1	8	15	ybt 10; ICEKp4	28-1LV	-	0	-	0	-	0	-	0	-	wzi151	KL48	aac(3)-IIa.v1;aac(6')-Ib-cr.v2;aadA^;strA.v1*;strB.v1*	-	-	qnrB2.v1^	-	-	CatB4.v1*	-	sul1;sul2	tet(D)	-	dfrA15.v2	OXA-1;SCO-1;TEM-1D.v1^	-	CTX-M-15	-	-	SHV-28.v1^
this study	42092_1#58	ERS7984818	ERR12058887	CAAXDG	ERP126322	Klebsiella pneumoniae	strong	78	352060	894754	5611133	yes (82)	ambiguous_bases	ST29	1	1	6	9	ybt 13; ICEKp2	303-2LV	-	0	-	0	-	0	-	0	-	wzi19	KL19	aac(3)-IIa.v1^;aac(6')-Ib-cr.v2;strA.v1^;strB.v1^	-	-	-	-	-	CatB4.v1	-	sul2	-	-	dfrA14.v2*	TEM-1D.v1^	-	CTX-M-15	-	-	SHV-187
this study	42092_1#60	ERS7984817	ERR12058888	CAAXCF	ERP126322	Klebsiella quasipneumoniae subsp. quasipneumoniae	strong	41	712427	1331404	5331302	yes (552)	ambiguous_bases	ST3865-2LV	0	0	3	4	-	0	-	0	-	0	-	0	-	0	-	-	-	strA.v1*;strB.v1*	-	-	-	-	-	-	-	sul2	-	-	dfrA14.v2*	-	-	-	-	-	OKP-A-2^
this study	42092_1#62	ERS7984819	ERR12058889	CAAXDS	ERP126322	Klebsiella pneumoniae	strong	44	428022	842558	5572625	yes (502)	ambiguous_bases	ST874	1	1	8	9	ybt 13; ICEKp2	299-2LV	-	0	-	0	-	0	-	0	-	wzi62	KL62	aac(3)-IIa.v1;strA.v1*;strB.v1*	-	-	-	-	-	catII.2*	-	sul2	tet(D)	-	dfrA14.v2*	TEM-1D.v1^	-	CTX-M-15	-	-	SHV-121
this study	42092_1#64	ERS7984820	ERR12058890	BHBGV3	ERP126322	Klebsiella pneumoniae	strong	50	363241	788369	5543665	yes (342)	ambiguous_bases	ST45	1	1	7	10	ybt 10; ICEKp4	78	-	0	-	0	-	0	-	0	-	wzi101	KL24	aac(6')-Ib-cr.v2;strA.v1^;strB.v1	-	-	qnrB1.v2^	-	-	CatB4.v1	-	sul2*	-	-	dfrA14.v2*	OXA-1;TEM-1D.v1^	-	CTX-M-15	-	-	SHV-27
this study	42092_1#82	ERS7984821	ERR12058891	BKRNX3	ERP126322	Klebsiella pneumoniae	strong	72	497102	1281172	5671266	yes (74)	ambiguous_bases	ST391	1	1	6	9	ybt 14; ICEKp5	526	-	0	-	0	-	0	-	0	-	wzi554	KL?	aac(3)-IId^;strA.v1^;strB.v1	-	-	-	-	mphA	-	-	sul2*	-	-	dfrA14.v2*;dfrA30*	TEM-1D.v1^	-	CTX-M-15	-	-	SHV-11.v1^
this study	42092_1#84	ERS7984822	ERR12058892	CAAXT4	ERP126322	Klebsiella pneumoniae	strong	58	329273	957794	5545877	yes (1345)	ambiguous_bases	ST15	1	1	8	15	ybt 10; ICEKp4	28-1LV	-	0	-	0	-	0	-	0	-	wzi151	KL48	aac(3)-IIa.v1;aac(6')-Ib-cr.v2;aadA^;strA.v1*;strB.v1*	-	-	qnrB2.v1^	-	-	CatB4.v1*	-	sul1^;sul2	tet(D)	-	dfrA15.v2	OXA-1;SCO-1;TEM-1D.v1^	-	CTX-M-15	-	-	SHV-28.v1^
this study	42092_1#86	ERS7984823	ERR12058893	CAAY6Y	ERP126322	Klebsiella variicola subsp. variicola	strong	123	113479	346698	5890603	yes (340)	ambiguous_bases	ST919	0	1	6	7	-	0	-	0	-	0	-	0	-	0	-	wzi38	KL38	aac(3)-IIa.v1;aadA^	-	-	-	-	-	-	-	sul1^	tet(A).v1	-	dfrA15.v2	TEM-1D.v1^	-	CTX-M-15	-	-	LEN-32^
this study	42092_1#88	ERS7984824	ERR12058894	CAAWXQ	ERP126322	Klebsiella pneumoniae	strong	76	326097	1263971	5805619	no	-	ST307	1	1	8	14	ybt 9; ICEKp3	187	-	0	-	0	-	0	-	0	-	wzi173	KL102 (KL149,KL155)	aac(3)-IIa.v1^;aadA^;strA.v1^;strB.v1	-	-	qnrB1.v2^	-	-	catA1*	-	sul1^;sul2	tet(A).v1	-	dfrA14.v2*;dfrA15.v2	SCO-1;TEM-1D.v1^	-	CTX-M-15	-	-	SHV-28.v1^
this study	42092_1#90	ERS7984826	ERR12058895	CAAWYG	ERP126322	Klebsiella pneumoniae	strong	43	403083	915453	5554397	yes (1)	ambiguous_bases	ST25	3	1	6	9	-	0	-	0	iuc 1	1	iro 1	1	rmp 1; KpVP-1	26	rmpA2_8-60%	wzi72	KL2	aac(6')-Ib-cr.v2;strA.v1^;strB.v1	-	-	-	-	-	CatB4.v1	-	sul2	-	-	dfrA14.v2*	OXA-1;TEM-1D.v1^	-	CTX-M-15	-	-	SHV-11.v1^
this study	42092_1#92	ERS7984825	ERR12058896	CLL1S4	ERP126322	Klebsiella pneumoniae	strong	63	297588	501852	5591579	yes (992)	ambiguous_bases	ST15	1	1	8	15	ybt 10; ICEKp4	28-1LV	-	0	-	0	-	0	-	0	-	wzi151	KL48	aac(3)-IIa.v1;aac(6')-Ib-cr.v2;aadA^;strA.v1*;strB.v1*	-	-	qnrB2.v1^	-	-	CatB4.v1*	-	sul1;sul2	tet(D)	-	dfrA15.v2	OXA-1;SCO-1;TEM-1D.v1^	-	CTX-M-15	-	-	SHV-28.v1^
this study	42092_1#94	ERS7984827	ERR12058897	BKRMW0	ERP126322	Klebsiella pneumoniae	strong	52	464228	1526026	5672373	yes (263)	ambiguous_bases	ST391	1	1	6	9	ybt 14; ICEKp5	526	-	0	-	0	-	0	-	0	-	wzi554	KL?	aac(3)-IId^;strA.v1^;strB.v1	-	-	-	-	mphA	-	-	sul2	-	-	dfrA14.v2*;dfrA30*	TEM-1D.v1^	-	CTX-M-15	-	-	SHV-11.v1^
this study	42092_1#96	ERS7984828	ERR12058898	BHBGXN	ERP126322	Klebsiella pneumoniae	strong	51	321978	1229448	5696103	yes (1450)	ambiguous_bases	ST1552	1	1	8	13	ybt 16; ICEKp12	277	-	0	-	0	-	0	-	0	-	wzi119	KL24	aac(3)-IIa.v1;aadA1.v1^;strA.v1^;strB.v1	-	-	qnrB1.v2^	-	-	catA1^	-	sul1;sul2	tet(A).v1	-	dfrA1.v2;dfrA14.v2*	TEM-1D.v1^	-	CTX-M-15	-	-	SHV-11.v1^
this study	42092_2#101	ERS7984964	ERR12059051	188	ERP126322	Klebsiella pneumoniae	strong	50	329874	505040	5695812	yes (968)	ambiguous_bases	ST86	3	0	6	7	-	0	-	0	iuc 1	1	iro 1	1	rmp 1; KpVP-1	26	rmpA2_4*-47%	wzi2	KL2 (KL30)	strA.v1^;strB.v1	-	-	-	-	-	catII.2*	-	sul2	tet(D)	-	dfrA14.v2*	TEM-1D.v1^	-	-	-	-	SHV-1^
this study	42092_2#102	ERS7984923	ERR12059052	D36650	ERP126322	Klebsiella pneumoniae	strong	58	382100	862550	5615752	yes (492)	ambiguous_bases	ST664	0	1	7	11	-	0	-	0	-	0	-	0	-	0	-	wzi62	KL62	aac(3)-IIa.v1;strA.v1^;strB.v1	-	-	-	-	-	floR.v2*	-	sul1;sul2	tet(A).v2;tet(D)	-	dfrA5	SCO-1	-	TEM-63^	-	-	SHV-11.v1^
this study	42092_2#104	ERS7984924	ERR12059054	D36559	ERP126322	Klebsiella pneumoniae	strong	61	330380	617819	5782313	yes (654)	ambiguous_bases	ST268	5	0	5	9	ybt 0; ICEKp10	580-1LV	clb 3	13-1LV	iuc 1	78	iro 1	1	rmp 1; KpVP-1	26-1LV	rmpA2_2*-47%	wzi95	KL20	aac(3)-IIa.v1;strA.v1;strB.v1	-	-	-	-	-	catA1*	-	sul1;sul2	-	-	dfrA5	SCO-1;TEM-1D.v1^	-	-	-	-	SHV-11.v1^
this study	42092_2#106	ERS7984925	ERR12059056	D36847	ERP126322	Klebsiella quasipneumoniae subsp. similipneumoniae	strong	28	766605	2106015	5370818	yes (403)	ambiguous_bases	ST2133	0	0	3	3	-	0	-	0	-	0	-	0	-	0	-	wzi293	KL48	strB.v1	-	-	-	-	-	-	-	sul2	-	-	dfrA14.v2	-	-	-	-	-	OKP-B-6^
this study	42092_2#108	ERS7984926	ERR12059058	D37123	ERP126322	Klebsiella pneumoniae	strong	33	509158	971366	5301685	yes (441)	ambiguous_bases	ST2654	0	0	3	3	-	0	-	0	-	0	-	0	-	0	-	wzi88	KL157	-	-	-	-	-	-	catII.2*	-	sul2	tet(D)	-	-	-	-	-	-	-	SHV-11.v1^
this study	42092_2#10	ERS7984901	ERR12058960	D31088	ERP126322	Klebsiella variicola subsp. variicola	strong	27	742689	1448446	5485605	yes (674)	ambiguous_bases	ST3972-1LV	0	0	0	0	-	0	-	0	-	0	-	0	-	0	-	-	-	-	-	-	-	-	-	-	-	-	-	-	-	-	-	-	-	-	LEN-9
this study	42092_2#112	ERS7984928	ERR12059062	A40954	ERP126322	Klebsiella pneumoniae	strong	24	383654	1525085	5375421	yes (720)	ambiguous_bases	ST896	0	0	6	7	-	0	-	0	-	0	-	0	-	0	-	wzi59	KL3	strA.v1^;strB.v1	-	-	-	-	mphA	catA1^	-	sul2*	-	-	dfrA14.v2*	TEM-1D.v1^	-	-	-	-	SHV-11.v1^
this study	42092_2#113	ERS7985100	ERR12059063	C19185	ERP126322	Klebsiella pneumoniae	strong	77	216726	652110	5702477	yes (1017)	ambiguous_bases	ST14	0	1	6	7	-	0	-	0	-	0	-	0	-	0	-	wzi16	KL16 (KL143)	aac(3)-IId^	-	-	-	-	-	catA1*;catII.2*	-	sul2	-	-	dfrA30*	TEM-1D.v1^	-	CTX-M-15	-	-	SHV-28.v1^
this study	42092_2#114	ERS7985284	ERR12059064	D56323	ERP126322	Klebsiella pneumoniae	strong	69	348860	715316	5714704	yes (1053)	ambiguous_bases	ST35	0	1	7	10	-	0	-	0	-	0	-	0	-	0	-	wzi194	KL108	aac(3)-IId^;strA.v1;strB.v1	-	-	-	-	-	catA1^;catII.2*	-	sul1	tet(D)	-	dfrA22*	TEM-1D.v1^	-	CTX-M-15	-	-	SHV-33*
this study	42092_2#115	ERS7985101	ERR12059065	D48277	ERP126322	Klebsiella pneumoniae	strong	84	208937	714258	5701465	yes (734)	ambiguous_bases	ST14	0	1	6	7	-	0	-	0	-	0	-	0	-	0	-	wzi16	KL16 (KL143)	aac(3)-IId^	-	-	-	-	-	catA1*;catII.2*	-	sul2	-	-	dfrA30*	TEM-1D.v1^	-	CTX-M-15	-	-	SHV-11.v2
this study	42092_2#116	ERS7985285	ERR12059066	D56667	ERP126322	Klebsiella pneumoniae	strong	65	330153	547151	5529025	yes (1151)	ambiguous_bases	ST348	0	1	7	11	-	0	-	0	-	0	-	0	-	0	-	wzi94	KL62	aac(3)-IId^;aadA4.v1*;strA.v1^;strB.v1	-	-	-	-	-	catA1^;catII.2*	-	sul2*	tet(D)	-	dfrA21*	TEM-1D.v1^	-	CTX-M-15	-	-	SHV-11.v1^
this study	42092_2#117	ERS7985102	ERR12059067	D47863	ERP126322	Klebsiella pneumoniae	strong	76	295268	671759	5710869	yes (870)	ambiguous_bases	ST39	0	1	6	8	-	0	-	0	-	0	-	0	-	0	-	wzi83	KL23	aac(3)-IId^;strA.v1^;strB.v1	-	-	-	-	-	catII.2*	-	sul2	-	-	dfrA30*	TEM-1D.v1^	-	CTX-M-15	-	-	SHV-11.v1^
this study	42092_2#118	ERS7985286	ERR12059068	1002106	ERP126322	Klebsiella pneumoniae	strong	36	1479789	1979462	5501047	yes (617)	ambiguous_bases	ST680-2LV	0	1	6	6	-	0	-	0	-	0	-	0	-	0	-	-	-	aac(3)-IId^	-	-	-	-	-	catII.2*	-	sul2	-	-	dfrA30*	TEM-1D.v1^	-	CTX-M-15	-	-	SHV-1^
this study	42092_2#119	ERS7985103	ERR12059069	D47871	ERP126322	Klebsiella pneumoniae	strong	39	451731	1136470	5627345	yes (149)	ambiguous_bases	ST394	0	1	7	10	-	0	-	0	-	0	-	0	-	0	-	wzi59	KL3	aac(3)-IId^;strA.v1^;strB.v1	-	-	-	-	mphA	catII.2*	-	sul2	-	-	dfrA14.v2*;dfrA30*	TEM-1D.v1^	-	CTX-M-15	-	-	SHV-11.v1^
this study	42092_2#11	ERS7984943	ERR12058961	CNS1N2	ERP126322	Klebsiella pneumoniae	strong	27	495017	1250532	5393397	yes (1006)	ambiguous_bases	ST869	0	1	7	7	-	0	-	0	-	0	-	0	-	0	-	wzi82	KL23 (KL18, KL38)	aac(3)-IId^	-	-	qnrS1	-	-	-	-	sul1	tet(A).v1	-	dfrA1.v1	LAP-2	-	CTX-M-14	-	-	SHV-27
this study	42092_2#120	ERS7985287	ERR12059070	1005913	ERP126322	Klebsiella pneumoniae	strong	54	473175	1928810	5716323	yes (413)	ambiguous_bases	ST20	1	1	9	17	ybt 6; ICEKp5	63-5LV	-	0	-	0	-	0	-	0	-	wzi24	KL24 (KL54,KL55)	aac(3)-IId^;aac(6')-Ib-cr.v2;aadA2^;aph3-Ia.v1^;strA.v1^;strB.v1	-	-	qnrB1.v2^	-	mphA	CatB4.v1;catII.2*	-	sul1;sul2	tet(B).v2*	-	dfrA12	OXA-1;TEM-1D.v1^	-	CTX-M-15	-	-	SHV-187
this study	42092_2#121	ERS7985104	ERR12059071	D47812	ERP126322	Klebsiella pneumoniae	strong	31	669805	920992	5529331	yes (245)	ambiguous_bases	ST45	1	1	6	6	ybt 10; ICEKp4	80	-	0	-	0	-	0	-	0	-	wzi50	KL15 (KL17,KL51,KL52)	aac(3)-IId^	-	-	-	-	-	catII.2*	-	sul2	-	-	dfrA30*	TEM-1D.v1^	-	CTX-M-15	-	-	SHV-1
this study	42092_2#122	ERS7985288	ERR12059072	1004758	ERP126322	Klebsiella pneumoniae	strong	64	181344	703746	5620565	yes (335)	ambiguous_bases	ST25	1	0	5	7	ybt 14; ICEKp5	526-1LV	-	0	-	0	-	0	-	0	-	wzi72	KL2	aph3-Ia.v1^;strA.v1^;strB.v1	-	-	-	-	mphA	-	-	sul2*	-	-	dfrA14.v2*	TEM-1D.v1^	-	-	-	-	SHV-11.v1^
this study	42092_2#124	ERS7985289	ERR12059074	D57207	ERP126322	Klebsiella variicola subsp. variicola	strong	20	3945293	3945293	5667378	yes (882)	ambiguous_bases	ST1166-2LV	0	0	0	0	-	0	-	0	-	0	-	0	-	0	-	wzi423	KL56	-	-	-	-	-	-	-	-	-	-	-	-	-	-	-	-	-	LEN-16^
this study	42092_2#125	ERS7985106	ERR12059075	A51705	ERP126322	Klebsiella pneumoniae	strong	77	568928	1062444	5657151	yes (1393)	ambiguous_bases	ST14	0	1	7	9	-	0	-	0	-	0	-	0	-	0	-	wzi2	KL2 (KL30)	aac(3)-IId^	-	-	-	-	-	catII.2*	-	sul2	tet(A).v1;tet(D)	-	dfrA14.v2*;dfrA30*	TEM-1D.v1^	-	CTX-M-15	-	-	SHV-28.v1^
this study	42092_2#126	ERS7985290	ERR12059076	1004078	ERP126322	Klebsiella pneumoniae	strong	45	334277	532354	5545779	yes (256)	ambiguous_bases	ST39	0	1	6	6	-	0	-	0	-	0	-	0	-	0	-	wzi452	KL149	aac(3)-IId^	-	-	-	-	-	catII.2*	-	sul2	-	-	dfrA30*	TEM-1D.v1^	-	CTX-M-15	-	-	SHV-11.v1^
this study	42092_2#127	ERS7985107	ERR12059077	D48229	ERP126322	Klebsiella pneumoniae	strong	55	362215	586925	5752876	yes (683)	ambiguous_bases	ST268	5	0	5	9	ybt 0; ICEKp10	580-1LV	clb 3	13-1LV	iuc 1	78	iro 1	1	rmp 1; KpVP-1	26-1LV	rmpA2_2*-47%	wzi95	KL20	aac(3)-IIa.v1;strA.v1;strB.v1	-	-	-	-	-	catA1*	-	sul1;sul2	-	-	dfrA5	SCO-1;TEM-1D.v1^	-	-	-	-	SHV-11.v1^
this study	42092_2#128	ERS7985291	ERR12059078	D26525	ERP126322	Klebsiella pneumoniae	strong	71	355638	715418	5709582	yes (976)	ambiguous_bases	ST35	0	1	7	10	-	0	-	0	-	0	-	0	-	0	-	wzi194	KL108	aac(3)-IId^;strA.v1;strB.v1	-	-	-	-	-	catA1^;catII.2*	-	sul1	tet(D)	-	dfrA22*	TEM-1D.v1^	-	CTX-M-15	-	-	SHV-33*
this study	42092_2#12	ERS7984902	ERR12058962	D30725	ERP126322	Klebsiella pneumoniae	strong	81	178655	331327	5314007	yes (414)	ambiguous_bases	ST34	0	0	2	3	-	0	-	0	-	0	-	0	-	0	-	wzi306	KL55	aadA1.v1^;aph(3')-Ia	-	-	-	-	-	-	-	-	-	-	dfrA1.v2	-	-	-	-	-	SHV-26
this study	42092_2#130	ERS7984929	ERR12059080	D38185	ERP126322	Klebsiella pneumoniae	strong	58	192585	364995	5363889	yes (347)	ambiguous_bases	ST1087	0	0	5	7	-	0	-	0	-	0	-	0	-	0	-	wzi364	KL132	strA.v1;strB.v1	-	-	-	-	-	-	-	sul1;sul2	tet(D)	-	dfrA5	TEM-1D.v1^	-	-	-	-	SHV-42
this study	42092_2#131	ERS7984972	ERR12059081	D60	ERP126322	Klebsiella pneumoniae	strong	101	363461	742283	6031571	yes (1240)	ambiguous_bases	ST70	3	0	4	6	-	0	-	0	iuc 1	1-1LV	-	0	-	0	rmpA2_8-60%	wzi50	KL15 (KL17,KL51,KL52)	aac(3)-IIa.v1;strA.v1;strB.v1*	-	-	-	-	-	catA1*	-	sul2	-	-	-	TEM-1D.v1^	-	-	-	-	SHV-32
this study	42092_2#132	ERS7984930	ERR12059082	D37723	ERP126322	Klebsiella pneumoniae	strong	51	437714	944872	5352992	yes (435)	ambiguous_bases	ST730	0	0	3	3	-	0	-	0	-	0	-	0	-	0	-	wzi356	KL117	aadA1.v1^	-	-	-	-	-	-	-	sul1	-	-	dfrA1.v2	-	-	-	-	-	SHV-1^
this study	42092_2#134	ERS7984931	ERR12059084	A40355	ERP126322	Klebsiella pneumoniae	strong	28	462697	1040575	5495111	yes (427)	ambiguous_bases	ST215	0	0	6	8	-	0	-	0	-	0	-	0	-	0	-	wzi247	KL16	strA.v1^;strB.v1	-	-	-	-	-	catA1^	-	sul1;sul2*	tet(A).v1	-	dfrA7	TEM-1D.v1^	-	-	-	-	SHV-1
this study	42092_2#136	ERS7984932	ERR12059086	A40618	ERP126322	Klebsiella pneumoniae	strong	48	356711	517115	5597603	yes (717)	ambiguous_bases	ST86	3	0	3	5	-	0	-	0	iuc 1	1	iro 1	1	rmp 1; KpVP-1	26	rmpA2_3-47%	wzi2	KL2 (KL30)	strA.v1;strB.v1	-	-	-	-	-	-	-	sul1;sul2	-	-	dfrA5	-	-	-	-	-	SHV-1^
this study	42092_2#138	ERS7984933	ERR12059088	A41709	ERP126322	Klebsiella pneumoniae	strong	75	208122	357056	5643801	yes (386)	ambiguous_bases	ST86	3	0	1	1	-	0	-	0	iuc 1	1	iro 1 (incomplete)	1-1LV	rmp 1; KpVP-1	26	rmpA2_9*	wzi2	KL2 (KL30)	-	-	-	-	-	-	-	-	-	-	-	dfrA14.v2*	-	-	-	-	-	SHV-1^
this study	42092_2#140	ERS7984934	ERR12059090	B14197	ERP126322	Klebsiella pneumoniae	strong	73	208097	435058	5643881	yes (470)	ambiguous_bases	ST86	3	0	1	1	-	0	-	0	iuc 1	1	iro 1 (incomplete)	1-1LV	rmp 1; KpVP-1	26	rmpA2_9*	wzi2	KL2 (KL30)	-	-	-	-	-	-	-	-	-	-	-	dfrA14.v2*	-	-	-	-	-	SHV-1^
this study	42092_2#142	ERS7984935	ERR12059092	D38344	ERP126322	Klebsiella pneumoniae	strong	46	362211	821098	5645299	yes (340)	ambiguous_bases	ST268	5	0	5	9	ybt 0; ICEKp10	580	clb 3	13-1LV	iuc 1	78	iro 1	1	rmp 1; KpVP-1	26-1LV	rmpA2_2*-47%	wzi95	KL20	aac(3)-IIa.v1;strA.v1;strB.v1	-	-	-	-	-	catA1*	-	sul1;sul2	-	-	dfrA5	SCO-1;TEM-1D.v1^	-	-	-	-	SHV-11.v1^
this study	42092_2#144	ERS7984936	ERR12059094	A41508	ERP126322	Klebsiella pneumoniae	strong	39	347467	1045862	5349279	yes (102)	ambiguous_bases	ST25	3	0	0	0	-	0	-	0	iuc 1	5	-	0	rmp 1; KpVP-1	26-1LV	rmpA2_6-60%	wzi72	KL2	-	-	-	-	-	-	-	-	-	-	-	-	-	-	-	-	-	SHV-11.v1^
this study	42092_2#145	ERS7985108	ERR12059095	D47939	ERP126322	Klebsiella pneumoniae	strong	40	524009	843407	5632832	yes (413)	ambiguous_bases	ST394	0	1	7	10	-	0	-	0	-	0	-	0	-	0	-	wzi59	KL3	aac(3)-IId^;strA.v1^;strB.v1	-	-	-	-	mphA	catII.2*	-	sul2*?	-	-	dfrA14.v2*;dfrA30*	TEM-1D.v1^	-	CTX-M-15	-	-	SHV-11.v1^
this study	42092_2#146	ERS7985292	ERR12059096	D56522	ERP126322	Klebsiella pneumoniae	strong	76	351103	715316	5714540	yes (485)	ambiguous_bases	ST35	0	1	7	10	-	0	-	0	-	0	-	0	-	0	-	wzi194	KL108	aac(3)-IId^;strA.v1;strB.v1	-	-	-	-	-	catA1^;catII.2*	-	sul1	tet(D)	-	dfrA22*	TEM-1D.v1^	-	CTX-M-15	-	-	SHV-33*
this study	42092_2#148	ERS7985293	ERR12059098	1009692	ERP126322	Klebsiella pneumoniae	strong	105	431548	1071929	5783493	yes (443)	ambiguous_bases	ST392	0	1	9	17	-	0	-	0	-	0	-	0	-	0	-	wzi187	KL27	aac(3)-IIa.v1;aac(6')-Ib-cr.v2;aadA2^;strA.v1^;strB.v1	-	-	qnrB1.v2^	-	mphA	CatB4.v1;catII.2*	-	sul1;sul2	tet(A).v1	-	dfrA12;dfrA14.v2*	OXA-1;TEM-1D.v1^	-	CTX-M-15	-	-	SHV-11.v1^
this study	42092_2#149	ERS7985110	ERR12059099	A52187	ERP126322	Klebsiella pneumoniae	strong	58	727535	1348353	5679363	yes (972)	ambiguous_bases	ST231	1	1	9	17	ybt 13; ICEKp2	464-1LV	-	0	-	0	-	0	-	0	-	wzi104	KL51	aac(3)-IId^;aac(6')-Ib'.v1;aadA*;aadA2^;aph3-Ia.v1^;strA.v1^;strB.v1	-	-	-	-	mphA	catII.2*	-	sul1;sul2	tet(B).v2*;tet(D)	-	dfrA12;dfrA14.v2*	TEM-1D.v1^	-	CTX-M-15	-	-	SHV-1^
this study	42092_2#14	ERS7984903	ERR12058964	A34216	ERP126322	Klebsiella pneumoniae	strong	53	257269	584913	5427026	yes (801)	ambiguous_bases	ST15	0	1	7	14	-	0	-	0	-	0	-	0	-	0	-	wzi24	KL24 (KL54,KL55)	aac(3)-IIa.v1^;aac(6')-Ib'.v1;aadA*;strA.v1*;strB.v1*	-	-	qnrB1.v1	-	-	CatB4.v1;catII.2*	-	sul2	-	-	dfrA14.v2*	OXA-1;OXA-9.v1;TEM-1D.v1^	-	CTX-M-15	-	-	SHV-28.v1^
this study	42092_2#150	ERS7985294	ERR12059100	1007731	ERP126322	Klebsiella pneumoniae	strong	41	336405	856406	5269748	yes (413)	ambiguous_bases	ST4978	0	0	6	7	-	0	-	0	-	0	-	0	-	0	-	wzi123	KL136	aadA2	-	-	-	-	-	catII.2*	-	sul1;sul2	tet(D)	-	dfrA16.v2	TEM-1D.v1^	-	-	-	-	SHV-27
this study	42092_2#151	ERS7985111	ERR12059101	A52149	ERP126322	Klebsiella pneumoniae	strong	33	722402	1358736	5429092	yes (574)	ambiguous_bases	ST231	1	1	8	12	ybt 13; ICEKp2	464-1LV	-	0	-	0	-	0	-	0	-	wzi104	KL51	aac(3)-IId^;aac(6')-Ib'.v1;aadA*;strA.v1*;strB.v1*	-	-	-	-	-	catII.2*	-	sul2*	tet(D)	-	dfrA14.v2*	TEM-1D.v1^	-	CTX-M-15;SHV-5^	-	-	-
this study	42092_2#152	ERS7985295	ERR12059102	1007759	ERP126322	Klebsiella pneumoniae	strong	65	508468	752167	5792482	yes (1683)	ambiguous_bases	ST14	0	1	7	8	-	0	-	0	-	0	-	0	-	0	-	wzi2	KL2 (KL30)	aac(3)-IId^	-	-	-	-	ereA2	-	arr-2	sul1;sul2	-	-	dfrA5	TEM-1D.v1^	-	CTX-M-15	-	-	SHV-28.v1^
this study	42092_2#153	ERS7985112	ERR12059103	A51866	ERP126322	Klebsiella variicola subsp. variicola	strong	18	3637791	3637791	5794087	yes (72)	ambiguous_bases	ST1751	0	0	0	0	-	0	-	0	-	0	-	0	-	0	-	-	-	-	-	-	-	-	-	-	-	-	-	-	-	-	-	-	-	-	LEN-18
this study	42092_2#154	ERS7985296	ERR12059104	1006336	ERP126322	Klebsiella pneumoniae	strong	83	367920	939963	5863197	yes (1054)	ambiguous_bases	ST14	0	1	8	9	-	0	-	0	-	0	-	0	-	0	-	wzi2	KL2 (KL30)	aac(3)-IId^	-	-	-	-	ereA2	catII.2*	arr-2	sul1;sul2	-	-	dfrA5	TEM-1D.v1^	-	CTX-M-15	-	-	SHV-28.v1^
this study	42092_2#155	ERS7985114	ERR12059105	D49270	ERP126322	Klebsiella pneumoniae	strong	72	198896	527968	5647987	yes (818)	ambiguous_bases	ST113	0	1	6	6	-	0	-	0	-	0	-	0	-	0	-	wzi355	KL114	aac(3)-IId^	-	-	-	-	-	catII.2*	-	sul2	-	-	dfrA30*	TEM-1D.v1^	-	CTX-M-15	-	-	SHV-1
this study	42092_2#156	ERS7985297	ERR12059106	1006559	ERP126322	Klebsiella pneumoniae	strong	73	367362	777231	5861783	yes (774)	ambiguous_bases	ST14	0	1	8	9	-	0	-	0	-	0	-	0	-	0	-	wzi2	KL2 (KL30)	aac(3)-IId^	-	-	-	-	ereA2	catII.2*	arr-2	sul1;sul2	-	-	dfrA5	TEM-1D.v1^	-	CTX-M-15	-	-	SHV-28.v1^
this study	42092_2#158	ERS7985298	ERR12059108	1006581	ERP126322	Klebsiella pneumoniae	strong	73	350238	658598	5717995	yes (1218)	ambiguous_bases	ST14	0	1	7	9	-	0	-	0	-	0	-	0	-	0	-	wzi2	KL2 (KL30)	aac(3)-IId^	-	-	-	-	-	catII.2*	-	sul1;sul2	tet(D)	-	dfrA30*;dfrA7	TEM-1D.v1^	-	CTX-M-15	-	-	SHV-28.v1^
this study	42092_2#159	ERS7985115	ERR12059109	D48706	ERP126322	Klebsiella pneumoniae	strong	62	288555	961833	5572261	yes (715)	ambiguous_bases	ST416	0	0	6	8	-	0	-	0	-	0	-	0	-	0	-	wzi273	KL30	aac(3)-IId^;strA.v1^;strB.v1	-	-	qnrB1.v1	-	-	catII.2*	-	sul2	-	-	dfrA14.v2*	TEM-1D.v1^	-	-	-	-	SHV-14^
this study	42092_2#15	ERS7984945	ERR12058965	CLL268	ERP126322	Klebsiella pneumoniae	strong	19	767980	2210945	5362980	yes (838)	ambiguous_bases	ST37	1	0	5	7	ybt 18; ICEKp15	400-2LV	-	0	-	0	-	0	-	0	-	wzi94	KL62	strA.v1^;strB.v1	-	-	-	-	-	-	-	sul1;sul2*	tet(A).v1	-	dfrA7	TEM-1D.v1^	-	-	-	-	SHV-11.v1^
this study	42092_2#160	ERS7985299	ERR12059110	1009331	ERP126322	Klebsiella pneumoniae	strong	101	216958	528025	5861285	yes (1794)	ambiguous_bases	ST113	0	1	8	17	-	0	-	0	-	0	-	0	-	0	-	wzi355	KL114	aac(3)-IIa.v1^;aac(3)-IId^;aac(6')-Ib-cr.v2;aadA*	-	-	qnrS1	-	-	CatB4.v1;catII.2*;cmlA5	arr-2	sul2	-	-	dfrA14.v2*;dfrA30*	LAP-2;OXA-1;OXA-10;TEM-1D.v1^	-	CTX-M-15	-	-	SHV-1
this study	42092_2#162	ERS7984937	ERR12059112	D38119	ERP126322	Klebsiella pneumoniae	weak	141	260554	1540196	9463860	yes (1920)	total_size,ambiguous_bases	ST14	0	0	8	18	-	0	-	0	-	0	-	0	-	0	-	wzi2	KL2 (KL30)	aac(3)-IIa.v1;aadA*;aph(3')-Ia;strA.v1^;strB.v1	-	-	-	vanSF*?	-	catII.2*;cmlA5;floR.v2*	arr-2	sul1;sul2	tet(A).v2;tet(D)	-	dfrA23;dfrA8	OXA-10;TEM-117^	-	-	-	-	SHV-28.v1^
this study	42092_2#164	ERS7984938	ERR12059114	A43110	ERP126322	Klebsiella quasipneumoniae subsp. similipneumoniae	strong	59	165858	376255	5058630	yes (61)	ambiguous_bases	ST480-3LV	0	0	0	0	-	0	-	0	-	0	-	0	-	0	-	wzi171	KL53	-	-	-	-	-	-	-	-	-	-	-	-	-	-	-	-	-	OKP-B-6?
this study	42092_2#166	ERS7985021	ERR12059116	T704	ERP126322	Klebsiella pneumoniae	strong	72	407879	784819	5561450	yes (500)	ambiguous_bases	ST48	1	1	9	17	ybt 14; ICEKp5	135-4LV	-	0	-	0	-	0	-	0	-	wzi62	KL62	aac(3)-IIa.v1;aac(6')-Ib-cr.v2;aadA2^;strA.v1^;strB.v1	-	-	-	-	mphA	CatB4.v1;catA1^	-	sul1?;sul2^	tet(A).v1	-	dfrA12;dfrA7	OXA-1;TEM-1D.v1^	-	CTX-M-15;SHV-2	-	-	-
this study	42092_2#167	ERS7984982	ERR12059117	A4789	ERP126322	Klebsiella quasipneumoniae subsp. similipneumoniae	strong	44	413979	1203886	5239177	yes (83)	ambiguous_bases	ST841	0	0	0	0	-	0	-	0	-	0	-	0	-	0	-	wzi202	KL127 (KL155)	-	-	-	-	-	-	-	-	-	-	-	-	-	-	-	-	-	OKP-B-6*?
this study	42092_2#168	ERS7985022	ERR12059118	D39074	ERP126322	Klebsiella pneumoniae	strong	99	260770	692462	5881139	yes (2075)	ambiguous_bases	ST14	0	0	7	17	-	0	-	0	-	0	-	0	-	0	-	wzi2	KL2 (KL30)	aac(3)-IIa.v1;aadA*;aph(3')-Ia;strA.v1^;strB.v1	-	-	-	-	-	catII.2*;cmlA5;floR.v2*	arr-2	sul1;sul2	tet(A).v2;tet(D)	-	dfrA23;dfrA8	OXA-10;TEM-1D.v1^	-	-	-	-	SHV-1^
this study	42092_2#16	ERS7984904	ERR12058966	A34208	ERP126322	Klebsiella pneumoniae	strong	51	353891	584884	5428306	yes (906)	ambiguous_bases	ST15	0	1	7	14	-	0	-	0	-	0	-	0	-	0	-	wzi24	KL24 (KL54,KL55)	aac(3)-IIa.v1^;aac(6')-Ib-cr.v2*;aadA*;strA.v1*;strB.v1*	-	-	qnrB1.v1	-	-	CatB4.v1;catII.2*	-	sul2	-	-	dfrA14.v2*	OXA-1;OXA-9.v1;TEM-1D.v1^	-	CTX-M-15	-	-	SHV-28.v1^
this study	42092_2#170	ERS7985024	ERR12059120	D39041	ERP126322	Klebsiella pneumoniae	strong	78	443981	2261564	9049486	yes (1983)	total_size,ambiguous_bases	ST14	0	0	6	7	-	0	-	0	-	0	-	0	-	0	-	wzi2	KL2 (KL30)	strA.v1;strB.v1	-	-	-	vanSF*?	-	catA1*	-	sul2	tet(D)	-	dfrA5	-	-	-	-	-	SHV-28.v1^
this study	42092_2#172	ERS7985023	ERR12059122	D40071	ERP126322	Klebsiella pneumoniae	strong	53	362226	820826	5750401	yes (677)	ambiguous_bases	ST268	5	0	5	9	ybt 0; ICEKp10	580-1LV	clb 3	13-1LV	iuc 1	78	iro 1	1	rmp 1; KpVP-1	26-1LV	rmpA2_2*-47%	wzi95	KL20	aac(3)-IIa.v1;strA.v1;strB.v1	-	-	-	-	-	catA1*	-	sul1;sul2	-	-	dfrA5	SCO-1;TEM-1D.v1^	-	-	-	-	SHV-11.v1^
this study	42092_2#173	ERS7984985	ERR12059123	B1732	ERP126322	Klebsiella pneumoniae	strong	46	410283	773584	5598311	yes (1650)	ambiguous_bases	ST45	1	0	6	8	ybt 10; ICEKp4	78	-	0	-	0	-	0	-	0	-	wzi101	KL24	aadA4.v1*;strA.v1^;strB.v1	-	-	-	-	-	catA1^	-	sul2*	tet(D)	-	dfrA21*	TEM-1D.v1^	-	-	-	-	SHV-1
this study	42092_2#174	ERS7985025	ERR12059124	D39883	ERP126322	Klebsiella pneumoniae	strong	27	476619	1219235	5308763	yes (148)	ambiguous_bases	ST4295	0	0	0	0	-	0	-	0	-	0	-	0	-	0	-	wzi356	KL117	-	-	-	-	-	-	-	-	-	-	-	-	-	-	-	-	-	SHV-1
this study	42092_2#176	ERS7985026	ERR12059126	A43700	ERP126322	Klebsiella quasipneumoniae subsp. quasipneumoniae	strong	51	656738	1030462	5583976	no	-	ST3861-1LV	0	0	4	6	-	0	-	0	-	0	-	0	-	0	-	wzi165	KL?	-	-	-	-	-	-	catII.2*	-	sul1;sul2	tet(A).v1*	-	dfrA14.v2*;dfrA15.v2	-	-	-	-	-	OKP-A-12^
this study	42092_2#177	ERS7985116	ERR12059127	D48377	ERP126322	Klebsiella pneumoniae	strong	51	359986	691762	5715415	yes (631)	ambiguous_bases	ST101	1	1	8	16	ybt 9; ICEKp3	183	-	0	-	0	-	0	-	0	-	wzi137	KL17	aac(3)-IIa.v1;aac(6')-Ib-cr.v2;aadA*;strA.v1*;strB.v1*	-	-	-	-	-	CatB4.v1;catII.2*	-	sul1;sul2	tet(D)	-	dfrA1.v2;dfrA14.v2*	OXA-1;OXA-9.v1;TEM-1D.v1^	-	CTX-M-15	-	-	SHV-1^
this study	42092_2#178	ERS7985300	ERR12059128	1005613	ERP126322	Klebsiella pneumoniae	strong	43	346813	1050573	5375570	yes (68)	ambiguous_bases	ST515	0	0	0	0	-	0	-	0	-	0	-	0	-	0	-	wzi202	KL127 (KL155)	-	-	-	-	-	-	-	-	-	-	-	-	-	-	-	-	-	SHV-11.v1^
this study	42092_2#179	ERS7985117	ERR12059129	D49039	ERP126322	Klebsiella pneumoniae	strong	48	629652	851387	5529831	yes (442)	ambiguous_bases	ST101	0	0	5	7	-	0	-	0	-	0	-	0	-	0	-	wzi29	KL106	strA.v1;strB.v1	-	-	-	-	-	-	-	sul1;sul2	tet(D)	-	dfrA5	TEM-1D.v1^	-	-	-	-	SHV-1^
this study	42092_2#17	ERS7985076	ERR12058967	C17131	ERP126322	Klebsiella pneumoniae	strong	49	354972	715456	5389535	yes (795)	ambiguous_bases	ST36	0	0	1	2	-	0	-	0	-	0	-	0	-	0	-	wzi173	KL102 (KL149,KL155)	strA.v1;strB.v1	-	-	-	-	-	-	-	-	-	-	-	-	-	-	-	-	SHV-11.v1^
this study	42092_2#180	ERS7985301	ERR12059130	1007023	ERP126322	Klebsiella quasipneumoniae subsp. similipneumoniae	strong	87	447361	972360	5958616	yes (1076)	ambiguous_bases	ST1136	0	1	7	14	-	0	-	0	-	0	-	0	-	0	-	wzi443	KL10	aac(3)-IIa.v1^;aac(6')-Ib-cr.v2;strA.v1;strB.v1	-	-	qnrB1.v2^	-	-	CatB4.v1;catA1*?	-	sul1*;sul2	-	-	dfrA14.v2*;dfrA15.v2*	OXA-1;TEM-1D.v1^	-	CTX-M-15	-	-	OKP-B-7^;SHV-11.v1^
this study	42092_2#181	ERS7985118	ERR12059131	D48601	ERP126322	Klebsiella pneumoniae	strong	61	444537	747132	5563221	yes (337)	ambiguous_bases	ST101	0	1	6	6	-	0	-	0	-	0	-	0	-	0	-	wzi29	KL106	aac(3)-IId^	-	-	-	-	-	catII.2*	-	sul2	-	-	dfrA30*	TEM-1D.v1^	-	CTX-M-15	-	-	SHV-1^
this study	42092_2#182	ERS7985302	ERR12059132	1007038	ERP126322	Klebsiella pneumoniae	strong	82	378138	1105790	5849812	yes (451)	ambiguous_bases	ST307	0	1	9	15	-	0	-	0	-	0	-	0	-	0	-	wzi173	KL102 (KL149,KL155)	aac(3)-IIa.v1^;aac(3)-IId^;aadA2^;strA.v1^;strB.v1	-	-	-	-	ereA2;mphA	catII.2*	arr-2	sul1;sul2	-	-	dfrA12;dfrA5	TEM-1D.v1^	-	CTX-M-15	-	-	SHV-28.v1^
this study	42092_2#183	ERS7985119	ERR12059133	D48984	ERP126322	Klebsiella pneumoniae	strong	75	215735	714653	5700559	yes (1001)	ambiguous_bases	ST14	0	1	6	7	-	0	-	0	-	0	-	0	-	0	-	wzi16	KL16 (KL143)	aac(3)-IId^	-	-	-	-	-	catA1*;catII.2*	-	sul2	-	-	dfrA30*	TEM-1D.v1^	-	CTX-M-15	-	-	SHV-28.v1^
this study	42092_2#184	ERS7985303	ERR12059134	A58873	ERP126322	Klebsiella pneumoniae	strong	75	174382	350652	5417127	yes (3)	ambiguous_bases	ST2136	0	0	3	3	-	0	-	0	-	0	-	0	-	0	-	-	-	strB.v1	-	-	-	-	-	-	-	sul2	-	-	dfrA14.v2	-	-	-	-	-	SHV-110^
this study	42092_2#185	ERS7985122	ERR12059135	D48521	ERP126322	Klebsiella pneumoniae	strong	48	707127	1248698	5614703	yes (1461)	ambiguous_bases	ST15	0	0	7	11	-	0	-	0	-	0	-	0	-	0	-	wzi93	KL112	aac(3)-IIa.v1;aadA1.v1^;aadA2^	-	-	-	-	mphA	catII.2*	-	sul1;sul2	tet(A).v1	-	dfrA1.v2;dfrA12	TEM-1D.v1^	-	-	-	-	SHV-28.v1^
this study	42092_2#186	ERS7985304	ERR12059136	19025	ERP126322	Klebsiella pneumoniae	strong	70	294636	586517	5728152	yes (858)	ambiguous_bases	ST15	1	1	7	10	ybt 10; ICEKp4	28	-	0	-	0	-	0	-	0	-	wzi24	KL24 (KL54,KL55)	aac(3)-IId^;strA.v1;strB.v1	-	-	-	-	-	catII.2*	-	sul1;sul2	-	-	dfrA22*;dfrA30*	TEM-1D.v1^	-	CTX-M-15	-	-	SHV-28.v1^
this study	42092_2#187	ERS7985120	ERR12059137	A54024	ERP126322	Klebsiella pneumoniae	strong	39	298875	866870	5331288	yes (197)	ambiguous_bases	ST4073	0	0	3	3	-	0	-	0	-	0	-	0	-	0	-	wzi5	KL5	aadA^	-	-	-	-	-	-	-	sul1	tet(B).v2*	-	-	-	-	-	-	-	SHV-37
this study	42092_2#188	ERS7985305	ERR12059138	1020822	ERP126322	Klebsiella pneumoniae	strong	74	389488	934132	5707663	yes (132)	ambiguous_bases	ST20	0	1	9	16	-	0	-	0	-	0	-	0	-	0	-	wzi362	KL130	aac(3)-IId^;aac(6')-Ib-cr.v2;aadA2^;strA.v1^;strB.v1	-	-	qnrB1.v2^	-	mphA	CatB4.v1;catII.2*	-	sul1;sul2	tet(B).v2*	-	dfrA12	OXA-1;TEM-1D.v1^	-	CTX-M-15	-	-	SHV-187
this study	42092_2#189	ERS7985121	ERR12059139	A54340	ERP126322	Klebsiella pneumoniae	strong	48	476981	1038153	5633238	yes (259)	ambiguous_bases	ST101	1	1	6	8	ybt 6; ICEKp5	63	-	0	-	0	-	0	-	0	-	wzi29	KL106	aac(3)-IId^;strA.v1*;strB.v1*	-	-	qnrB1.v1	-	-	-	-	sul2	-	-	dfrA14.v2*	TEM-1D.v1^	-	CTX-M-15	-	-	SHV-1^
this study	42092_2#18	ERS7985260	ERR12058968	BKQBD2	ERP126322	Klebsiella pneumoniae	strong	109	463781	1281172	5788887	yes (73)	ambiguous_bases	ST391	1	1	7	10	ybt 14; ICEKp5	526	-	0	-	0	-	0	-	0	-	wzi554	KL?	aac(3)-IId^;strA.v1^;strB.v1	-	-	-	-	mphA	catII.2*	-	sul2*	-	-	dfrA14.v2*;dfrA30*	TEM-1D.v1^	-	CTX-M-15	-	-	SHV-11.v1^
this study	42092_2#190	ERS7985306	ERR12059140	1011500	ERP126322	Klebsiella pneumoniae	strong	81	255581	927320	5854151	yes (293)	ambiguous_bases	ST307	0	1	9	15	-	0	-	0	-	0	-	0	-	0	-	wzi173	KL102 (KL149,KL155)	aac(3)-IIa.v1;aac(3)-IId^;aadA2^;strA.v1;strB.v1	-	-	-	-	ereA2;mphA	catII.2*	arr-2	sul1;sul2	-	-	dfrA12;dfrA5	TEM-1D.v1^	-	CTX-M-15	-	-	SHV-28.v1^
this study	42092_2#191	ERS7985123	ERR12059141	D50238 (1)	ERP126322	Klebsiella pneumoniae	strong	20	718347	1196340	5408935	yes (67)	ambiguous_bases	ST485	0	0	4	4	-	0	-	0	-	0	-	0	-	0	-	wzi84	KL28	-	-	-	qnrS1	-	-	-	-	sul1	tet(A).v1	-	dfrA1.v1	-	-	-	-	-	SHV-27^
this study	42092_2#192	ERS7985307	ERR12059142	1011466	ERP126322	Klebsiella pneumoniae	strong	68	420096	928440	5350145	yes (347)	ambiguous_bases	ST482	0	0	6	7	-	0	-	0	-	0	-	0	-	0	-	wzi18	KL18	aadA2	-	-	-	-	-	catII.2*	-	sul1;sul2	tet(D)	-	dfrA16.v2	TEM-1D.v1^	-	-	-	-	SHV-27^
this study	42092_2#194	ERS7985027	ERR12059144	1662	ERP126322	Klebsiella pneumoniae	strong	42	406530	929632	5389451	yes (615)	ambiguous_bases	ST2280	0	0	6	9	-	0	-	0	-	0	-	0	-	0	-	wzi202	KL127 (KL155)	aac(3)-IIa.v1;strA.v1;strB.v1	-	-	-	-	mphA	catA1*	-	sul2	-	-	dfrA5	SCO-1;TEM-1D.v1^	-	-	-	-	SHV-11.v1^
this study	42092_2#195	ERS7984988	ERR12059145	D2441	ERP126322	Klebsiella pneumoniae	strong	88	444039	739351	6132737	yes (1657)	ambiguous_bases	ST14	3	0	5	9	-	0	-	0	iuc 1	1-1LV	-	0	-	0	rmpA2_8-60%	wzi2	KL2 (KL30)	aac(3)-IIa.v1;aadA*;sat-2;strA.v1;strB.v1*	-	-	-	-	-	catA1*	-	sul2	-	-	dfrA1.v1	TEM-1D.v1^	-	-	-	-	SHV-28.v1^
this study	42092_2#196	ERS7985028	ERR12059146	D39848	ERP126322	Klebsiella pneumoniae	strong	37	721950	1529269	5390631	yes (742)	ambiguous_bases	ST231	1	1	8	11	ybt 13; ICEKp2	464-1LV	-	0	-	0	-	0	-	0	-	wzi104	KL51	aac(3)-IId^;aac(6')-Ib'.v1;aadA*;strA.v1*;strB.v1*	-	-	-	-	-	catII.2*	-	sul2*	tet(D)	-	dfrA14.v2*	TEM-1D.v1^	-	CTX-M-15	-	-	-
this study	42092_2#198	ERS7985029	ERR12059148	A43511	ERP126322	Klebsiella pneumoniae	strong	40	434639	799845	5439230	yes (519)	ambiguous_bases	ST348	1	0	4	6	ybt 14; ICEKp5	145-2LV	-	0	-	0	-	0	-	0	-	wzi94	KL62	strA.v1;strB.v1	-	-	-	-	-	catA1*	-	sul1;sul2	-	-	dfrA5	-	-	-	-	-	SHV-11.v1^
this study	42092_2#19	ERS7985077	ERR12058969	C17145	ERP126322	Klebsiella pneumoniae	strong	51	353479	642485	5392638	yes (2)	ambiguous_bases	ST36	0	0	1	2	-	0	-	0	-	0	-	0	-	0	-	wzi173	KL102 (KL149,KL155)	strA.v1;strB.v1	-	-	-	-	-	-	-	-	-	-	-	-	-	-	-	-	SHV-11.v1^
this study	42092_2#1	ERS7984882	ERR12058951	CNS1CM	ERP126322	Klebsiella pneumoniae	strong	70	350102	650207	5612015	yes (363)	ambiguous_bases	ST29	1	1	6	9	ybt 13; ICEKp2	303-2LV	-	0	-	0	-	0	-	0	-	wzi19	KL19	aac(3)-IIa.v1^;aac(6')-Ib-cr.v2;strA.v1^;strB.v1^	-	-	-	-	-	CatB4.v1	-	sul2	-	-	dfrA14.v2*	TEM-1D.v1^	-	CTX-M-15	-	-	SHV-187
this study	42092_2#200	ERS7985030	ERR12059150	B14764	ERP126322	Klebsiella pneumoniae	strong	68	433893	612206	5701529	yes (1013)	ambiguous_bases	ST107	1	1	7	8	ybt 10; ICEKp4	89-3LV	-	0	-	0	-	0	-	0	-	wzi235	KL10	aac(3)-IId^	-	-	-	-	mphA	catII.2*	-	sul2	-	-	dfrA14.v2*;dfrA30*	TEM-1D.v1^	-	CTX-M-15	-	-	SHV-11.v1^
this study	42092_2#202	ERS7985031	ERR12059152	D39680	ERP126322	Klebsiella pneumoniae	strong	76	324655	929630	5505311	yes (466)	ambiguous_bases	ST2280	0	0	6	9	-	0	-	0	-	0	-	0	-	0	-	wzi202	KL127 (KL155)	aac(3)-IIa.v1;strA.v1;strB.v1	-	-	-	-	mphA	catA1*	-	sul2	-	-	dfrA5	SCO-1;TEM-1D.v1^	-	-	-	-	SHV-11.v1^
this study	42092_2#204	ERS7985032	ERR12059154	A44746	ERP126322	Klebsiella pneumoniae	strong	36	486273	1886616	5393553	yes (85)	ambiguous_bases	ST231	1	1	8	11	ybt 13; ICEKp2	464-1LV	-	0	-	0	-	0	-	0	-	wzi104	KL51	aac(3)-IId^;aac(6')-Ib'.v1;aadA*;strA.v1*;strB.v1*	-	-	-	-	-	catII.2*	-	sul2*	tet(D)	-	dfrA14.v2*	TEM-1D.v1^	-	CTX-M-15	-	-	SHV-1^
this study	42092_2#205	ERS7984994	ERR12059155	A3623	ERP126322	Klebsiella pneumoniae	strong	308	338973	482644	5823510	yes (2694)	ambiguous_bases	ST86	4	0	4	6	ybt 9; ICEKp3	202-1LV	-	0	iuc 1	1	iro 1	1	rmp 1; KpVP-1	26	rmpA2_9*-48%	wzi2	KL2 (KL30)	strA.v1;strB.v1	-	-	-	-	-	catA1*	-	sul1;sul2	-	-	dfrA5	-	-	-	-	-	SHV-1^
this study	42092_2#206	ERS7985033	ERR12059156	D40648	ERP126322	Klebsiella pneumoniae	strong	71	215335	550295	5250848	no	-	ST2136	0	0	3	3	-	0	-	0	-	0	-	0	-	0	-	-	-	aph(6)-Id.v2?	-	-	-	-	-	-	-	sul2	-	-	dfrA14.v2	-	-	-	-	-	SHV-110^
this study	42092_2#208	ERS7985034	ERR12059158	A44859	ERP126322	Klebsiella pneumoniae	strong	34	803754	1493627	5496335	yes (647)	ambiguous_bases	ST17	1	1	8	13	ybt 15; ICEKp11	68-1LV	-	0	-	0	-	0	-	0	-	wzi141	KL25	aac(3)-IId^;strA.v1^;strB.v1	-	-	qnrS1	-	-	catII.2*	-	sul1;sul2	tet(A).v1;tet(D)	-	dfrA1.v1	LAP-2;TEM-1D.v1^	-	CTX-M-14	-	-	SHV-11.v1^
this study	42092_2#209	ERS7985125	ERR12059159	D50460	ERP126322	Klebsiella pneumoniae	strong	46	418631	1769784	5707729	yes (1176)	ambiguous_bases	ST429	0	1	8	18	-	0	-	0	-	0	-	0	-	0	-	wzi187	KL27	aac(3)-IIa.v1^;aac(3)-IId^;aac(6')-Ib-cr.v2;aadA2^;aph3-Ia.v1^;strA.v1^;strB.v1	-	-	-	-	mphA	CatB4.v1;catII.2*	-	sul1;sul2	tet(B).v2*	-	dfrA12;dfrA14.v2*	OXA-1;TEM-1D.v1^	-	CTX-M-15	-	-	SHV-11.v1^
this study	42092_2#20	ERS7985261	ERR12058970	BHA71W	ERP126322	Klebsiella pneumoniae	strong	40	384395	758878	5594491	yes (756)	ambiguous_bases	ST86	4	1	5	5	ybt 9; ICEKp3 (truncated)	202-1LV	-	0	iuc 1	1	iro 1	1	rmp 1; KpVP-1	26	-	wzi2	KL2 (KL30)	aac(3)-IId^	-	-	-	-	-	-	-	sul2	-	-	dfrA30*	TEM-1D.v1^	-	CTX-M-15	-	-	SHV-1^
this study	42092_2#210	ERS7985308	ERR12059160	1010258	ERP126322	Klebsiella pneumoniae	strong	71	346595	740163	5523062	yes (504)	ambiguous_bases	ST560-1LV	0	1	7	10	-	0	-	0	-	0	-	0	-	0	-	-	-	aac(3)-IId^;aadA2;aadA^	-	-	-	-	-	catII.2*;cmlA1*	-	sul1;sul2	-	-	dfrA30*	TEM-1D.v1^	-	CTX-M-15	-	-	SHV-26
this study	42092_2#211	ERS7985124	ERR12059161	D50186	ERP126322	Klebsiella pneumoniae	strong	50	636260	870336	5515650	yes (334)	ambiguous_bases	ST101	0	1	6	6	-	0	-	0	-	0	-	0	-	0	-	wzi137	KL17	aac(3)-IId^	-	-	-	-	-	catII.2*	-	sul2	-	-	dfrA30*	TEM-1D.v1^	-	CTX-M-15	-	-	SHV-1^
this study	42092_2#212	ERS7985161	ERR12059162	1010273	ERP126322	Klebsiella pneumoniae	strong	23	801433	1145478	5231139	yes (699)	ambiguous_bases	ST17	0	0	5	6	-	0	-	0	-	0	-	0	-	0	-	wzi368	KL134	strA.v1^	-	-	-	-	-	-	-	sul1?;sul2*	tet(A).v1	-	dfrA7	TEM-1D.v1^	-	-	-	-	SHV-11.v1^
this study	42092_2#213	ERS7985126	ERR12059163	17896	ERP126322	Klebsiella pneumoniae	strong	29	839924	1490882	5530599	yes (858)	ambiguous_bases	ST17	1	1	8	13	ybt 15; ICEKp11	68-1LV	-	0	-	0	-	0	-	0	-	wzi141	KL25	aac(3)-IId^;strA.v1^;strB.v1	-	-	qnrS1	-	-	catII.2*	-	sul1;sul2	tet(A).v1;tet(D)	-	dfrA1.v1	LAP-2;TEM-1D.v1^	-	CTX-M-14	-	-	SHV-11.v1^
this study	42092_2#214	ERS7985162	ERR12059164	1011003	ERP126322	Klebsiella pneumoniae	strong	33	442333	741962	5406006	yes (66)	ambiguous_bases	ST25	3	0	0	0	-	0	-	0	iuc 1	1	iro 1	1-1LV	rmp 1; KpVP-1	26	rmpA2_8-60%	wzi72	KL2	-	-	-	-	-	-	-	-	-	-	-	-	-	-	-	-	-	SHV-11.v1^
this study	42092_2#215	ERS7985127	ERR12059165	17880	ERP126322	Klebsiella pneumoniae	strong	35	474375	1063033	5496062	yes (1641)	ambiguous_bases	ST14	0	0	4	6	-	0	-	0	-	0	-	0	-	0	-	wzi2	KL2 (KL30)	strA.v1^;strB.v1	-	-	-	-	-	-	-	sul1;sul2	tet(D)	-	dfrA7	-	-	-	-	-	SHV-1^
this study	42092_2#216	ERS7985163	ERR12059166	1010211	ERP126322	Klebsiella pneumoniae	strong	53	220504	455720	5508442	yes (758)	ambiguous_bases	ST3542-1LV	0	0	3	5	-	0	-	0	-	0	-	0	-	0	-	-	-	aadA2;strB.v1	-	-	-	-	-	-	-	sul1;sul2	-	-	dfrA14.v2	-	-	-	-	-	SHV-40*
this study	42092_2#217	ERS7985128	ERR12059167	D49658	ERP126322	Klebsiella pneumoniae	strong	109	188747	361743	5540983	yes (1025)	ambiguous_bases	ST34	0	1	9	17	-	0	-	0	-	0	-	0	-	0	-	wzi394	KL153	aac(3)-IId^;aac(6')-Ib-cr.v2;aadA2^;aph3-Ia.v1^;strA.v1^;strB.v1	-	-	qnrB1.v2^	-	mphA	CatB4.v1;catII.2*	-	sul1;sul2	tet(B).v2*	-	dfrA12	OXA-1;TEM-1D.v1^	-	CTX-M-15	-	-	SHV-26
this study	42092_2#218	ERS7985164	ERR12059168	1010552	ERP126322	Klebsiella pneumoniae	strong	102	368435	1104975	5714281	yes (1128)	ambiguous_bases	ST37	0	1	9	23	-	0	-	0	-	0	-	0	-	0	-	wzi96	KL38	aac(3)-IIa.v1^;aac(3)-IId^;aac(6')-Ib-cr.v2;aadA*;aph3-Ia.v1^;strA.v1^;strB.v1	-	-	qnrS1	-	-	catII.2*;cmlA5	arr-2	sul1;sul2	tet(A).v1^;tet(D)	-	dfrA14.v2*;dfrA30*;dfrA7	LAP-2;OXA-1;OXA-10;TEM-1D.v1^	-	CTX-M-15	-	-	SHV-1^
this study	42092_2#219	ERS7985130	ERR12059169	D49578	ERP126322	Klebsiella pneumoniae	strong	33	504056	1065967	5550825	yes (1332)	ambiguous_bases	ST14	0	1	6	7	-	0	-	0	-	0	-	0	-	0	-	wzi2	KL2 (KL30)	aac(3)-IId^;strB.v1	-	-	-	-	-	catII.2*	-	sul2	-	-	dfrA30*	TEM-1D.v1^	-	CTX-M-15	-	-	SHV-28.v1^
this study	42092_2#21	ERS7985078	ERR12058971	C17142	ERP126322	Klebsiella pneumoniae	strong	45	356068	676518	5330095	yes (99)	ambiguous_bases	ST36	0	0	0	0	-	0	-	0	-	0	-	0	-	0	-	wzi173	KL102 (KL149,KL155)	-	-	-	-	-	-	-	-	-	-	-	-	-	-	-	-	-	SHV-11.v1^
this study	42092_2#220	ERS7985165	ERR12059170	1011564	ERP126322	Klebsiella pneumoniae	strong	60	347751	757852	5809838	yes (831)	ambiguous_bases	ST101	1	1	8	16	ybt 9; ICEKp3 (truncated)	172-2LV	-	0	-	0	-	0	-	0	-	wzi137	KL17	aac(3)-IIa.v1^;aac(6')-Ib-cr.v2;aadA1.v1^;strA.v1*;strB.v1*	-	-	-	-	-	CatB4.v1;catII.2*	-	sul1;sul2	tet(D)	-	dfrA1.v2;dfrA14.v2*	OXA-1;OXA-9.v1;TEM-1D.v1^	-	CTX-M-15	-	-	SHV-1^
this study	42092_2#221	ERS7985129	ERR12059171	D49584	ERP126322	Klebsiella pneumoniae	strong	53	393663	768154	5552004	yes (249)	ambiguous_bases	ST278	0	0	5	7	-	0	-	0	-	0	-	0	-	0	-	wzi123	KL136	strA.v1;strB.v1	-	-	-	-	-	-	-	sul1;sul2	tet(D)	-	dfrA5	TEM-1D.v1^	-	-	-	-	SHV-27
this study	42092_2#222	ERS7985167	ERR12059172	1012719	ERP126322	Klebsiella quasipneumoniae subsp. similipneumoniae	strong	69	160101	740776	5329811	yes (272)	ambiguous_bases	ST1308	0	0	4	4	-	0	-	0	-	0	-	0	-	0	-	-	-	aadA1.v1^	-	-	-	-	-	-	-	sul1	tet(A).v1	-	dfrA1.v2	-	-	-	-	-	OKP-B-6^
this study	42092_2#223	ERS7985131	ERR12059173	A7845	ERP126322	Klebsiella pneumoniae	strong	89	368797	582784	5785223	yes (1494)	ambiguous_bases	ST39	1	1	7	10	ybt 14; ICEKp5	327-1LV	-	0	-	0	-	0	-	0	-	wzi2	KL2 (KL30)	aac(3)-IId^;aadA2^	-	-	-	-	-	catII.2*	-	sul1;sul2	tet(D)	-	dfrA12;dfrA30*	TEM-1D.v1^	-	CTX-M-15	-	-	SHV-1^
this study	42092_2#224	ERS7985166	ERR12059174	1012828	ERP126322	Klebsiella pneumoniae	strong	98	374320	1109811	5714788	yes (1145)	ambiguous_bases	ST37	0	1	9	23	-	0	-	0	-	0	-	0	-	0	-	wzi96	KL38	aac(3)-IIa.v1^;aac(3)-IId^;aac(6')-Ib-cr.v2;aadA*;aph3-Ia.v1^;strA.v1^;strB.v1	-	-	qnrS1	-	-	catII.2*;cmlA5	arr-2	sul1;sul2	tet(A).v1^;tet(D)	-	dfrA14.v2*;dfrA30*;dfrA7	LAP-2;OXA-1;OXA-10;TEM-1D.v1^	-	CTX-M-15	-	-	SHV-1^
this study	42092_2#226	ERS7985035	ERR12059176	D40419	ERP126322	Klebsiella pneumoniae	strong	52	331188	522259	5586000	yes (1688)	ambiguous_bases	ST39	0	0	7	9	-	0	-	0	-	0	-	0	-	0	-	wzi452	KL149	aac(3)-IIa.v1;aadA2^	-	-	-	-	mphA	catII.2*	-	sul1;sul2	tet(A).v1	-	dfrA12	TEM-1D.v1^	-	-	-	-	SHV-11.v1^
this study	42092_2#227	ERS7984996	ERR12059177	12792	ERP126322	Klebsiella pneumoniae	strong	82	325499	1139899	5991158	yes (1828)	ambiguous_bases	ST14	3	0	5	9	-	0	-	0	iuc 1	1-1LV	-	0	-	0	rmpA2_8-60%	wzi2	KL2 (KL30)	aac(3)-IIa.v1;aadA*;sat-2;strA.v1;strB.v1*	-	-	-	-	-	catA1^	-	sul2	-	-	dfrA1.v1	TEM-1D.v1^	-	-	-	-	SHV-28.v1^
this study	42092_2#228	ERS7985036	ERR12059178	D40382	ERP126322	Klebsiella pneumoniae	strong	47	468421	1137550	5368927	yes (351)	ambiguous_bases	ST1411	0	0	5	6	-	0	-	0	-	0	-	0	-	0	-	wzi46	KL61 (KL13)	strA.v1;strB.v1	-	-	-	-	-	catA1*	-	sul2	tet(D)	-	dfrA5	-	-	-	-	-	SHV-11.v1^
this study	42092_2#230	ERS7985037	ERR12059180	D40204	ERP126322	Klebsiella pneumoniae	strong	49	331383	522249	5601576	yes (1379)	ambiguous_bases	ST39	0	0	7	9	-	0	-	0	-	0	-	0	-	0	-	wzi452	KL149	aac(3)-IIa.v1;aadA2^	-	-	-	-	mphA	catII.2*	-	sul1;sul2	tet(A).v1	-	dfrA12	TEM-1D.v1^	-	-	-	-	SHV-11.v1^
this study	42092_2#231	ERS7984998	ERR12059181	B879	ERP126322	Klebsiella pneumoniae	strong	93	286551	605035	5652086	yes (2640)	ambiguous_bases	ST86	4	0	4	6	ybt 9; ICEKp3	202-1LV	-	0	iuc 1	1	iro 1	1	rmp 1; KpVP-1	26	-	wzi2	KL2 (KL30)	strA.v1;strB.v1?	-	-	-	-	-	catA1*	-	sul1;sul2	-	-	dfrA5	-	-	-	-	-	SHV-11.v1^
this study	42092_2#232	ERS7985038	ERR12059182	A44041	ERP126322	Klebsiella pneumoniae	strong	64	136652	497417	5360219	yes (332)	ambiguous_bases	ST5383	0	0	0	0	-	0	-	0	-	0	-	0	-	0	-	wzi38	KL38	-	-	-	-	-	-	-	-	-	-	-	-	-	-	-	-	-	SHV-1^
this study	42092_2#234	ERS7985039	ERR12059184	D40339	ERP126322	Klebsiella pneumoniae	strong	25	386493	1083987	5479056	yes (956)	ambiguous_bases	ST111	0	0	0	0	-	0	-	0	-	0	-	0	-	0	-	wzi73	KL104	-	-	-	-	-	-	-	-	-	-	-	-	-	-	-	-	-	SHV-11.v1^
this study	42092_2#235	ERS7985000	ERR12059185	D2809	ERP126322	Klebsiella pneumoniae	strong	124	202332	819050	5996717	yes (1565)	ambiguous_bases	ST70	0	0	4	6	-	0	-	0	-	0	-	0	-	0	-	wzi50	KL15 (KL17,KL51,KL52)	aac(3)-IIa.v1;strA.v1;strB.v1*	-	-	-	-	-	catA1*	-	sul2	-	-	-	TEM-1D.v1^	-	-	-	-	SHV-32
this study	42092_2#236	ERS7985040	ERR12059186	C15323	ERP126322	Klebsiella pneumoniae	strong	33	359898	1072596	5479745	yes (1211)	ambiguous_bases	ST111	0	0	0	0	-	0	-	0	-	0	-	0	-	0	-	wzi73	KL104	-	-	-	-	-	-	-	-	-	-	-	-	-	-	-	-	-	SHV-11.v1^
this study	42092_2#237	ERS7985001	ERR12059187	D2794	ERP126322	Klebsiella pneumoniae	strong	212	195157	733638	9032678	yes (9157)	total_size,ambiguous_bases	ST48	1	0	8	8	ybt 10; ICEKp4	386-1LV	-	0	-	0	-	0	-	0	-	wzi62	KL62	strA.v1*	-	-	-	vanSF*?	mphA	catII.2*	-	sul2	tet(A).v1	-	dfrA14.v2*	TEM-1D.v1^	-	-	-	-	SHV-11.v1^
this study	42092_2#238	ERS7985041	ERR12059188	D40998	ERP126322	Klebsiella variicola subsp. variicola	strong	31	717836	1464637	5507023	yes (361)	ambiguous_bases	ST596	0	0	0	0	-	0	-	0	-	0	-	0	-	0	-	wzi522	KL?	-	-	-	-	-	-	-	-	-	-	-	-	-	-	-	-	-	LEN-16^
this study	42092_2#239	ERS7985002	ERR12059189	8976	ERP126322	Klebsiella pneumoniae	strong	337	377290	1444462	5785111	yes (1225)	ambiguous_bases	ST17	3	0	7	11	-	0	-	0	iuc 1	1-1LV	-	0	-	0	rmpA2_8-60%	wzi82	KL23 (KL18, KL38)	aac(3)-IIa.v1;strA.v1^;strA.v1^;strB.v1;strB.v1	-	-	-	-	mphA	catII.2*	-	sul2*	tet(D)	-	dfrA14.v2*	TEM-1D.v1^	-	-	-	-	SHV-11.v1^
this study	42092_2#240	ERS7985042	ERR12059190	D41003	ERP126322	Klebsiella pneumoniae	strong	117	261489	519920	5871794	yes (1571)	ambiguous_bases	ST14	0	1	8	16	-	0	-	0	-	0	-	0	-	0	-	wzi2	KL2 (KL30)	aac(3)-IIa.v1;aadA*;strA.v1^;strB.v1	-	-	-	-	-	catII.2*;cmlA5;floR.v2*	arr-2	sul1;sul2	tet(A).v2;tet(D)	-	dfrA23;dfrA8	OXA-10	-	TEM-63^	-	-	SHV-28.v1^
this study	42092_2#241	ERS7985134	ERR12059191	D49539	ERP126322	Klebsiella quasipneumoniae subsp. similipneumoniae	strong	69	216578	515568	5246568	yes (335)	ambiguous_bases	ST2478	0	0	3	3	-	0	-	0	-	0	-	0	-	0	-	-	-	strB.v1	-	-	-	-	-	-	-	sul2	-	-	dfrA14.v2	-	-	-	-	-	OKP-B-5^
this study	42092_2#242	ERS7985168	ERR12059192	1012462	ERP126322	Klebsiella pneumoniae	strong	40	523660	1148662	5745865	yes (1044)	ambiguous_bases	ST394	0	1	7	8	-	0	-	0	-	0	-	0	-	0	-	wzi59	KL3	aac(3)-IId^	-	-	-	-	mphA	catII.2*	-	sul2	-	-	dfrA14.v2*;dfrA30*	TEM-1D.v1^	-	CTX-M-15	-	-	SHV-11.v1^
this study	42092_2#243	ERS7985132	ERR12059193	D49461	ERP126322	Klebsiella pneumoniae	strong	14	1000833	1631553	5162374	yes (152)	ambiguous_bases	ST556-3LV	0	0	0	0	-	0	-	0	-	0	-	0	-	0	-	wzi135	KL3	-	-	-	-	-	-	-	-	-	-	-	-	-	-	-	-	-	SHV-11.v1^
this study	42092_2#244	ERS7985169	ERR12059194	1012459	ERP126322	Klebsiella pneumoniae	strong	96	424929	990055	5793432	yes (706)	ambiguous_bases	ST17	1	1	9	22	ybt 15; ICEKp11	68-1LV	-	0	-	0	-	0	-	0	-	wzi141	KL25	aac(3)-IIa.v1^;aac(3)-IId^;aadA*;strA.v1^;strB.v1	-	-	qnrS1	-	-	CatB4.v1;catII.2*;cmlA5	arr-2	sul1;sul2	tet(A).v1;tet(D)	-	dfrA1.v1;dfrA14.v2*	LAP-2;OXA-1;OXA-10;TEM-1D.v1^	-	CTX-M-14;CTX-M-15	-	-	SHV-11.v1^
this study	42092_2#245	ERS7985133	ERR12059195	D49493	ERP126322	Klebsiella pneumoniae	strong	63	339715	486553	5543297	yes (1483)	ambiguous_bases	ST247	0	0	5	8	-	0	-	0	-	0	-	0	-	0	-	wzi27	KL27	aadA^;strA.v1;strB.v1	-	-	-	-	-	catA1*	-	sul1*;sul2	tet(A).v1^	-	dfrA15.v2*	-	-	-	-	-	SHV-1^
this study	42092_2#246	ERS7985170	ERR12059196	1013488	ERP126322	Klebsiella variicola subsp. variicola	strong	25	898339	1127698	5804215	yes (973)	ambiguous_bases	ST355	0	0	0	0	-	0	-	0	-	0	-	0	-	0	-	wzi287	KL45	-	-	-	-	-	-	-	-	-	-	-	-	-	-	-	-	-	LEN-16*
this study	42092_2#247	ERS7985138	ERR12059197	17844	ERP126322	Klebsiella variicola subsp. variicola	strong	40	403185	1173320	5569174	yes (248)	ambiguous_bases	ST3029	0	0	0	0	-	0	-	0	-	0	-	0	-	0	-	wzi532	KL?	-	-	-	-	-	-	-	-	-	-	-	-	-	-	-	-	-	LEN-16^
this study	42092_2#249	ERS7985135	ERR12059199	A53387	ERP126322	Klebsiella pneumoniae	strong	45	623906	880961	5688821	yes (70)	ambiguous_bases	ST101	1	1	7	9	ybt 9; ICEKp3	183	-	0	-	0	-	0	-	0	-	wzi137	KL17	aac(3)-IIa.v1^;aph3-Ia.v1^;strA.v1;strB.v1	-	-	-	-	-	catII.2*	-	sul2	-	-	dfrA14.v2*	TEM-1D.v1^	-	CTX-M-15	-	-	SHV-1^
this study	42092_2#24	ERS7985263	ERR12058974	D55818	ERP126322	Klebsiella pneumoniae	strong	94	298971	529700	5766661	yes (697)	ambiguous_bases	ST39	1	1	7	10	ybt 14; ICEKp5	327	-	0	-	0	-	0	-	0	-	wzi2	KL2 (KL30)	aac(3)-IId^;aadA2^	-	-	-	-	-	catII.2*	-	sul1;sul2	tet(D)	-	dfrA12;dfrA30*	TEM-1D.v1^	-	CTX-M-15	-	-	SHV-1^
this study	42092_2#250	ERS7985172	ERR12059200	1013757	ERP126322	Klebsiella variicola subsp. variicola	strong	83	158704	570420	5453617	yes (944)	ambiguous_bases	ST3477	3	0	6	10	-	0	-	0	iuc 5	66-2LV	iro 5	38-1LV	-	0	-	-	-	aadA2;strA.v1^;strB.v1	-	-	-	-	-	catII.2*	-	sul1;sul2?	tet(D)	-	dfrA16.v2;dfrA5	TEM-1D.v1^	-	-	-	-	LEN-17^
this study	42092_2#251	ERS7985137	ERR12059201	D51427	ERP126322	Klebsiella pneumoniae	strong	75	240306	714278	5719704	yes (719)	ambiguous_bases	ST14	0	1	6	6	-	0	-	0	-	0	-	0	-	0	-	wzi16	KL16 (KL143)	aac(3)-IId^	-	-	-	-	-	catA1*	-	sul2	-	-	dfrA30*	TEM-1D.v1^	-	CTX-M-15	-	-	SHV-28.v1^
this study	42092_2#252	ERS7985174	ERR12059202	1014061	ERP126322	Klebsiella pneumoniae	strong	55	500484	753353	5793476	yes (902)	ambiguous_bases	ST14	0	1	7	8	-	0	-	0	-	0	-	0	-	0	-	wzi2	KL2 (KL30)	aac(3)-IId^	-	-	-	-	ereA2	-	arr-2	sul1;sul2	-	-	dfrA5	TEM-1D.v1^	-	CTX-M-15	-	-	SHV-28.v1^
this study	42092_2#253	ERS7985136	ERR12059203	A54788	ERP126322	Klebsiella quasipneumoniae subsp. similipneumoniae	strong	60	214355	427893	5237212	yes (351)	ambiguous_bases	ST2143	0	0	0	0	-	0	-	0	-	0	-	0	-	0	-	wzi400	KL?	-	-	-	-	-	-	-	-	-	-	-	-	-	-	-	-	-	OKP-B-3*
this study	42092_2#254	ERS7985173	ERR12059204	1014413	ERP126322	Klebsiella pneumoniae	strong	47	275519	474090	5513013	yes (1184)	ambiguous_bases	ST15	0	1	7	10	-	0	-	0	-	0	-	0	-	0	-	wzi93	KL112	aac(3)-IIa.v1^;aac(6')-Ib-cr.v2;strA.v1^;strB.v1	-	-	-	-	-	CatB4.v1	-	sul2	-	-	dfrA14.v2*	OXA-1;TEM-1D.v1^	-	CTX-M-15	-	-	SHV-28.v1^
this study	42092_2#255	ERS7985139	ERR12059205	A54451	ERP126322	Klebsiella quasipneumoniae subsp. quasipneumoniae	strong	59	316338	714286	5273469	yes (476)	ambiguous_bases	ST1040-1LV	0	0	1	1	-	0	-	0	-	0	-	0	-	0	-	-	-	-	-	-	-	-	-	-	-	sul2	-	-	-	-	-	-	-	-	OKP-A-5*
this study	42092_2#256	ERS7985175	ERR12059206	1014223	ERP126322	Klebsiella pneumoniae	strong	64	369830	804482	5483075	yes (271)	ambiguous_bases	ST17	0	1	4	4	-	0	-	0	-	0	-	0	-	0	-	wzi555	KL?	aac(3)-IIa.v1	-	-	-	-	-	-	-	sul1?	-	-	dfrA7	-	-	SHV-2^	-	-	-
this study	42092_2#258	ERS7985043	ERR12059208	A45167	ERP126322	Klebsiella pneumoniae	strong	49	370898	630430	5620859	yes (181)	ambiguous_bases	ST101	1	1	7	12	ybt 9; ICEKp3	183	-	0	-	0	-	0	-	0	-	wzi137	KL17	aac(3)-IIa.v1^;aac(6')-Ib'.v1;aadA*;aph3-Ia.v1^;strA.v1;strB.v1	-	-	-	-	-	catII.2*	-	sul2	-	-	dfrA14.v2*	OXA-9.v1;TEM-1D.v1^	-	CTX-M-15	-	-	SHV-1^
this study	42092_2#25	ERS7985080	ERR12058975	D44959	ERP126322	Klebsiella pneumoniae	strong	34	444909	954783	5542622	yes (1092)	ambiguous_bases	ST14	0	1	6	8	-	0	-	0	-	0	-	0	-	0	-	wzi2	KL2 (KL30)	aac(3)-IId^;strA.v1^;strB.v1	-	-	-	-	-	catII.2*	-	sul2	-	-	dfrA30*	TEM-1D.v1^	-	CTX-M-15	-	-	SHV-28.v1^
this study	42092_2#260	ERS7985045	ERR12059210	D41036	ERP126322	Klebsiella pneumoniae	strong	60	221148	1089659	5698362	yes (403)	ambiguous_bases	ST268	0	0	6	8	-	0	-	0	-	0	-	0	-	0	-	wzi95	KL20	strA.v1^;strB.v1	-	-	-	-	-	catA1^	-	sul1?;sul2*	tet(A).v1	-	dfrA7	TEM-1D.v1^	-	-	-	-	SHV-11.v1^
this study	42092_2#262	ERS7985046	ERR12059212	B15551	ERP126322	Klebsiella pneumoniae	strong	35	414181	771373	5588482	yes (424)	ambiguous_bases	ST101	1	1	5	6	ybt 9; ICEKp3	183	-	0	-	0	-	0	-	0	-	wzi137	KL17	aac(3)-IIa.v1^;strA.v1;strB.v1	-	-	-	-	-	catII.2*	-	-	-	-	-	TEM-1D.v1^	-	CTX-M-15	-	-	SHV-1^
this study	42092_2#264	ERS7985047	ERR12059214	16855	ERP126322	Klebsiella pneumoniae	strong	42	441485	752441	5668730	yes (411)	ambiguous_bases	ST294-1LV	0	1	8	16	-	0	-	0	-	0	-	0	-	0	-	wzi274	KL30	aac(3)-IIa.v1^;aac(6')-Ib-cr.v2;aadA2^;aph3-Ia.v1^;strA.v1^;strB.v1	-	-	-	-	mphA	CatB4.v1;catII.2*	-	sul1;sul2	tet(B).v2*	-	dfrA12	OXA-1;TEM-1D.v1^	-	CTX-M-15	-	-	SHV-1^
this study	42092_2#266	ERS7985048	ERR12059216	D40727	ERP126322	Klebsiella pneumoniae	strong	44	360909	804724	5586539	yes (626)	ambiguous_bases	ST86	3	0	3	5	-	0	-	0	iuc 1	1	iro 1	1	rmp 1; KpVP-1	26	rmpA2_3-47%	-	-	strA.v1;strB.v1	-	-	-	-	-	-	-	sul1;sul2	-	-	dfrA5	-	-	-	-	-	SHV-1^
this study	42092_2#267	ERS7985008	ERR12059217	C194	ERP126322	Klebsiella variicola subsp. variicola	strong	23	698078	1662878	5613401	yes (1060)	ambiguous_bases	ST3955	0	0	0	0	-	0	-	0	-	0	-	0	-	0	-	wzi57	KL57	-	-	-	-	-	-	-	-	-	-	-	-	-	-	-	-	-	LEN-7
this study	42092_2#268	ERS7985049	ERR12059218	D41793	ERP126322	Klebsiella pneumoniae	strong	42	1044031	1899843	5515377	yes (373)	ambiguous_bases	ST17	0	1	7	10	-	0	-	0	-	0	-	0	-	0	-	wzi141	KL25	aac(3)-IIa.v1;strA.v1*;strB.v1*	-	-	-	-	mphA	catII.2*;floR.v2*	-	sul2	tet(A).v1	-	dfrA14.v2*	-	-	TEM-63^	-	-	SHV-11.v1^
this study	42092_2#269	ERS7985009	ERR12059219	A649	ERP126322	Klebsiella pneumoniae	strong	60	307561	595931	5647640	yes (161)	ambiguous_bases	ST86	3	0	6	7	-	0	-	0	iuc 1	1	iro 1	1	rmp 1; KpVP-1	26	rmpA2_9	wzi2	KL2 (KL30)	strA.v1^;strB.v1	-	-	-	-	-	catII.2*	-	sul2	tet(D)	-	dfrA14.v2*	TEM-1D.v1^	-	-	-	-	SHV-1^
this study	42092_2#26	ERS7985264	ERR12058976	D55621	ERP126322	Klebsiella pneumoniae	strong	68	380282	780585	5793227	yes (1129)	ambiguous_bases	ST14	0	1	7	8	-	0	-	0	-	0	-	0	-	0	-	wzi2	KL2 (KL30)	aac(3)-IId^	-	-	-	-	ereA2	-	arr-2	sul1;sul2	-	-	dfrA5	TEM-1D.v1^	-	CTX-M-15	-	-	SHV-28.v1^
this study	42092_2#270	ERS7985050	ERR12059220	A46119	ERP126322	Klebsiella pneumoniae	strong	51	467298	946934	5558314	yes (913)	ambiguous_bases	ST1263	0	0	1	1	-	0	-	0	-	0	-	0	-	0	-	wzi100	KL10	-	-	-	-	-	-	-	-	sul2	-	-	-	-	-	-	-	-	-
this study	42092_2#271	ERS7985010	ERR12059221	A1383	ERP126322	Klebsiella pneumoniae	strong	45	383546	556979	5616365	yes (682)	ambiguous_bases	ST86	4	0	4	6	ybt 9; ICEKp3	202-1LV	-	0	iuc 1	1	iro 1	1	rmp 1; KpVP-1	26	rmpA2_6*-60%	wzi2	KL2 (KL30)	strA.v1;strB.v1	-	-	-	-	-	catA1*	-	sul1;sul2	-	-	dfrA5	-	-	-	-	-	SHV-1^
this study	42092_2#272	ERS7985051	ERR12059222	16894	ERP126322	Klebsiella pneumoniae	strong	76	350521	911793	5612634	yes (209)	ambiguous_bases	ST48	1	1	9	17	ybt 14; ICEKp5	135-4LV	-	0	-	0	-	0	-	0	-	wzi62	KL62	aac(3)-IId^;aac(6')-Ib-cr.v2;aadA2^;strA.v1^;strB.v1	-	-	-	-	mphA	CatB4.v1;catA1^;catII.2*	-	sul1;sul2^	tet(A).v1	-	dfrA12;dfrA30*	OXA-1;TEM-1D.v1^	-	CTX-M-15	-	-	SHV-1^
this study	42092_2#273	ERS7985141	ERR12059223	A54592	ERP126322	Klebsiella pneumoniae	strong	31	427399	1423727	5407977	no	-	ST25	3	0	0	0	-	0	-	0	iuc 1	5	iro 1	1	rmp 1; KpVP-1	26	rmpA2_6*-47%	wzi72	KL2	-	-	-	-	-	-	-	-	-	-	-	-	-	-	-	-	-	SHV-11.v1^
this study	42092_2#274	ERS7985176	ERR12059224	1016710	ERP126322	Klebsiella pneumoniae	strong	72	355350	1390162	5837138	yes (1629)	ambiguous_bases	ST14	0	1	9	18	-	0	-	0	-	0	-	0	-	0	-	wzi2	KL2 (KL30)	aac(3)-IIa.v1^;aac(3)-IId^;aac(6')-Ib-cr.v2	-	-	qnrS1	-	ereA2	CatB4.v1;catII.2*;cmlA5	arr-2	sul1;sul2	-	-	dfrA14.v2*;dfrA5	LAP-2;OXA-1;OXA-10;TEM-1D.v1^	-	CTX-M-15	-	-	SHV-28.v1^
this study	42092_2#275	ERS7985142	ERR12059225	A54539	ERP126322	Klebsiella pneumoniae	strong	32	385181	907136	5528694	yes (517)	ambiguous_bases	ST348	1	0	5	6	ybt 14; ICEKp5	417-5LV	-	0	-	0	-	0	-	0	-	wzi94	KL62	strA.v1^;strB.v1	-	-	-	-	mphA	-	-	sul2*	-	-	dfrA14.v2*	-	TEM-33^	-	-	-	SHV-11.v1^
this study	42092_2#276	ERS7985177	ERR12059226	1015593	ERP126322	Klebsiella pneumoniae	strong	68	490660	786357	5794563	yes (1713)	ambiguous_bases	ST14	0	1	7	8	-	0	-	0	-	0	-	0	-	0	-	wzi2	KL2 (KL30)	aac(3)-IId^	-	-	-	-	ereA2	-	arr-2	sul1;sul2	-	-	dfrA5	TEM-1D.v1^	-	CTX-M-15	-	-	SHV-28.v1^
this study	42092_2#277	ERS7985140	ERR12059227	D51758	ERP126322	Klebsiella pneumoniae	strong	63	470992	736333	5519371	yes (411)	ambiguous_bases	ST101	0	1	6	6	-	0	-	0	-	0	-	0	-	0	-	wzi137	KL17	aac(3)-IId^	-	-	-	-	-	catII.2*	-	sul2	-	-	dfrA30*	TEM-1D.v1^	-	CTX-M-15	-	-	SHV-1^
this study	42092_2#278	ERS7985178	ERR12059228	1014922	ERP126322	Klebsiella quasipneumoniae subsp. quasipneumoniae	strong	57	335453	1036608	5399168	yes (21)	ambiguous_bases	ST3858	0	0	4	4	-	0	-	0	-	0	-	0	-	0	-	-	-	aadA1.v1^	-	-	-	-	-	-	-	sul1	tet(A).v1	-	dfrA1.v2	-	-	-	-	-	OKP-A-11^
this study	42092_2#279	ERS7985143	ERR12059229	D52248	ERP126322	Klebsiella pneumoniae	strong	84	470812	996170	5591211	yes (956)	ambiguous_bases	ST101	0	1	6	9	-	0	-	0	-	0	-	0	-	0	-	wzi137	KL17	aac(3)-IId^;strA.v1;strB.v1	-	-	-	-	-	catII.2*	-	sul2	-	-	dfrA14.v2*;dfrA30*	TEM-1D.v1^	-	CTX-M-15	-	-	SHV-1^
this study	42092_2#27	ERS7985081	ERR12058977	D44927	ERP126322	Klebsiella pneumoniae	strong	27	764693	1486783	5553812	yes (268)	ambiguous_bases	ST664	1	0	5	6	ybt 14; ICEKp5	135-3LV	-	0	-	0	-	0	-	0	-	wzi62	KL62	aadA1.v1^	-	-	-	-	-	catII.2*	-	sul1;sul2	tet(A).v1	-	dfrA1.v2	-	-	-	-	-	SHV-11.v1^
this study	42092_2#280	ERS7985179	ERR12059230	1016366	ERP126322	Klebsiella variicola subsp. variicola	strong	25	465867	1108988	5409904	yes (628)	ambiguous_bases	ST2295	1	0	0	0	ybt 18; ICEKp15	400-2LV	-	0	-	0	-	0	-	0	-	wzi65	KL?	-	-	-	-	-	-	-	-	-	-	-	-	-	-	-	-	-	LEN-16
this study	42092_2#281	ERS7985145	ERR12059231	B20081	ERP126322	Klebsiella pneumoniae	strong	38	423124	1431854	5486297	yes (556)	ambiguous_bases	ST17	0	1	6	6	-	0	-	0	-	0	-	0	-	0	-	wzi360	KL122	aac(3)-IId^	-	-	-	-	-	catII.2*	-	sul2	-	-	dfrA30*	TEM-1D.v1^	-	CTX-M-15	-	-	SHV-11.v1^
this study	42092_2#282	ERS7985181	ERR12059232	1017224	ERP126322	Klebsiella pneumoniae	strong	62	318889	603037	5790935	yes (833)	ambiguous_bases	ST268	5	1	6	6	ybt 0; ICEKp10	580-1LV	clb 3	13-1LV	iuc 1	78	iro 1	1	rmp 1; KpVP-1	26-1LV	rmpA2_8*	-	-	aac(3)-IId^	-	-	-	-	-	catII.2*	-	sul2	-	-	dfrA30*	TEM-1D.v1^	-	CTX-M-15	-	-	SHV-11.v1^
this study	42092_2#283	ERS7985146	ERR12059233	A55174	ERP126322	Klebsiella quasipneumoniae subsp. quasipneumoniae	strong	65	172500	437862	5307144	yes (920)	ambiguous_bases	ST2389	0	0	5	6	-	0	-	0	-	0	-	0	-	0	-	-	-	aadA2	-	-	-	-	-	catII.2*	-	sul1;sul2	tet(D)	-	dfrA16.v2	-	-	-	-	-	OKP-A-12^
this study	42092_2#284	ERS7985180	ERR12059234	1017469	ERP126322	Klebsiella pneumoniae	strong	47	411230	589014	5632750	yes (1361)	ambiguous_bases	ST39	1	1	8	12	ybt 16; ICEKp12	294	-	0	-	0	-	0	-	0	-	wzi2	KL2 (KL30)	aac(3)-IIa.v1^;aac(6')-Ib-cr.v2;strA.v1^;strB.v1	-	-	qnrB1.v2^	-	-	CatB4.v1	-	sul2	tet(A).v1*	-	dfrA14.v2*	OXA-1;TEM-1D.v1^	-	CTX-M-15	-	-	SHV-11.v1^
this study	42092_2#285	ERS7985147	ERR12059235	A55366	ERP126322	Klebsiella pneumoniae	strong	35	402285	967768	5167997	yes (151)	ambiguous_bases	ST592	3	0	0	0	-	0	-	0	iuc 1	5	iro 1	1	rmp 1; KpVP-1	26	rmpA2_6*-60%	wzi206	KL57	-	-	-	-	-	-	-	-	-	-	-	-	-	-	-	-	-	SHV-26
this study	42092_2#286	ERS7985182	ERR12059236	BKQ1IY	ERP126322	Klebsiella pneumoniae	strong	25	736445	1301196	5353566	yes (607)	ambiguous_bases	ST2648	0	0	2	2	-	0	-	0	-	0	-	0	-	0	-	wzi490	KL?	-	-	-	-	-	-	-	-	sul1	-	-	dfrA15.v2	-	-	-	-	-	SHV-71*
this study	42092_2#287	ERS7985144	ERR12059237	C20952	ERP126322	Klebsiella pneumoniae	strong	83	240284	714673	5719002	yes (746)	ambiguous_bases	ST14	0	1	6	6	-	0	-	0	-	0	-	0	-	0	-	wzi16	KL16 (KL143)	aac(3)-IId^	-	-	-	-	-	catA1*	-	sul2	-	-	dfrA30*	TEM-1D.v1^	-	CTX-M-15	-	-	SHV-28.v1^
this study	42092_2#288	ERS7985183	ERR12059238	1019172	ERP126322	Klebsiella quasipneumoniae subsp. similipneumoniae	strong	37	555707	863779	5338214	no	-	ST367	1	0	3	3	ybt 9; ICEKp12	210	-	0	-	0	-	0	-	0	-	wzi213	KL115	strB.v1	-	-	-	-	-	-	-	sul2	-	-	dfrA14.v2	-	-	-	-	-	OKP-B-9*
this study	42092_2#28	ERS7985265	ERR12058978	18984	ERP126322	Klebsiella pneumoniae	strong	33	385181	907047	5528168	yes (1079)	ambiguous_bases	ST348	1	0	5	6	ybt 14; ICEKp5	417-5LV	-	0	-	0	-	0	-	0	-	wzi94	KL62	strA.v1^;strB.v1	-	-	-	-	mphA	-	-	sul2*	-	-	dfrA14.v2*	TEM-1D.v1^	-	-	-	-	SHV-11.v1^
this study	42092_2#290	ERS7985052	ERR12059240	B15723	ERP126322	Klebsiella pneumoniae	strong	42	660118	862426	5358620	yes (634)	ambiguous_bases	ST2648	0	0	3	3	-	0	-	0	-	0	-	0	-	0	-	wzi490	KL?	-	-	-	-	-	-	catII.2*	-	sul2	tet(D)	-	-	-	-	-	-	-	SHV-71*
this study	42092_2#292	ERS7985053	ERR12059242	A46622	ERP126322	Klebsiella pneumoniae	strong	45	720161	1470271	5832040	yes (729)	ambiguous_bases	ST997-2LV	0	1	10	21	-	0	-	0	-	0	-	0	-	0	-	-	-	aac(3)-IIa.v1;aadA1.v1^;aadA2;aph3-Ia.v1^;strA.v1^;strB.v1	-	-	qnrB2.v1^	-	ereB	catA1^;cmlA5;floR.v2*	arr-2	sul1*;sul2	tet(A).v1?	-	dfrA1.v2;dfrA23	CARB-2.v1^;OXA-10;SCO-1	-	TEM-63^	-	-	SHV-1^
this study	42092_2#294	ERS7985054	ERR12059244	D42251	ERP126322	Klebsiella pneumoniae	strong	110	144079	254556	5634449	yes (749)	ambiguous_bases	ST2136-1LV	0	1	7	13	-	0	-	0	-	0	-	0	-	0	-	wzi50	KL15 (KL17,KL51,KL52)	aac(3)-IIa.v1^;aac(6')-Ib-cr.v2;strA.v1^;strB.v1	-	-	qnrB1.v2^	-	-	CatB4.v1;catA1*?;catII.2*	-	sul2	-	-	dfrA14.v2*	OXA-1;TEM-1D.v1^	-	CTX-M-15	-	-	SHV-110^
this study	42092_2#296	ERS7985055	ERR12059246	D42211	ERP126322	Klebsiella pneumoniae	strong	31	404264	995196	5469859	yes (502)	ambiguous_bases	ST29	0	0	6	8	-	0	-	0	-	0	-	0	-	0	-	wzi115	KL54	aadA2^;aph3-Ia.v1^	-	-	-	-	mphA	catA1^	-	sul1;sul2	tet(D)	-	dfrA12	-	-	-	-	-	SHV-1^
this study	42092_2#298	ERS7985056	ERR12059248	16936	ERP126322	Klebsiella pneumoniae	strong	66	239671	755666	5709105	yes (827)	ambiguous_bases	ST11	0	0	8	15	-	0	-	0	-	0	-	0	-	0	-	wzi50	KL15 (KL17,KL51,KL52)	aac(3)-IId^;aadA2^;aph3-Ia.v1^;strA.v1^;strB.v1	-	-	qepA2*;qnrB1.v1	-	mphA	catII.2*	-	sul1;sul2	tet(D)	-	dfrA12;dfrA14.v2*	TEM-1D.v1^	-	-	-	-	SHV-11.v1
this study	42092_2#299	ERS7985016	ERR12059249	A30723	ERP126322	Klebsiella variicola subsp. variicola	strong	23	1663020	1742671	5611445	yes (692)	ambiguous_bases	ST3955	0	0	0	0	-	0	-	0	-	0	-	0	-	0	-	wzi57	KL57	-	-	-	-	-	-	-	-	-	-	-	-	-	-	-	-	-	LEN-7
this study	42092_2#29	ERS7985082	ERR12058979	D44900	ERP126322	Klebsiella pneumoniae	strong	90	189485	701624	5794497	yes (890)	ambiguous_bases	ST25	1	1	8	11	ybt 14; ICEKp5	526-1LV	-	0	-	0	-	0	-	0	-	wzi72	KL2	aac(3)-IId^;aph3-Ia.v1^;strA.v1^;strB.v1	-	-	-	-	mphA	catII.2*	-	sul2*	tet(A).v1	-	dfrA14.v2*	TEM-1D.v1^	-	CTX-M-15	-	-	SHV-11.v1^
this study	42092_2#2	ERS7984897	ERR12058952	D30193	ERP126322	Klebsiella pneumoniae	strong	69	198526	637051	5476614	yes (1013)	ambiguous_bases	ST14	0	0	5	6	-	0	-	0	-	0	-	0	-	0	-	wzi16	KL16 (KL143)	strA.v1;strB.v1	-	-	-	-	-	catA1*	-	sul2	tet(D)	-	dfrA5	-	-	-	-	-	SHV-28.v1^
this study	42092_2#301	ERS7985018	ERR12059251	A30076	ERP126322	Klebsiella pneumoniae	strong	55	307570	595956	5646239	yes (635)	ambiguous_bases	ST86	3	0	6	7	-	0	-	0	iuc 1	1	iro 1	1	rmp 1; KpVP-1	26	rmpA2_9	wzi2	KL2 (KL30)	strA.v1^;strB.v1	-	-	-	-	-	catII.2*	-	sul2	tet(D)	-	dfrA14.v2*	TEM-1D.v1^	-	-	-	-	SHV-1^
this study	42092_2#302	ERS7985058	ERR12059252	16941	ERP126322	Klebsiella variicola subsp. variicola	strong	76	289824	953270	5694529	yes (146)	ambiguous_bases	ST1423	0	0	0	0	-	0	-	0	-	0	-	0	-	0	-	-	-	-	-	-	-	-	-	-	-	-	-	-	-	-	-	-	-	-	LEN-13
this study	42092_2#303	ERS7985017	ERR12059253	D26340	ERP126322	Klebsiella pneumoniae	strong	50	359515	556979	5617179	yes (958)	ambiguous_bases	ST86	4	0	4	6	ybt 9; ICEKp3	202-1LV	-	0	iuc 1	1	iro 1	1	rmp 1; KpVP-1	26	rmpA2_6*-60%	wzi2	KL2 (KL30)	strA.v1;strB.v1	-	-	-	-	-	catA1*	-	sul1;sul2	-	-	dfrA5	-	-	-	-	-	SHV-1^
this study	42092_2#304	ERS7985059	ERR12059254	D43011	ERP126322	Klebsiella quasipneumoniae subsp. similipneumoniae	strong	38	368673	866264	5343515	no	-	ST2355	1	0	0	0	ybt 5; ICEKp6	10-3LV	-	0	-	0	-	0	-	0	-	-	-	-	-	-	-	-	-	-	-	-	-	-	-	-	-	-	-	-	OKP-B-6?
this study	42092_2#305	ERS7985148	ERR12059255	D51789	ERP126322	Klebsiella pneumoniae	strong	85	214325	714673	5719737	yes (719)	ambiguous_bases	ST14	0	1	6	6	-	0	-	0	-	0	-	0	-	0	-	wzi16	KL16 (KL143)	aac(3)-IId^	-	-	-	-	-	catA1*	-	sul2	-	-	dfrA30*	TEM-1D.v1^	-	CTX-M-15	-	-	SHV-28.v1^
this study	42092_2#306	ERS7985184	ERR12059256	1019197	ERP126322	Klebsiella pneumoniae	strong	38	1460127	1619302	5598623	yes (788)	ambiguous_bases	ST14	1	1	6	9	ybt 10; ICEKp4	78-1LV	-	0	-	0	-	0	-	0	-	wzi16	KL16 (KL143)	aac(3)-IId^;strA.v1^;strB.v1	-	-	-	-	mphA	-	-	sul2	-	-	dfrA14.v2*;dfrA30*	TEM-1D.v1^	-	CTX-M-15	-	-	SHV-28.v1^
this study	42092_2#307	ERS7985149	ERR12059257	A55403	ERP126322	Klebsiella pneumoniae	strong	73	361174	1139327	5913770	yes (1563)	ambiguous_bases	ST15	0	1	10	27	-	0	-	0	-	0	-	0	-	0	-	wzi151	KL48	aac(3)-IIa.v1^;aac(3)-IId^;aac(6')-Ib-cr.v2;aadA*;aadA2^;aph3-Ia.v1^;strA.v1^;strB.v1	-	-	-	-	mphA;mphE.v2;msrE	CatB4.v1;catA1^;catII.2*;cmlA5;floR.v2*	arr-2	sul1;sul2	tet(B).v2*	-	dfrA12;dfrA23	OXA-1;OXA-10;TEM-1D.v1^	-	CTX-M-15;VEB-2*	-	-	SHV-28.v1^
this study	42092_2#308	ERS7985185	ERR12059258	1019254	ERP126322	Klebsiella variicola subsp. variicola	strong	32	1029147	2373806	5639630	no	-	ST641	0	0	0	0	-	0	-	0	-	0	-	0	-	0	-	wzi71	KL71	-	-	-	-	-	-	-	-	-	-	-	-	-	-	-	-	-	LEN-16
this study	42092_2#309	ERS7985150	ERR12059259	D52386	ERP126322	Klebsiella pneumoniae	strong	16	1065716	2113459	5248190	yes (991)	ambiguous_bases	ST2175-2LV	0	0	0	0	-	0	-	0	-	0	-	0	-	0	-	wzi86	KL125	-	-	-	-	-	-	-	-	-	-	-	-	-	-	-	-	-	SHV-11.v1^
this study	42092_2#30	ERS7985266	ERR12058980	B21510	ERP126322	Klebsiella pneumoniae	strong	57	352483	1466848	5408364	yes (1)	ambiguous_bases	ST34	0	0	0	0	-	0	-	0	-	0	-	0	-	0	-	-	-	-	-	-	-	-	-	-	-	-	-	-	-	-	-	-	-	-	SHV-50
this study	42092_2#310	ERS7985186	ERR12059260	1018758	ERP126322	Klebsiella pneumoniae	strong	54	362222	833596	5782057	yes (165)	ambiguous_bases	ST268	5	1	6	6	ybt 0; ICEKp10	580-1LV	clb 3	13-1LV	iuc 1	78	iro 1	1	rmp 1; KpVP-1	26-1LV	rmpA2_8*	-	-	aac(3)-IId^	-	-	-	-	-	catII.2*	-	sul2	-	-	dfrA30*	TEM-1D.v1^	-	CTX-M-15	-	-	SHV-11.v1^
this study	42092_2#311	ERS7985151	ERR12059261	D52385	ERP126322	Klebsiella pneumoniae	strong	83	240306	519164	5719850	yes (747)	ambiguous_bases	ST14	0	1	6	6	-	0	-	0	-	0	-	0	-	0	-	wzi16	KL16 (KL143)	aac(3)-IId^	-	-	-	-	-	catA1*	-	sul2	-	-	dfrA30*	TEM-1D.v1^	-	CTX-M-15	-	-	SHV-11.v1^
this study	42092_2#312	ERS7985187	ERR12059262	1020667	ERP126322	Klebsiella variicola subsp. variicola	strong	20	783433	2658048	5433686	yes (271)	ambiguous_bases	ST1469-1LV	0	0	0	0	-	0	-	0	-	0	-	0	-	0	-	-	-	-	-	-	-	-	-	-	-	-	-	-	-	-	-	-	-	-	LEN-2^
this study	42092_2#313	ERS7985152	ERR12059263	D52783	ERP126322	Klebsiella pneumoniae	strong	81	205177	714673	5722102	yes (1008)	ambiguous_bases	ST14	0	1	6	6	-	0	-	0	-	0	-	0	-	0	-	wzi16	KL16 (KL143)	aac(3)-IId^	-	-	-	-	-	catA1*	-	sul2	-	-	dfrA30*	TEM-1D.v1^	-	CTX-M-15	-	-	SHV-28.v1^
this study	42092_2#314	ERS7985153	ERR12059264	D52781	ERP126322	Klebsiella pneumoniae	strong	81	241217	714673	5720834	yes (632)	ambiguous_bases	ST14	0	1	6	6	-	0	-	0	-	0	-	0	-	0	-	wzi16	KL16 (KL143)	aac(3)-IId^	-	-	-	-	-	catA1*	-	sul2	-	-	dfrA30*	TEM-1D.v1^	-	CTX-M-15	-	-	SHV-28.v1^
this study	42092_2#315	ERS7985154	ERR12059265	D52500	ERP126322	Klebsiella pneumoniae	strong	183	241371	714673	5784492	yes (739)	ambiguous_bases	ST14	0	1	6	6	-	0	-	0	-	0	-	0	-	0	-	wzi16	KL16 (KL143)	aac(3)-IId^	-	-	-	-	-	catA1*	-	sul2	-	-	dfrA30*	TEM-1D.v1^	-	CTX-M-15	-	-	SHV-11.v1^
this study	42092_2#316	ERS7985155	ERR12059266	D52479	ERP126322	Klebsiella pneumoniae	strong	52	374599	977685	5750249	yes (1036)	ambiguous_bases	ST5078	0	1	8	14	-	0	-	0	-	0	-	0	-	0	-	-	-	aac(3)-IIa.v1;aac(3)-IId^;aadA2^;strA.v1^;strB.v1	-	-	-	-	mphA	catII.2*	-	sul1;sul2	tet(A).v1	-	dfrA12;dfrA30*	TEM-1D.v1^	-	CTX-M-15	-	-	SHV-75*
this study	42092_2#317	ERS7985019	ERR12059267	D26312	ERP126322	Klebsiella pneumoniae	strong	53	505319	1289824	5695017	yes (1448)	ambiguous_bases	ST14	0	0	6	11	-	0	-	0	-	0	-	0	-	0	-	wzi2	KL2 (KL30)	aac(3)-IId^;strA.v1;strA.v1^;strB.v1;strB.v1	-	-	-	-	-	catII.2*	-	sul1;sul2	tet(D)	-	dfrA7	TEM-1D.v1^	-	-	-	-	SHV-1^
this study	42092_2#318	ERS7985060	ERR12059268	D42913	ERP126322	Klebsiella pneumoniae	strong	43	282567	664985	5342265	yes (416)	ambiguous_bases	ST4672	0	0	0	0	-	0	-	0	-	0	-	0	-	0	-	wzi199	KL110	-	-	-	-	-	-	-	-	-	-	-	-	-	-	-	-	-	SHV-11.v1^
this study	42092_2#319	ERS7985020	ERR12059269	D27341	ERP126322	Klebsiella pneumoniae	strong	48	362212	844009	5701136	yes (676)	ambiguous_bases	ST268	5	0	5	9	ybt 0; ICEKp10	580	clb 3	13-1LV	iuc 1	78	iro 1	1	rmp 1; KpVP-1	26-1LV	rmpA2_2*-47%	wzi95	KL20	aac(3)-IIa.v1;strA.v1;strB.v1	-	-	-	-	-	catA1*	-	sul1;sul2	-	-	dfrA5	SCO-1;TEM-1D.v1^	-	-	-	-	SHV-11.v1^
this study	42092_2#31	ERS7985083	ERR12058981	A49457	ERP126322	Klebsiella pneumoniae	strong	20	1035433	1713096	5316152	yes (3)	ambiguous_bases	ST37	0	0	0	0	-	0	-	0	-	0	-	0	-	0	-	wzi83	KL23	-	-	-	-	-	-	-	-	-	-	-	-	-	-	-	-	-	SHV-11.v1^
this study	42092_2#320	ERS7985061	ERR12059270	17026	ERP126322	Klebsiella pneumoniae	strong	130	451671	1331435	5679546	yes (776)	ambiguous_bases	ST37	0	1	7	10	-	0	-	0	-	0	-	0	-	0	-	wzi12	KL12	aac(3)-IId^;strA.v1^;strB.v1	-	-	qnrB1.v1	-	-	catII.2*	-	sul2	-	-	dfrA14.v2*;dfrA30*	TEM-1D.v1^	-	CTX-M-15	-	-	SHV-11.v1^
this study	42092_2#321	ERS7984883	ERR12059271	D26883	ERP126322	Klebsiella pneumoniae	strong	67	350036	536035	5709090	yes (689)	ambiguous_bases	ST268	5	0	5	9	ybt 0; ICEKp10	580	clb 3	13-1LV	iuc 1	78	iro 1	1	rmp 1; KpVP-1	26-1LV	rmpA2_2*-47%	wzi95	KL20	aac(3)-IIa.v1;strA.v1;strB.v1	-	-	-	-	-	catA1*	-	sul1;sul2	-	-	dfrA5	SCO-1;TEM-1D.v1^	-	-	-	-	SHV-11.v1^
this study	42092_2#322	ERS7985062	ERR12059272	B16266	ERP126322	Klebsiella pneumoniae	strong	54	1492434	1495124	5594186	yes (827)	ambiguous_bases	ST17	1	1	8	14	ybt 15; ICEKp11	68-1LV	-	0	-	0	-	0	-	0	-	wzi141	KL25	aac(3)-IId^;strA.v1^;strB.v1	-	-	qnrS1	-	-	catII.2*	-	sul1;sul2	tet(A).v1;tet(D)	-	dfrA1.v1	LAP-2;TEM-1D.v1^	-	CTX-M-14;CTX-M-15	-	-	SHV-11.v1^
this study	42092_2#324	ERS7985063	ERR12059274	A46948	ERP126322	Klebsiella pneumoniae	strong	26	732648	1132061	5401784	yes (1356)	ambiguous_bases	ST2715	0	0	3	3	-	0	-	0	-	0	-	0	-	0	-	wzi323	KL62	strB.v1	-	-	-	-	-	-	-	sul2	-	-	dfrA14.v2	-	-	-	-	-	SHV-1
this study	42092_2#325	ERS7984885	ERR12059275	D30946	ERP126322	Klebsiella pneumoniae	strong	74	338262	526846	5888122	yes (1098)	ambiguous_bases	ST14	3	0	6	8	-	0	-	0	iuc 1	1-1LV	-	0	-	0	rmpA2_8-60%	wzi2	KL2 (KL30)	aac(3)-IIa.v1;aadA4.v1*;strB.v1	-	-	-	-	-	catA1^	-	sul2*	tet(D)*	-	dfrA21*	TEM-1D.v1^	-	-	-	-	SHV-1^
this study	42092_2#326	ERS7985064	ERR12059276	D42954	ERP126322	Klebsiella pneumoniae	strong	35	363858	623462	5252764	yes (444)	ambiguous_bases	ST36-2LV	0	0	0	0	-	0	-	0	-	0	-	0	-	0	-	wzi173	KL102 (KL149,KL155)	-	-	-	-	-	-	-	-	-	-	-	-	-	-	-	-	-	SHV-11.v1^
this study	42092_2#327	ERS7984886	ERR12059277	D31756	ERP126322	Klebsiella pneumoniae	strong	19	433567	2162403	5236193	yes (272)	ambiguous_bases	ST881	0	0	0	0	-	0	-	0	-	0	-	0	-	0	-	wzi72	KL2	-	-	-	-	-	-	-	-	-	-	-	-	-	-	-	-	-	SHV-27
this study	42092_2#328	ERS7985065	ERR12059278	A47671	ERP126322	Klebsiella pneumoniae	strong	440	456896	1488511	6356446	yes (6103)	ambiguous_bases	ST391	0	1	7	10	-	0	-	0	-	0	-	0	-	0	-	wzi16	KL16 (KL143)	aac(3)-IId^;strA.v1^;strB.v1	-	-	-	-	mphA	catII.2*	-	sul2*?	-	-	dfrA14.v2*;dfrA30*	TEM-1D.v1^	-	CTX-M-15	-	-	SHV-11.v1^
this study	42092_2#329	ERS7984887	ERR12059279	A32391	ERP126322	Klebsiella pneumoniae	strong	50	349836	816894	5509974	yes (523)	ambiguous_bases	ST927	0	0	5	6	-	0	-	0	-	0	-	0	-	0	-	wzi177	KL125 (KL114)	aac(3)-IId^;strA.v1;strB.v1	-	-	-	-	-	catA1*	-	sul2	tet(D)	-	-	-	-	-	-	-	SHV-11.v1^
this study	42092_2#32	ERS7985267	ERR12058982	C22758	ERP126322	Klebsiella pneumoniae	strong	33	1013777	2002323	5467741	yes (658)	ambiguous_bases	ST17	0	0	6	6	-	0	-	0	-	0	-	0	-	0	-	wzi141	KL25	aadA^	-	-	-	-	-	catA1*	-	sul1^	tet(D)	-	dfrA15.v2	TEM-1D.v1^	-	-	-	-	SHV-11.v1^
this study	42092_2#331	ERS7984888	ERR12059281	D27946	ERP126322	Klebsiella pneumoniae	strong	48	458028	1048403	5603191	yes (674)	ambiguous_bases	ST873	0	1	9	13	-	0	-	0	-	0	-	0	-	0	-	wzi96	KL38	aac(3)-IId^;strA.v1*;strB.v1*	-	-	qnrS1	-	mphA	catII.2*	-	sul2	tet(A).v1^;tet(D)	-	dfrA14.v2*	LAP-2;TEM-1D.v1^	-	CTX-M-14	-	-	SHV-27^
this study	42092_2#332	ERS7985067	ERR12059282	A47890	ERP126322	Klebsiella pneumoniae	strong	53	462405	1280710	5801131	yes (1199)	ambiguous_bases	ST70	0	1	9	17	-	0	-	0	-	0	-	0	-	0	-	wzi162	KL122	aac(3)-IId^;aac(6')-Ib-cr.v2;aadA2^;aph3-Ia.v1^;strA.v1^;strB.v1	-	-	qnrB1.v2^	-	mphA	CatB4.v1;catII.2*	-	sul1;sul2	tet(B).v2*	-	dfrA12	OXA-1;TEM-1D.v1^	-	CTX-M-15	-	-	SHV-32
this study	42092_2#333	ERS7985156	ERR12059283	D52470	ERP126322	Klebsiella pneumoniae	strong	81	240374	714673	5721908	yes (1004)	ambiguous_bases	ST14	0	1	6	6	-	0	-	0	-	0	-	0	-	0	-	wzi16	KL16 (KL143)	aac(3)-IId^	-	-	-	-	-	catA1*	-	sul2	-	-	dfrA30*	TEM-1D.v1^	-	CTX-M-15	-	-	SHV-28.v1^
this study	42092_2#334	ERS7985157	ERR12059284	D53275	ERP126322	Klebsiella pneumoniae	strong	84	240306	714673	5717828	yes (740)	ambiguous_bases	ST14	0	1	6	6	-	0	-	0	-	0	-	0	-	0	-	wzi16	KL16 (KL143)	aac(3)-IId^	-	-	-	-	-	catA1*	-	sul2	-	-	dfrA30*	TEM-1D.v1^	-	CTX-M-15	-	-	SHV-28.v1^
this study	42092_2#335	ERS7985158	ERR12059285	D53176	ERP126322	Klebsiella pneumoniae	strong	90	215649	700226	5721578	yes (928)	ambiguous_bases	ST14	0	1	6	6	-	0	-	0	-	0	-	0	-	0	-	wzi16	KL16 (KL143)	aac(3)-IId^	-	-	-	-	-	catA1*	-	sul2	-	-	dfrA30*	TEM-1D.v1^	-	CTX-M-15	-	-	SHV-28.v1^
this study	42092_2#336	ERS7985159	ERR12059286	B20416	ERP126322	Klebsiella pneumoniae	strong	84	470794	1036416	5585400	yes (630)	ambiguous_bases	ST101	0	1	6	9	-	0	-	0	-	0	-	0	-	0	-	wzi137	KL17	aac(3)-IId^;strA.v1;strB.v1	-	-	-	-	-	catII.2*	-	sul2	-	-	dfrA14.v2*;dfrA30*	TEM-1D.v1^	-	CTX-M-15	-	-	SHV-1^
this study	42092_2#337	ERS7985160	ERR12059287	18727	ERP126322	Klebsiella pneumoniae	strong	37	499347	1178275	5416147	yes (1130)	ambiguous_bases	ST111	0	1	6	6	-	0	-	0	-	0	-	0	-	0	-	wzi73	KL104	aac(3)-IId^	-	-	-	-	-	catII.2*	-	sul2	-	-	dfrA30*	TEM-1D.v1^	-	CTX-M-15	-	-	SHV-11.v1^
this study	42092_2#338	ERS7985249	ERR12059288	D53496	ERP126322	Klebsiella pneumoniae	strong	47	434326	1207767	5647839	yes (622)	ambiguous_bases	ST36	0	1	9	13	-	0	-	0	-	0	-	0	-	0	-	wzi27	KL27	aac(3)-IIa.v1;aac(3)-IId^;aadA2^	-	-	qnrS1	-	mphA	catII.2*	-	sul1;sul2	tet(A).v1	-	dfrA12;dfrA30*	TEM-1D.v1^	-	CTX-M-15	-	-	SHV-11.v1^
this study	42092_2#339	ERS7985251	ERR12059289	A56922	ERP126322	Klebsiella pneumoniae	strong	39	455029	798473	5522919	yes (454)	ambiguous_bases	ST36	0	0	8	10	-	0	-	0	-	0	-	0	-	0	-	wzi27	KL27	aac(3)-IIa.v1;aadA2^	-	-	qnrS1	-	mphA	catII.2*	-	sul1;sul2	tet(A).v1	-	dfrA12	TEM-1D.v1^	-	-	-	-	SHV-11.v1^
this study	42092_2#33	ERS7984946	ERR12058983	CNS17D	ERP126322	Klebsiella pneumoniae	strong	17	1002847	2455684	5270982	yes (876)	ambiguous_bases	ST14	0	0	3	3	-	0	-	0	-	0	-	0	-	0	-	wzi16	KL16 (KL143)	strB.v1	-	-	-	-	-	-	-	sul2	-	-	dfrA14.v2	-	-	-	-	-	SHV-28.v1^
this study	42092_2#340	ERS7985250	ERR12059290	D53738	ERP126322	Klebsiella pneumoniae	strong	34	434165	1362315	5449543	yes (799)	ambiguous_bases	ST14	0	1	6	8	-	0	-	0	-	0	-	0	-	0	-	wzi2	KL2 (KL30)	aac(3)-IId^;strA.v1;strB.v1	-	-	-	-	-	catII.2*	-	sul2	-	-	dfrA30*	TEM-1D.v1^	-	CTX-M-15	-	-	SHV-28.v1^
this study	42092_2#341	ERS7984889	ERR12059291	D29438	ERP126322	Klebsiella pneumoniae	strong	38	372151	678551	5377186	yes (338)	ambiguous_bases	ST39	0	0	6	8	-	0	-	0	-	0	-	0	-	0	-	wzi104	KL51	aac(3)-IId^;strA.v1;strB.v1	-	-	-	-	-	catII.2*	-	sul2	tet(D)	-	dfrA30*	TEM-1D.v1^	-	-	-	-	SHV-11.v1^
this study	42092_2#342	ERS7985068	ERR12059292	D43235	ERP126322	Klebsiella pneumoniae	strong	74	242960	1015095	5722598	yes (807)	ambiguous_bases	ST14	0	1	6	8	-	0	-	0	-	0	-	0	-	0	-	wzi16	KL16 (KL143)	aac(3)-IId^	-	-	-	-	-	catA1*;catII.2*	-	sul2	-	-	dfrA30*;dfrA5	TEM-1D.v1^	-	CTX-M-15	-	-	SHV-28.v1^
this study	42092_2#343	ERS7984890	ERR12059293	D29231	ERP126322	Klebsiella pneumoniae	strong	25	418574	1906018	5218570	yes (228)	ambiguous_bases	ST36	0	0	0	0	-	0	-	0	-	0	-	0	-	0	-	wzi27	KL27	-	-	-	-	-	-	-	-	-	-	-	-	-	-	-	-	-	SHV-11.v1^
this study	42092_2#344	ERS7985069	ERR12059294	D43630	ERP126322	Klebsiella pneumoniae	strong	269	433500	1347874	5575567	yes (1274)	ambiguous_bases	ST231	1	1	8	13	ybt 13; ICEKp2	464-1LV	-	0	-	0	-	0	-	0	-	wzi104	KL51	aac(3)-IId^;aac(6')-Ib'.v1;aadA*;strA.v1*;strB.v1*	-	-	-	-	-	catII.2*	-	sul2*	tet(D);tetU*	-	dfrA14.v2*	TEM-1D.v1^	-	CTX-M-15;SHV-12	-	-	-
this study	42092_2#345	ERS7984891	ERR12059295	D28688	ERP126322	Klebsiella pneumoniae	strong	56	504928	1097113	5696429	yes (927)	ambiguous_bases	ST14	0	0	5	9	-	0	-	0	-	0	-	0	-	0	-	wzi2	KL2 (KL30)	aac(3)-IId^;strA.v1;strA.v1^;strB.v1;strB.v1*	-	-	-	-	-	catII.2*	-	sul2	tet(D)	-	-	TEM-1D.v1^	-	-	-	-	SHV-28.v1^
this study	42092_2#349	ERS7984893	ERR12059299	A33477	ERP126322	Klebsiella pneumoniae	strong	53	362700	585140	5510370	yes (1388)	ambiguous_bases	ST15	0	1	7	12	-	0	-	0	-	0	-	0	-	0	-	wzi24	KL24 (KL54,KL55)	aac(3)-IIa.v1^;aac(6')-Ib-cr.v2;strA.v1*;strB.v1*	-	-	qnrB1.v1	-	-	CatB4.v1;catII.2*	-	sul2	-	-	dfrA14.v2*	OXA-1;TEM-1D.v1^	-	CTX-M-15	-	-	SHV-28.v1^
this study	42092_2#34	ERS7984905	ERR12058984	A34145	ERP126322	Klebsiella pneumoniae	strong	30	602570	1163541	5378242	yes (520)	ambiguous_bases	ST2028	1	0	5	7	ybt 15; ICEKp11	273-2LV	-	0	-	0	-	0	-	0	-	wzi149	KL62	strA.v1^;strB.v1	-	-	-	-	-	catA1^	-	sul1?;sul2*	tet(A).v1	-	dfrA7	-	-	-	-	-	SHV-1^
this study	42092_2#350	ERS7985073	ERR12059300	C16983	ERP126322	Klebsiella quasipneumoniae subsp. similipneumoniae	strong	57	377134	672163	5537126	no	-	ST1308	0	1	7	9	-	0	-	0	-	0	-	0	-	0	-	-	-	aac(3)-IId^;strA.v1;strB.v1	-	-	-	-	-	catII.2*	-	sul1	tet(D)	-	dfrA5	TEM-1D.v1^	-	CTX-M-15	-	-	OKP-B-6^
this study	42092_2#351	ERS7984894	ERR12059301	D29692	ERP126322	Klebsiella pneumoniae	strong	61	197823	511540	5323896	yes (284)	ambiguous_bases	ST3329-1LV	0	0	1	2	-	0	-	0	-	0	-	0	-	0	-	wzi12	KL12	strA.v1;strB.v1	-	-	-	-	-	-	-	-	-	-	-	-	-	-	-	-	SHV-36
this study	42092_2#352	ERS7985072	ERR12059302	D44408	ERP126322	Klebsiella pneumoniae	strong	102	169355	599185	5680799	yes (262)	ambiguous_bases	ST1128-1LV	0	0	3	5	-	0	-	0	-	0	-	0	-	0	-	wzi386	KL?	aac(3)-IId^;strA.v1^;strB.v1	-	-	-	-	-	-	-	sul2	-	-	-	TEM-1D.v1^	-	-	-	-	SHV-1
this study	42092_2#354	ERS7985074	ERR12059304	C17146	ERP126322	Klebsiella pneumoniae	strong	130	333993	590066	5417289	yes (170)	ambiguous_bases	ST36	0	0	1	2	-	0	-	0	-	0	-	0	-	0	-	wzi173	KL102 (KL149,KL155)	strA.v1;strB.v1	-	-	-	-	-	-	-	-	-	-	-	-	-	-	-	-	SHV-11.v1^
this study	42092_2#355	ERS7984896	ERR12059305	A33825	ERP126322	Klebsiella pneumoniae	strong	60	427816	1103620	5504740	yes (441)	ambiguous_bases	ST17	0	0	7	13	-	0	-	0	-	0	-	0	-	0	-	wzi360	KL122	aac(3)-IIa.v1;aadA1.v1^;aadA2;strA.v1;strB.v1	-	-	-	-	ereB	catA1*	-	sul1;sul2	tet(A).v1	-	dfrA1.v2	CARB-2.v1^;TEM-1D.v1^	-	-	-	-	SHV-11.v1^
this study	42092_2#356	ERS7985075	ERR12059306	B16868	ERP126322	Klebsiella pneumoniae	strong	26	603926	1503816	5466025	yes (1491)	ambiguous_bases	ST397	0	0	5	7	-	0	-	0	-	0	-	0	-	0	-	-	-	strA.v1;strB.v1	-	-	-	-	-	catA1*	-	sul1;sul2	tet(A).v1	-	dfrA5	-	-	-	-	-	SHV-1^
this study	42092_2#358	ERS7985253	ERR12059308	C21622	ERP126322	Klebsiella variicola subsp. variicola	strong	40	735064	949506	5654196	yes (717)	ambiguous_bases	ST4361-1LV	0	0	0	0	-	0	-	0	-	0	-	0	-	0	-	wzi352	KL113	-	-	-	-	-	-	-	-	-	-	-	-	-	-	-	-	-	LEN-12
this study	42092_2#359	ERS7985254	ERR12059309	A57753	ERP126322	Klebsiella pneumoniae	strong	99	345947	755138	5859868	yes (1218)	ambiguous_bases	ST14	0	1	9	14	-	0	-	0	-	0	-	0	-	0	-	wzi2	KL2 (KL30)	aac(3)-IId^;strA.v1;strB.v1	-	-	-	-	ereA2	catII.2*	arr-2	sul1;sul2	tet(D)	-	dfrA14.v2*;dfrA5;dfrA7	TEM-1D.v1^	-	CTX-M-15	-	-	SHV-28.v1
this study	42092_2#35	ERS7984947	ERR12058985	BKRNIF	ERP126322	Klebsiella quasipneumoniae subsp. quasipneumoniae	strong	71	271275	686024	5619138	yes (540)	ambiguous_bases	ST668	0	0	2	2	-	0	-	0	-	0	-	0	-	0	-	-	-	aadA1.v1^	-	-	-	-	-	-	-	sul1*	-	-	-	-	-	-	-	-	OKP-A-4^
this study	42092_2#360	ERS7985255	ERR12059310	D54659	ERP126322	Klebsiella pneumoniae	strong	103	658604	974621	5884490	yes (627)	ambiguous_bases	ST14	0	1	9	14	-	0	-	0	-	0	-	0	-	0	-	wzi2	KL2 (KL30)	aac(3)-IId^;strA.v1;strB.v1	-	-	-	-	ereA2	catII.2*	arr-2	sul1;sul2	tet(D)	-	dfrA14.v2*;dfrA5;dfrA7	TEM-1D.v1^	-	CTX-M-15	-	-	SHV-1^
this study	42092_2#361	ERS7985256	ERR12059311	C22283	ERP126322	Klebsiella pneumoniae	strong	73	320915	573730	5591933	yes (684)	ambiguous_bases	ST478	0	1	6	6	-	0	-	0	-	0	-	0	-	0	-	wzi86	KL125	aac(3)-IId^	-	-	-	-	-	catII.2*	-	sul2	-	-	dfrA30*	TEM-1D.v1^	-	CTX-M-15	-	-	SHV-1
this study	42092_2#362	ERS7985257	ERR12059312	C22254	ERP126322	Klebsiella variicola subsp. variicola	strong	134	146351	346792	6025326	yes (683)	ambiguous_bases	ST919	0	1	9	17	-	0	-	0	-	0	-	0	-	0	-	wzi198	KL67	aac(3)-IId^;aac(6')-Ib-cr.v2;aadA2^;aph3-Ia.v1^;strA.v1^;strB.v1	-	-	qnrB1.v2^	-	mphA	CatB4.v1;catII.2*	-	sul1;sul2	tet(B).v2*	-	dfrA12	OXA-1;TEM-1D.v1^	-	CTX-M-15	-	-	LEN-32^
this study	42092_2#363	ERS7985258	ERR12059313	D54945	ERP126322	Klebsiella pneumoniae	strong	217	350827	853495	5637953	yes (891)	ambiguous_bases	ST101	0	1	6	6	-	0	-	0	-	0	-	0	-	0	-	wzi29	KL106	aac(3)-IId^	-	-	-	-	-	catII.2*	-	sul2	-	-	dfrA30*	TEM-1D.v1^	-	CTX-M-15	-	-	SHV-1^
this study	42092_2#36	ERS7984906	ERR12058986	A34136	ERP126322	Klebsiella pneumoniae	strong	54	362699	584958	5429121	yes (934)	ambiguous_bases	ST15	0	1	7	14	-	0	-	0	-	0	-	0	-	0	-	wzi24	KL24 (KL54,KL55)	aac(3)-IIa.v1^;aac(6')-Ib'.v1;aadA*;strA.v1*;strB.v1*	-	-	qnrB1.v1	-	-	CatB4.v1;catII.2*	-	sul2	-	-	dfrA14.v2*	OXA-1;OXA-9.v1;TEM-1D.v1^	-	CTX-M-15	-	-	SHV-28.v1^
this study	42092_2#37	ERS7984948	ERR12058987	CHF10M	ERP126322	Klebsiella pneumoniae	strong	35	440143	1028766	5421466	yes (1100)	ambiguous_bases	ST13	0	1	6	11	-	0	-	0	-	0	-	0	-	0	-	wzi274	KL30	aac(3)-IIa.v1;aac(6')-Ib-cr.v2;aadA16*;strA.v1*;strB.v1*	-	-	-	-	-	-	arr-3	sul1;sul2	tet(D)	-	dfrA27	-	-	CTX-M-15	-	-	SHV-1^
this study	42092_2#38	ERS7984907	ERR12058988	D30558	ERP126322	Klebsiella pneumoniae	strong	62	289331	786556	5665334	yes (551)	ambiguous_bases	ST15	0	1	7	12	-	0	-	0	-	0	-	0	-	0	-	wzi24	KL24 (KL54,KL55)	aac(3)-IIa.v1^;aac(6')-Ib-cr.v2;strA.v1*;strB.v1*	-	-	qnrB1.v1	-	-	CatB4.v1;catII.2*	-	sul2	-	-	dfrA14.v2*	OXA-1;TEM-1D.v1^	-	CTX-M-15	-	-	SHV-28.v1^
this study	42092_2#39	ERS7984949	ERR12058989	CNS11T	ERP126322	Klebsiella quasipneumoniae subsp. similipneumoniae	strong	162	110101	320285	5506698	yes (4)	ambiguous_bases	ST3318	0	1	7	11	-	0	-	0	-	0	-	0	-	0	-	wzi238	KL11	aac(3)-IIa.v1;aac(6')-Ib-cr.v2;aadA^	-	-	qnrS1	-	-	CatB4.v1	-	sul1^	-	-	dfrA15.v2	OXA-1;SCO-1;TEM-1D.v1^	-	CTX-M-15	-	-	OKP-B-5^
this study	42092_2#3	ERS7984939	ERR12058953	CNS1CN	ERP126322	Klebsiella pneumoniae	strong	33	435184	1197320	5331215	yes (674)	ambiguous_bases	ST29	0	1	6	6	-	0	-	0	-	0	-	0	-	0	-	wzi85	KL30	aac(3)-IId^	-	-	-	-	-	catII.2*	-	sul2	-	-	dfrA30*	TEM-1D.v1^	-	CTX-M-15	-	-	SHV-187
this study	42092_2#40	ERS7984908	ERR12058990	D31008	ERP126322	Klebsiella variicola subsp. variicola	strong	22	923613	1450367	5740445	yes (757)	ambiguous_bases	ST355	0	0	0	0	-	0	-	0	-	0	-	0	-	0	-	wzi388	KL63	-	-	-	-	-	-	-	-	-	-	-	-	-	-	-	-	-	LEN-25
this study	42092_2#41	ERS7984950	ERR12058991	CAAXI9	ERP126322	Klebsiella pneumoniae	strong	71	333352	552205	5546109	yes (1252)	ambiguous_bases	ST15	1	1	8	15	ybt 10; ICEKp4	28-1LV	-	0	-	0	-	0	-	0	-	wzi151	KL48	aac(3)-IIa.v1;aac(6')-Ib-cr.v2;aadA^;strA.v1*;strB.v1*	-	-	qnrB2.v1^	-	-	CatB4.v1*	-	sul1^;sul2	tet(D)	-	dfrA15.v2	OXA-1;SCO-1;TEM-1D.v1^	-	CTX-M-15	-	-	SHV-28.v1^
this study	42092_2#42	ERS7984909	ERR12058992	D31985	ERP126322	Klebsiella pneumoniae	strong	75	187974	369272	5478424	yes (574)	ambiguous_bases	ST76	0	0	5	7	-	0	-	0	-	0	-	0	-	0	-	-	-	strA.v1^;strB.v1	-	-	-	-	-	catA1^	-	sul1;sul2*	-	-	dfrA5	TEM-1D.v1^	-	-	-	-	SHV-1^
this study	42092_2#43	ERS7984951	ERR12058993	CLLWLZ	ERP126322	Klebsiella quasipneumoniae subsp. similipneumoniae	strong	44	767188	1597472	5552194	yes (75)	ambiguous_bases	ST1247-1LV	0	1	9	15	-	0	-	0	-	0	-	0	-	0	-	-	-	aac(3)-IIa.v1^;aac(6')-Ib-cr.v2;strA.v1^;strB.v1	-	-	qnrS1	-	-	catII.2*;cmlA5	arr-2	sul2	tet(A).v1^	-	dfrA14.v2*	LAP-2;OXA-10;TEM-1D.v1^	-	CTX-M-15	-	-	OKP-B-10*
this study	42092_2#44	ERS7984910	ERR12058994	D31941	ERP126322	Klebsiella pneumoniae	strong	37	502347	1013673	5422176	yes (816)	ambiguous_bases	ST2072-1LV	0	0	6	8	-	0	-	0	-	0	-	0	-	0	-	wzi409	KL?	aac(3)-IId^;strA.v1;strB.v1	-	-	-	-	-	catII.2*	-	sul2	tet(D)	-	dfrA30*	TEM-1D.v1^	-	-	-	-	SHV-11.v1^
this study	42092_2#45	ERS7984952	ERR12058995	CAAWLS	ERP126322	Klebsiella pneumoniae	strong	41	326006	758924	5377778	no	-	ST101	0	0	1	1	-	0	-	0	-	0	-	0	-	0	-	wzi137	KL17	-	-	-	-	-	-	-	-	-	tet(D)	-	-	-	-	-	-	-	SHV-1^
this study	42092_2#46	ERS7984911	ERR12058996	A35996	ERP126322	Klebsiella pneumoniae	strong	24	734236	1694232	5110007	yes (700)	ambiguous_bases	ST587	0	0	0	0	-	0	-	0	-	0	-	0	-	0	-	wzi27	KL27	-	-	-	-	-	-	-	-	-	-	-	-	-	-	-	-	-	SHV-1^
this study	42092_2#47	ERS7984953	ERR12058997	CLL24U	ERP126322	Klebsiella pneumoniae	strong	61	204483	393908	5359569	yes (414)	ambiguous_bases	ST340	0	1	3	2	-	0	-	0	-	0	-	0	-	0	-	wzi50	KL15 (KL17,KL51,KL52)	-	-	-	-	-	-	-	-	-	-	-	dfrA14.v2*	-	-	CTX-M-15	-	-	SHV-11.v1
this study	42092_2#48	ERS7984912	ERR12058998	A36366	ERP126322	Klebsiella pneumoniae	strong	43	518420	1663959	5659718	yes (280)	ambiguous_bases	ST420-1LV	4	0	5	9	ybt 9; ICEKp3	69-2LV	-	0	iuc 1	5	iro 1	1	rmp 1; KpVP-1	45	rmpA2_6-60%	wzi95	KL20	aac(3)-IIa.v1;strA.v1;strB.v1	-	-	-	-	-	catA1*	-	sul1;sul2	-	-	dfrA5	SCO-1;TEM-1D.v1^	-	-	-	-	-
this study	42092_2#49	ERS7985084	ERR12058999	D44571	ERP126322	Klebsiella pneumoniae	strong	101	376544	934331	5931498	yes (963)	ambiguous_bases	ST170	0	1	9	21	-	0	-	0	-	0	-	0	-	0	-	wzi115	KL54	aac(3)-IId^;aac(6')-Ib-cr.v2;aadA2^;aadA^;aph3-Ia.v1^;strA.v1^;strB.v1	-	-	qnrB1.v2^	-	mphA	CatB4.v1;catA1*;catII.2*	-	sul1^;sul2	tet(B).v2*	-	dfrA12;dfrA15.v2;dfrA30*	OXA-1;TEM-1D.v1^	-	CTX-M-15	-	-	SHV-187
this study	42092_2#4	ERS7984898	ERR12058954	D30225	ERP126322	Klebsiella pneumoniae	strong	46	369953	1103614	5484376	yes (361)	ambiguous_bases	ST17	0	0	7	13	-	0	-	0	-	0	-	0	-	0	-	wzi360	KL122	aac(3)-IIa.v1;aadA1.v1^;aadA2;strA.v1;strB.v1	-	-	-	-	ereB	catA1*?	-	sul1;sul2	tet(A).v1	-	dfrA1.v2	CARB-2.v1^;TEM-1D.v1^	-	-	-	-	-
this study	42092_2#50	ERS7985268	ERR12059000	D55827	ERP126322	Klebsiella pneumoniae	strong	66	407068	852465	5563504	yes (66)	ambiguous_bases	ST101	0	1	6	6	-	0	-	0	-	0	-	0	-	0	-	wzi29	KL106	aac(3)-IId^	-	-	-	-	-	catII.2*	-	sul2	-	-	dfrA30*	TEM-1D.v1^	-	CTX-M-15	-	-	SHV-1^
this study	42092_2#51	ERS7985085	ERR12059001	D45520	ERP126322	Klebsiella pneumoniae	strong	78	503144	930329	5751534	yes (902)	ambiguous_bases	ST4228	0	1	8	19	-	0	-	0	-	0	-	0	-	0	-	wzi74	KL103	aac(3)-IId^;aac(6')-Ib-cr.v2;aadA2^;aadA^;strA.v1^;strB.v1	-	-	-	-	mphA	CatB4.v1;catA1*;catII.2*	-	sul1;sul2	tet(A).v1;tet(B).v2*	-	dfrA12;dfrA15.v2	OXA-1;TEM-1D.v1^	-	CTX-M-15	-	-	SHV-11.v1^
this study	42092_2#52	ERS7985269	ERR12059002	D55691	ERP126322	Klebsiella pneumoniae	strong	33	653048	868425	5319175	yes (548)	ambiguous_bases	ST101	0	1	6	6	-	0	-	0	-	0	-	0	-	0	-	wzi137	KL17	aac(3)-IId^	-	-	-	-	-	catII.2*	-	sul2	-	-	dfrA30*	TEM-1D.v1^	-	CTX-M-15	-	-	SHV-1^
this study	42092_2#53	ERS7985086	ERR12059003	D45615	ERP126322	Klebsiella quasipneumoniae subsp. similipneumoniae	strong	30	475206	1316089	5319075	yes (184)	ambiguous_bases	ST367	0	0	0	0	-	0	-	0	-	0	-	0	-	0	-	wzi213	KL115	-	-	-	-	-	-	-	-	-	-	-	-	-	-	-	-	-	OKP-B-9*
this study	42092_2#54	ERS7985270	ERR12059004	D55447	ERP126322	Klebsiella pneumoniae	strong	58	471659	747106	5561943	yes (619)	ambiguous_bases	ST101	0	1	6	6	-	0	-	0	-	0	-	0	-	0	-	wzi29	KL106	aac(3)-IId^	-	-	-	-	-	catII.2*	-	sul2	-	-	dfrA30*	TEM-1D.v1^	-	CTX-M-15	-	-	SHV-1^
this study	42092_2#55	ERS7985087	ERR12059005	C0T3	ERP126322	Klebsiella pneumoniae	strong	62	454970	1385519	5597887	yes (353)	ambiguous_bases	ST3405	0	1	7	11	-	0	-	0	-	0	-	0	-	0	-	wzi115	KL54	aac(3)-IId^;aadA4.v1*;strA.v1;strB.v1	-	-	-	-	-	catA1^;catII.2*	-	sul2*	tet(D)	-	dfrA21*	TEM-1D.v1^	-	CTX-M-15	-	-	SHV-11.v1^
this study	42092_2#56	ERS7985271	ERR12059006	D56122	ERP126322	Klebsiella pneumoniae	strong	56	355018	520534	5525248	yes (824)	ambiguous_bases	ST36	0	1	6	11	-	0	-	0	-	0	-	0	-	0	-	wzi173	KL102 (KL149,KL155)	aac(3)-IId^;aac(6')-Ib-cr.v2;strA.v1^;strB.v1	-	-	-	-	-	CatB4.v1;catII.2*	-	sul2	tet(B).v2*	-	-	OXA-1;TEM-1D.v1^	-	CTX-M-15	-	-	SHV-11.v1^
this study	42092_2#57	ERS7985088	ERR12059007	D46034	ERP126322	Klebsiella quasipneumoniae subsp. similipneumoniae	strong	38	1314802	1599717	5279021	yes (486)	ambiguous_bases	ST1859-2LV	0	0	5	7	-	0	-	0	-	0	-	0	-	0	-	-	-	strA.v1;strB.v1	-	-	-	-	-	-	-	sul1;sul2	tet(D)	-	dfrA5	TEM-1D.v1^	-	-	-	-	OKP-B-5^
this study	42092_2#58	ERS7985272	ERR12059008	C23141	ERP126322	Klebsiella pneumoniae	strong	39	490091	1451963	5681812	yes (66)	ambiguous_bases	ST391-1LV	0	1	7	8	-	0	-	0	-	0	-	0	-	0	-	wzi554	KL?	aac(3)-IId^	-	-	-	-	mphA	catII.2*	-	sul2	-	-	dfrA14.v2*;dfrA30*	TEM-1D.v1^	-	CTX-M-15	-	-	SHV-11.v1^
this study	42092_2#59	ERS7985089	ERR12059009	D45922	ERP126322	Klebsiella pneumoniae	strong	84	291105	590096	5706183	yes (959)	ambiguous_bases	ST1310	0	1	10	18	-	0	-	0	-	0	-	0	-	0	-	wzi86	KL125	aac(3)-IId^;aac(6')-Ib-cr.v2;aadA2^;aph3-Ia.v1^;strA.v1^;strB.v1	-	fosA7*	qnrB1.v2^	-	mphA	CatB4.v1;catII.2*	-	sul1;sul2	tet(B).v2*	-	dfrA12	OXA-1;TEM-1D.v1^	-	CTX-M-15	-	-	SHV-1
this study	42092_2#5	ERS7984940	ERR12058955	CNS1F1	ERP126322	Klebsiella pneumoniae	strong	55	358616	930439	5574143	no	-	ST45	1	1	7	10	ybt 10; ICEKp4	78	-	0	-	0	-	0	-	0	-	wzi50	KL15 (KL17,KL51,KL52)	aac(3)-IId^;strA.v1*;strB.v1	-	-	-	-	mphA	-	-	sul2*	tet(A).v1	-	dfrA14.v2*;dfrA30*	TEM-1D.v1^	-	CTX-M-15	-	-	SHV-1
this study	42092_2#60	ERS7985273	ERR12059010	A59105	ERP126322	Klebsiella pneumoniae	strong	62	350167	727479	5549138	yes (466)	ambiguous_bases	ST37-1LV	0	1	8	12	-	0	-	0	-	0	-	0	-	0	-	wzi50	KL15 (KL17,KL51,KL52)	aac(3)-IId^;strA.v1;strB.v1^	-	-	-	-	mphA	catA1*;catII.2*	-	sul2	tet(D)	-	dfrA14.v2*;dfrA30*	TEM-1D.v1^	-	CTX-M-15	-	-	SHV-11.v1^
this study	42092_2#61	ERS7985090	ERR12059011	D45969	ERP126322	Klebsiella pneumoniae	strong	35	324015	674004	5502031	yes (24)	ambiguous_bases	ST2258	0	0	0	0	-	0	-	0	-	0	-	0	-	0	-	wzi516	KL?	-	-	-	-	-	-	-	-	-	-	-	-	-	-	-	-	-	SHV-11.v1^
this study	42092_2#62	ERS7985274	ERR12059012	B21954	ERP126322	Klebsiella pneumoniae	strong	25	367526	779013	5162479	yes (501)	ambiguous_bases	ST37	0	0	0	0	-	0	-	0	-	0	-	0	-	0	-	wzi108	KL118	-	-	-	-	-	-	-	-	-	-	-	-	-	-	-	-	-	SHV-11.v1^
this study	42092_2#63	ERS7985091	ERR12059013	D46318	ERP126322	Klebsiella pneumoniae	strong	64	488879	1138478	5851485	yes (1)	ambiguous_bases	ST391	0	1	6	8	-	0	-	0	-	0	-	0	-	0	-	wzi554	KL?	aac(3)-IId^;strA.v1^;strB.v1	-	-	-	-	-	catII.2*	-	sul2*?	-	-	dfrA30*	TEM-1D.v1^	-	CTX-M-15	-	-	SHV-11.v1^
this study	42092_2#64	ERS7985275	ERR12059014	D56022	ERP126322	Klebsiella quasipneumoniae subsp. similipneumoniae	strong	12	2931842	2931842	5108536	yes (75)	ambiguous_bases	ST283-2LV	0	0	0	0	-	0	-	0	-	0	-	0	-	0	-	-	-	-	-	-	-	-	-	-	-	-	-	-	-	-	-	-	-	-	OKP-B-5^
this study	42092_2#66	ERS7984913	ERR12059016	D33226	ERP126322	Klebsiella quasipneumoniae subsp. similipneumoniae	strong	89	314548	960472	5646901	yes (999)	ambiguous_bases	ST2489	0	0	5	8	-	0	-	0	-	0	-	0	-	0	-	wzi44	KL123	aac(3)-IId^;aadA2;strA.v1;strB.v1	-	-	-	-	-	catII.2*	-	sul1	tet(A).v1	-	-	TEM-1D.v1^	-	-	-	-	OKP-B-9*
this study	42092_2#68	ERS7984914	ERR12059018	C12412	ERP126322	Klebsiella pneumoniae	strong	57	462235	1177207	5657767	yes (689)	ambiguous_bases	ST45	1	0	6	10	ybt 10; ICEKp4	80	-	0	-	0	-	0	-	0	-	wzi50	KL15 (KL17,KL51,KL52)	aac(3)-IIa.v1;strA.v1;strB.v1	-	-	-	-	-	catA1*	-	sul1;sul2	tet(D)	-	dfrA5	SCO-1;TEM-1D.v1^	-	-	-	-	SHV-1^
this study	42092_2#69	ERS7984956	ERR12059019	2449	ERP126322	Klebsiella pneumoniae	strong	31	476431	921763	5247448	yes (360)	ambiguous_bases	ST34	0	0	6	7	-	0	-	0	-	0	-	0	-	0	-	wzi114	KL30 (KL2, KL8, KL111)	strA.v1^;strB.v1	-	-	-	-	-	catII.2*	-	sul2	tet(D)	-	dfrA14.v2*	TEM-1D.v1^	-	-	-	-	SHV-26
this study	42092_2#6	ERS7984899	ERR12058956	A33299	ERP126322	Klebsiella pneumoniae	strong	43	420407	1588563	5510501	yes (488)	ambiguous_bases	ST231	1	0	8	19	ybt 10; ICEKp4	28	-	0	-	0	-	0	-	0	-	wzi104	KL51	aac(3)-IIa.v1;aac(3)-IId^;aac(6')-Ib'.v1;aadA*;strA.v1^;strB.v1	-	-	qnrB2.v1^	-	-	cmlA5;floR.v2*	arr-2	sul1;sul1*;sul2	tet(A).v2	-	dfrA14.v2*;dfrA23	OXA-10;SCO-1;TEM-1D.v1^	-	-	-	-	SHV-11.v1^
this study	42092_2#70	ERS7984915	ERR12059020	D33980	ERP126322	Klebsiella quasipneumoniae subsp. similipneumoniae	strong	73	297278	778483	5642356	yes (703)	ambiguous_bases	ST2489	0	0	5	8	-	0	-	0	-	0	-	0	-	0	-	wzi44	KL123	aac(3)-IId^;aadA2;strA.v1;strB.v1	-	-	-	-	-	catII.2*	-	sul1	tet(A).v1	-	-	TEM-1D.v1^	-	-	-	-	OKP-B-9*
this study	42092_2#71	ERS7984957	ERR12059021	967	ERP126322	Klebsiella pneumoniae	strong	49	467198	1213796	6044158	yes (1023)	ambiguous_bases	ST14	3	0	6	8	-	0	-	0	iuc 1	1-1LV	-	0	-	0	rmpA2_8-60%	wzi2	KL2 (KL30)	aac(3)-IIa.v1;strA.v1;strB.v1	-	-	-	-	-	catA1^	-	sul1?	tet(A).v1	-	dfrA7	TEM-1D.v1^	-	-	-	-	SHV-28.v1^
this study	42092_2#72	ERS7984916	ERR12059022	A37244	ERP126322	Klebsiella pneumoniae	strong	72	198806	569117	5237479	yes (340)	ambiguous_bases	ST337	0	0	5	6	-	0	-	0	-	0	-	0	-	0	-	-	-	aadA1.v1^	-	-	-	-	-	catII.2*	-	sul1;sul2	tet(D)	-	dfrA1.v2	-	-	-	-	-	SHV-11.v1^
this study	42092_2#75	ERS7984959	ERR12059025	622	ERP126322	Klebsiella pneumoniae	strong	35	432299	1181642	5358427	yes (676)	ambiguous_bases	ST37	0	0	5	6	-	0	-	0	-	0	-	0	-	0	-	wzi50	KL15 (KL17,KL51,KL52)	strA.v1^;strB.v1	-	-	-	-	-	catII.2*	-	sul2	-	-	dfrA14.v2*	TEM-1D.v1^	-	-	-	-	SHV-11.v1^
this study	42092_2#76	ERS7984918	ERR12059026	D34417	ERP126322	Klebsiella pneumoniae	strong	53	2892370	2892370	5730741	yes (1021)	ambiguous_bases	ST664	0	0	6	11	-	0	-	0	-	0	-	0	-	0	-	wzi62	KL62	aac(3)-IIa.v1;strA.v1;strB.v1	-	-	-	-	-	floR.v2*	-	sul1;sul2	tet(A).v2;tet(D)	-	dfrA5	SCO-1;TEM-1D.v1^	-	-	-	-	SHV-11.v1^
this study	42092_2#77	ERS7984960	ERR12059027	523	ERP126322	Klebsiella variicola subsp. variicola	strong	20	3237017	3237017	5812522	yes (346)	ambiguous_bases	ST527	0	0	6	7	-	0	-	0	-	0	-	0	-	0	-	wzi35	KL35	strA.v1^;strB.v1	-	-	-	-	-	catII.2*	-	sul2	tet(D)	-	dfrA14.v2*	TEM-1D.v1^	-	-	-	-	LEN-16^
this study	42092_2#78	ERS7984919	ERR12059028	A37711	ERP126322	Klebsiella variicola subsp. variicola	strong	21	502157	1193385	5318321	yes (69)	ambiguous_bases	ST2606-1LV	0	0	0	0	-	0	-	0	-	0	-	0	-	0	-	wzi69	KL143 (KL101)	-	-	-	-	-	-	-	-	-	-	-	-	-	-	-	-	-	LEN-16^
this study	42092_2#79	ERS7984961	ERR12059029	132	ERP126322	Klebsiella pneumoniae	strong	39	499682	1762116	5472907	yes (758)	ambiguous_bases	ST111	0	0	2	3	-	0	-	0	-	0	-	0	-	0	-	wzi63	KL63	strA.v1;strB.v1	-	-	-	-	-	-	-	sul2	-	-	-	-	-	-	-	-	SHV-11.v1^
this study	42092_2#7	ERS7984941	ERR12058957	CNS1FE	ERP126322	Klebsiella pneumoniae	strong	75	368390	730337	5612885	yes (68)	ambiguous_bases	ST29	1	1	6	9	ybt 13; ICEKp2	303-2LV	-	0	-	0	-	0	-	0	-	wzi19	KL19	aac(3)-IIa.v1^;aac(6')-Ib-cr.v2;strA.v1^;strB.v1^	-	-	-	-	-	CatB4.v1	-	sul2	-	-	dfrA14.v2*	TEM-1D.v1^	-	CTX-M-15	-	-	SHV-187
this study	42092_2#80	ERS7984920	ERR12059030	A38767	ERP126322	Klebsiella pneumoniae	strong	85	350454	569578	5704993	yes (1211)	ambiguous_bases	ST14	0	0	5	5	-	0	-	0	-	0	-	0	-	0	-	wzi2	KL2 (KL30)	-	-	-	-	-	-	catII.2*	-	sul2	tet(D)	-	dfrA8	TEM-1D.v1^	-	-	-	-	SHV-1^
this study	42092_2#81	ERS7985092	ERR12059031	A51438	ERP126322	Klebsiella pneumoniae	strong	37	347462	815803	5400657	yes (244)	ambiguous_bases	ST25	3	0	0	0	-	0	-	0	iuc 1	5	iro 1	1-1LV	rmp 1; KpVP-1	26	rmpA2_6*-47%	wzi72	KL2	-	-	-	-	-	-	-	-	-	-	-	-	-	-	-	-	-	SHV-11.v1^
this study	42092_2#82	ERS7985276	ERR12059032	D56089	ERP126322	Klebsiella pneumoniae	strong	103	173853	863407	5768360	yes (533)	ambiguous_bases	ST1303	0	1	8	15	-	0	-	0	-	0	-	0	-	0	-	wzi130	KL58	aac(3)-IId^;aac(6')-Ib-cr.v2;aadA2^;strA.v1^;strB.v1	-	-	-	-	mphA	CatB4.v1;catII.2*	-	sul1;sul2	tet(B).v2*	-	dfrA12	OXA-1;TEM-1D.v1^	-	CTX-M-15	-	-	SHV-11.v1^
this study	42092_2#83	ERS7985093	ERR12059033	D47197	ERP126322	Klebsiella pneumoniae	strong	71	371817	543903	5757137	yes (2029)	ambiguous_bases	ST86	3	1	8	12	-	0	-	0	iuc 1 (incomplete)	1-1LV	iro 1	1	rmp 1; KpVP-1 (truncated)	26-1LV	-	wzi2	KL2 (KL30)	aac(3)-IId^;aadA1.v1^	-	-	-	-	mphE.v2;msrE	catII.2*	-	sul1;sul2	tet(C)	-	dfrA1.v2;dfrA30*	TEM-1D.v1^	-	CTX-M-15	-	-	SHV-1^
this study	42092_2#84	ERS7985277	ERR12059034	D55425	ERP126322	Klebsiella pneumoniae	strong	50	472382	840485	5530681	yes (963)	ambiguous_bases	ST101	0	1	6	6	-	0	-	0	-	0	-	0	-	0	-	wzi137	KL17	aac(3)-IId^	-	-	-	-	-	catII.2*	-	sul2	-	-	dfrA30*	TEM-1D.v1^	-	CTX-M-15	-	-	SHV-1^
this study	42092_2#85	ERS7985094	ERR12059035	A51233	ERP126322	Klebsiella pneumoniae	strong	59	350529	829397	5714644	yes (1367)	ambiguous_bases	ST101	1	1	8	16	ybt 9; ICEKp3	183	-	0	-	0	-	0	-	0	-	wzi137	KL17	aac(3)-IIa.v1;aac(6')-Ib-cr.v2;aadA*;strA.v1*;strB.v1*	-	-	-	-	-	CatB4.v1;catII.2*	-	sul1;sul2	tet(D)	-	dfrA1.v2;dfrA14.v2*	OXA-1;OXA-9.v1;TEM-1D.v1^	-	CTX-M-15	-	-	SHV-1^
this study	42092_2#86	ERS7985278	ERR12059036	D55515	ERP126322	Klebsiella pneumoniae	strong	18	757131	1160962	5571631	yes (333)	ambiguous_bases	ST29	1	0	7	7	ybt 16; ICEKp12	424-3LV	-	0	-	0	-	0	-	0	-	wzi115	KL54	strA.v1^	-	-	-	-	mphA	catA1^	-	sul2*	tet(B).v2*	-	dfrA14.v2*	TEM-1D.v1^	-	-	-	-	SHV-187
this study	42092_2#87	ERS7985095	ERR12059037	A51192	ERP126322	Klebsiella pneumoniae	strong	31	3126852	3126852	5423838	yes (385)	ambiguous_bases	ST664	1	0	5	7	ybt unknown	0	-	0	-	0	-	0	-	0	-	wzi62	KL62	strA.v1;strB.v1	-	-	-	-	-	-	-	sul1;sul2	tet(D)	-	dfrA5	TEM-1D.v1^	-	-	-	-	SHV-11.v1^
this study	42092_2#88	ERS7985279	ERR12059038	55938	ERP126322	Klebsiella pneumoniae	strong	52	534956	918747	5491901	yes (401)	ambiguous_bases	ST35	1	1	6	10	ybt 9; ICEKp3	183-1LV	-	0	-	0	-	0	-	0	-	wzi16	KL16 (KL143)	aac(3)-IId^;strB.v1	-	-	-	-	-	CatB4.v1;catII.2*	-	sul2	-	-	dfrA14.v2;dfrA30*	OXA-1;TEM-1D.v1^	-	CTX-M-15	-	-	SHV-33^
this study	42092_2#89	ERS7985096	ERR12059039	D46705	ERP126322	Klebsiella pneumoniae	strong	41	623721	764160	5413789	yes (711)	ambiguous_bases	ST35	0	0	5	5	-	0	-	0	-	0	-	0	-	0	-	wzi194	KL108	aadA^	-	-	-	-	-	catA1^	-	sul1*	tet(D)	-	dfrA15.v2	-	-	-	-	-	SHV-33*
this study	42092_2#8	ERS7984900	ERR12058958	D30542	ERP126322	Klebsiella pneumoniae	strong	58	201994	662836	5609218	yes (602)	ambiguous_bases	ST25	1	0	6	8	ybt 14; ICEKp5	526-1LV	-	0	-	0	-	0	-	0	-	wzi72	KL2	aph3-Ia.v1^;strA.v1^;strB.v1	-	-	-	-	mphA	-	-	sul2*	tet(A).v1	-	dfrA14.v2*	TEM-1D.v1^	-	-	-	-	SHV-11.v1^
this study	42092_2#91	ERS7985097	ERR12059041	D47965	ERP126322	Klebsiella pneumoniae	strong	13	935686	2014972	5169216	yes (12)	ambiguous_bases	ST1876	0	0	0	0	-	0	-	0	-	0	-	0	-	0	-	wzi50	KL15 (KL17,KL51,KL52)	-	-	-	-	-	-	-	-	-	-	-	-	-	-	-	-	-	SHV-11.v1^
this study	42092_2#93	ERS7985098	ERR12059043	D47974	ERP126322	Klebsiella pneumoniae	strong	31	818526	1929392	5426943	yes (1681)	ambiguous_bases	ST14	0	1	6	6	-	0	-	0	-	0	-	0	-	0	-	wzi2	KL2 (KL30)	aac(3)-IId^	-	-	-	-	-	catII.2*	-	sul2	-	-	dfrA30*	TEM-1D.v1^	-	CTX-M-15	-	-	SHV-28.v1^
this study	42092_2#94	ERS7985282	ERR12059044	D56273	ERP126322	Klebsiella quasipneumoniae subsp. similipneumoniae	strong	52	740297	2459772	5399215	yes (753)	ambiguous_bases	ST367	0	1	6	6	-	0	-	0	-	0	-	0	-	0	-	wzi233	KL1	aac(3)-IId^	-	-	-	-	-	catII.2*	-	sul2	-	-	dfrA30*	TEM-1D.v1^	-	CTX-M-15	-	-	OKP-B-9*
this study	42092_2#95	ERS7985099	ERR12059045	D48299	ERP126322	Klebsiella pneumoniae	strong	52	364919	878863	5712882	yes (419)	ambiguous_bases	ST101	1	1	8	16	ybt 9; ICEKp3	183	-	0	-	0	-	0	-	0	-	wzi137	KL17	aac(3)-IIa.v1;aac(6')-Ib-cr.v2;aadA*;strA.v1*;strB.v1*	-	-	-	-	-	CatB4.v1;catII.2*	-	sul1;sul2	tet(D)	-	dfrA1.v2;dfrA14.v2*	OXA-1;OXA-9.v1;TEM-1D.v1^	-	CTX-M-15	-	-	SHV-1^
this study	42092_2#96	ERS7985283	ERR12059046	C23672	ERP126322	Klebsiella pneumoniae	strong	61	665192	867691	5831926	yes (126)	ambiguous_bases	ST20	1	1	9	18	ybt 6; ICEKp5	63-6LV	-	0	-	0	-	0	-	0	-	wzi24	KL24 (KL54,KL55)	aac(3)-IId^;aac(6')-Ib-cr.v2;aadA2^;strA.v1^;strB.v1	-	-	-	-	ereA2	CatB4.v1;catII.2*	arr-2	sul1;sul2	tet(A).v1;tet(B).v2*	-	dfrA12;dfrA5	OXA-1;TEM-1D.v1^	-	CTX-M-15	-	-	SHV-187
this study	42092_2#98	ERS7984921	ERR12059048	C13142	ERP126322	Klebsiella quasipneumoniae subsp. similipneumoniae	strong	18	1160111	1505744	5194754	yes (122)	ambiguous_bases	ST3893	0	0	0	0	-	0	-	0	-	0	-	0	-	0	-	-	-	-	-	-	-	-	-	-	-	-	-	-	-	-	-	-	-	-	OKP-B-3*
this study	42092_2#9	ERS7984942	ERR12058959	CNS1LG	ERP126322	Klebsiella pneumoniae	strong	44	334924	549531	5561105	yes (368)	ambiguous_bases	ST39	1	1	8	12	ybt 16; ICEKp12	294	-	0	-	0	-	0	-	0	-	wzi2	KL2 (KL30)	aac(3)-IIa.v1^;aac(6')-Ib-cr.v2;strA.v1^;strB.v1	-	-	qnrB1.v2^	-	-	CatB4.v1	-	sul2	tet(A).v1	-	dfrA14.v2*	OXA-1;TEM-105*	-	CTX-M-15	-	-	SHV-11.v1^
this study	42139_1#100	ERS7986110	ERR12059364	CAAULZ	ERP126322	Klebsiella pneumoniae	strong	37	437097	1019800	5439418	yes (896)	ambiguous_bases	ST45	1	0	6	7	ybt 10; ICEKp4	78	-	0	-	0	-	0	-	0	-	wzi50	KL15 (KL17,KL51,KL52)	strA.v1*;strB.v1	-	-	-	-	mphA	-	-	sul2*	tet(A).v1	-	dfrA14.v2*	TEM-1D.v1^	-	-	-	-	SHV-1
this study	42139_1#102	ERS7986111	ERR12059366	CAAU34	ERP126322	Klebsiella pneumoniae	strong	53	261848	1058367	5596704	yes (659)	ambiguous_bases	ST607	1	1	6	11	ybt 14; ICEKp5	135-3LV	-	0	-	0	-	0	-	0	-	wzi133	KL25	aac(3)-IIa.v1;aac(6')-Ib-cr.v2;aadA16*;strA.v1*;strB.v1*	-	-	-	-	-	-	arr-3	sul1;sul2	-	-	dfrA27	TEM-1D.v1^	-	CTX-M-15	-	-	SHV-1^
this study	42139_1#103	ERS7985933	ERR12059367	BKQ4BS	ERP126322	Klebsiella pneumoniae	strong	91	392346	1218301	5695326	no	-	ST391	0	1	9	17	-	0	-	0	-	0	-	0	-	0	-	wzi554	KL?	aac(3)-IId^;aadA*;strA.v1;strB.v1	-	-	-	-	mphA	catII.2*;cmlA5	arr-2	sul1;sul2	tet(D)	-	dfrA14.v2*;dfrA30*;dfrA5	OXA-10;TEM-1D.v1^	-	CTX-M-15	-	-	SHV-11.v1^
this study	42139_1#104	ERS7986112	ERR12059368	CAATX2	ERP126322	Klebsiella pneumoniae	strong	36	438977	1054506	5438573	yes (564)	ambiguous_bases	ST45	1	0	6	7	ybt 10; ICEKp4	78	-	0	-	0	-	0	-	0	-	wzi50	KL15 (KL17,KL51,KL52)	strA.v1*;strB.v1	-	-	-	-	mphA	-	-	sul2*	tet(A).v1	-	dfrA14.v2*	TEM-1D.v1^	-	-	-	-	SHV-1
this study	42139_1#105	ERS7985935	ERR12059369	BKR28J	ERP126322	Klebsiella pneumoniae	strong	36	464742	566820	5484798	yes (163)	ambiguous_bases	ST3157	0	1	5	5	-	0	-	0	-	0	-	0	-	0	-	wzi273	KL30	aac(3)-IId^	-	-	-	-	-	-	-	sul2	-	-	dfrA30*	TEM-1D.v1^	-	CTX-M-15	-	-	SHV-14^
this study	42139_1#106	ERS7986113	ERR12059370	CAATXE	ERP126322	Klebsiella pneumoniae	strong	58	300425	946637	5596168	yes (961)	ambiguous_bases	ST607	1	1	6	11	ybt 14; ICEKp5	135-3LV	-	0	-	0	-	0	-	0	-	wzi133	KL25	aac(3)-IIa.v1;aac(6')-Ib-cr.v2;aadA16*;strA.v1*;strB.v1	-	-	-	-	-	-	arr-3	sul1;sul2	-	-	dfrA27	TEM-1D.v1^	-	CTX-M-15	-	-	SHV-1^
this study	42139_1#107	ERS7985938	ERR12059371	BKR245	ERP126322	Klebsiella variicola subsp. variicola	strong	24	386655	1162324	5681477	yes (508)	ambiguous_bases	ST347	0	0	4	5	-	0	-	0	-	0	-	0	-	0	-	wzi269	KL25	strA.v1^;strB.v1	-	-	-	-	-	-	-	sul2	-	-	dfrA14.v2*	TEM-1D.v1^	-	-	-	-	LEN-25
this study	42139_1#109	ERS7985937	ERR12059373	BHA3FU	ERP126322	Klebsiella pneumoniae	strong	60	219823	551357	5496069	yes (934)	ambiguous_bases	ST340	0	1	10	17	-	0	-	0	-	0	-	0	-	0	-	wzi50	KL15 (KL17,KL51,KL52)	aac(3)-IIa.v1;aac(6')-Ib-cr.v2;aadA*;aph3-Ia.v1^	-	-	qnrS1	-	mphA	catII.2*;cmlA5	arr-2	sul2	tet(D)	-	dfrA14.v2*	LAP-2;OXA-1;OXA-10;TEM-1D.v1^	-	CTX-M-15	-	-	SHV-11.v1
this study	42139_1#10	ERS7986089	ERR12059322	CAATLH	ERP126322	Klebsiella pneumoniae	strong	40	1064215	1770501	5477559	yes (837)	ambiguous_bases	ST3559	0	1	7	11	-	0	-	0	-	0	-	0	-	0	-	wzi187	KL27	aac(3)-IIa.v1^;aac(6')-Ib-cr.v2;strA.v1^;strB.v1	-	-	qnrB1.v2^	-	-	CatB4.v1	-	sul2	-	-	dfrA14.v2*	OXA-1;TEM-1D.v1^	-	CTX-M-15	-	-	SHV-11.v1^
this study	42139_1#110	ERS7986115	ERR12059374	CAAU3R	ERP126322	Klebsiella pneumoniae	strong	75	383919	1063506	5809425	yes (1658)	ambiguous_bases	ST14	0	1	8	14	-	0	-	0	-	0	-	0	-	0	-	wzi2	KL2 (KL30)	aac(3)-IIa.v1^;aac(3)-IId^;aac(6')-Ib-cr.v2;strA.v1^;strB.v1	-	-	qnrB1.v2^	-	-	CatB4.v1	-	sul2	tet(A).v1	-	dfrA14.v2*;dfrA30*	OXA-1;TEM-1D.v1^	-	CTX-M-15	-	-	SHV-28.v1^
this study	42139_1#112	ERS7986116	ERR12059376	CAAU4U	ERP126322	Klebsiella pneumoniae	strong	43	488450	1012112	5434352	yes (696)	ambiguous_bases	ST45	1	0	5	6	ybt 10; ICEKp4	78	-	0	-	0	-	0	-	0	-	wzi50	KL15 (KL17,KL51,KL52)	strA.v1*;strB.v1	-	-	-	-	mphA	-	-	sul2*	-	-	dfrA14.v2*	TEM-1D.v1^	-	-	-	-	SHV-1
this study	42139_1#11	ERS7985912	ERR12059323	BHB1ZM	ERP126322	Klebsiella pneumoniae	strong	41	423746	1053368	5566645	yes (765)	ambiguous_bases	ST896	1	1	9	19	ybt 14; ICEKp5	354-2LV	-	0	-	0	-	0	-	0	-	wzi59	KL3	aac(3)-IId^;aac(6')-Ib-cr.v2;aadA2^;aph3-Ia.v1^;strA.v1^;strB.v1	-	-	qnrB1.v2^	-	mphA	CatB4.v1;catA1^;catII.2*	-	sul1;sul2^	tet(B).v2*	-	dfrA12;dfrA14.v2*	OXA-1;TEM-1D.v1^	-	CTX-M-15	-	-	SHV-11.v1^
this study	42139_1#12	ERS7986090	ERR12059324	BKRKGA	ERP126322	Klebsiella pneumoniae	strong	39	469730	808399	5419165	yes (722)	ambiguous_bases	ST48	1	1	7	12	ybt 10; ICEKp4	481-5LV	-	0	-	0	-	0	-	0	-	wzi62	KL62	aac(3)-IIa.v1;aadA2^;aph3-Ia.v1^;strA.v1^;strB.v1	-	-	-	-	mphA	catII.2*	-	sul1;sul2^	-	-	dfrA12	TEM-1D.v1^	-	CTX-M-15	-	-	SHV-11.v1^
this study	42139_1#130	ERS7986118	ERR12059378	CAAVJL	ERP126322	Klebsiella pneumoniae	strong	37	438238	797738	5400125	yes (1002)	ambiguous_bases	ST45	1	0	5	6	ybt 10; ICEKp4	78	-	0	-	0	-	0	-	0	-	wzi50	KL15 (KL17,KL51,KL52)	strA.v1*;strB.v1	-	-	-	-	mphA	-	-	sul2*	-	-	dfrA14.v2*	TEM-1D.v1^	-	-	-	-	SHV-1
[truncated: 147 more rows]
[truncated: 59 more columns]

## Sheet: TableS2
ACT_MIR_Bla_2	ACT_MIR_Bla_3	ACT_MIR_Bla_4	ADC_Bla	AMPH_Ecoli_Bla	APH_Stph_AGly	Aac3_IIa_AGly	Aac3_I_AGly	Aac3_Ik_AGly	Aac6_IIc_AGly	Aac6_Iaa_AGly	Aac6_Ic_AGly	AacAad_AGly	AacAad_AGly_3	AadA4_5_AGly	AadA_AGly	AadA_AGly_2	AadB_AGly	AmpC1_Ecoli_Bla	AmpC2_Ecoli_Bla	AmpH_Bla	Aph3_IIb_AGly	Aph3__Ia_AGly	AphA6_AGly	Arr_Rif	BlaA1_Bla	BlaA2_Bla	BlaZ_Bla	CARB_5_Bla	CARB_Bla	CMY_Bla	CTX_M_1_Bla	CTX_M_9_Bla	CatA1_Phe	CatA2_Phe	CatA9_Phe	CatB7_Phe	CatBx_Phe	CmlA_Phe	Cmr_Phe	DfrA16_Tmt	DfrA19_Tmt	DfrA1_Tmt	DfrA1_Tmt_1	DfrA23_Tmt	DfrA27_Tmt	DfrA5_Tmt	DfrA5_Tmt_1	DfrA7_Tmt	DfrA8_Tmt
[truncated: 1,373 more rows]
[truncated: 59 more columns]

[truncated: 4 more sheets: TableS3, TableS4, TableS5, TableS6]
